# Supplementary material for: Natural variation in the maternal and zygotic mRNA complements of the early embryo in Drosophila melanogaster
Source: BMC Genomics. 2022 Sep 8;23:641. doi: 10.1186/s12864-022-08839-4 (PMC9461177; doi:10.1186/s12864-022-08839-4)
Supplement: Supplementary file 2 — Additional file 2. Gene level count data for all embryos used in the analysis generated using featureCounts. [file 12864_2022_8839_MOESM2_ESM.txt]

"hisat2_3415.bam" "hisat2_3417.bam" "hisat2_3848.bam" "hisat2_3469.bam" "hisat2_3899.bam" "hisat2_3900.bam" "hisat2_3496.bam" "hisat2_3618.bam" "hisat2_3620.bam" "hisat2_3596.bam" "hisat2_3632.bam" "hisat2_3750.bam" "hisat2_3838.bam" "hisat2_3839.bam" "hisat2_3840.bam" "hisat2_3455.bam" "hisat2_3456.bam" "hisat2_3457.bam" "hisat2_3499.bam" "hisat2_3500.bam" "hisat2_3548.bam" "hisat2_3743.bam" "hisat2_3744.bam" "hisat2_3745.bam" "hisat2_3451.bam" "hisat2_3452.bam" "hisat2_3882.bam" "hisat2_3749.bam" "hisat2_3880.bam" "hisat2_3881.bam" "hisat2_3606.bam" "hisat2_3694.bam" "hisat2_3695.bam" "hisat2_3654.bam" "hisat2_3656.bam" "hisat2_3705.bam" "hisat2_3444.bam" "hisat2_3450.bam" "hisat2_3718.bam" "hisat2_3460.bam" "hisat2_3463.bam" "hisat2_3690.bam" "hisat2_3471.bam" "hisat2_3473.bam" "hisat2_3796.bam" "hisat2_3466.bam" "hisat2_3538.bam" "hisat2_3543.bam"
"FBgn0031081" 151 825 1334 1 1 3 1 3 4 1 1 1 649 825 399 12 8 1 0 1 6 0 5 2 3 1 1 0 0 0 0 0 1 0 0 0 5 5 12 3 1 0 12 13 20 16 8 12
"FBgn0052826" 0 0 0 0 0 0 0 0 0 0 0 0 0 0 0 0 0 0 0 0 0 0 0 0 0 0 0 0 0 0 0 0 0 0 0 0 0 0 0 0 0 0 0 0 0 0 0 0
"FBgn0031085" 0 0 0 0 0 0 0 0 0 0 0 0 0 0 0 0 0 0 0 0 0 0 0 0 0 0 0 0 0 0 0 0 0 0 0 0 0 0 0 0 0 0 0 0 0 0 0 0
"FBgn0062565" 0 0 0 1 1 4 0 0 0 0 8 3 0 2 0 1 0 5 0 0 0 2 0 4 0 0 0 0 0 0 23 7 6 3 0 0 0 3 2 0 0 0 10 9 3 1 3 1
"FBgn0031088" 0 0 0 0 0 0 0 0 0 0 25 2 0 1 0 0 1 1 0 0 0 0 1 0 0 0 0 0 0 0 26 7 3 1 0 0 0 0 0 0 0 0 0 4 0 0 0 0
"FBgn0041626" 0 0 0 2 0 4 0 0 0 0 9 3 0 5 0 1 0 2 0 0 0 0 0 1 0 0 0 0 0 0 12 8 2 1 0 0 0 1 1 0 0 0 6 6 2 2 2 0
"FBgn0040784" 0 0 0 0 0 0 0 0 0 0 0 0 1 2 3 0 0 1 0 0 0 1 0 0 0 0 0 0 0 0 0 0 0 0 0 0 10 1 5 0 0 0 3 9 2 4 4 4
"FBgn0031086" 0 0 0 0 0 0 0 0 0 0 2 0 1 4 10 2 3 1 6 1 4 2 0 3 0 0 4 0 0 0 0 0 0 0 0 0 0 0 2 10 3 0 4 0 0 1 1 1
"FBgn0031082" 0 0 0 0 0 1 0 0 0 0 0 0 0 0 0 0 0 0 0 0 0 0 0 0 0 0 0 0 0 0 0 0 0 0 0 0 0 0 0 0 0 0 0 0 0 0 0 0
"FBgn0031080" 0 0 0 0 0 0 0 0 0 0 0 0 0 0 0 25 20 5 1 2 0 0 0 0 1 0 0 0 0 0 0 0 0 0 0 0 0 0 0 0 0 0 0 0 0 0 7 2
"FBgn0052821" 0 0 0 0 0 0 0 0 0 0 0 0 1 0 0 2 1 2 0 0 0 0 0 0 0 0 0 0 0 0 0 0 0 0 0 1 0 0 0 0 0 0 0 1 4 0 1 0
"FBgn0053217" 2382 3086 2884 1951 2432 2234 2187 1770 1703 1727 2601 2382 2919 3033 2868 3890 2862 2908 3489 2411 2374 3227 3066 4564 2886 3031 2981 2498 2803 2689 2592 2821 2975 3123 3068 2763 2699 3254 3382 4114 3760 39 3515 3613 3632 2588 4119 4898
"FBgn0052350" 1491 1847 1781 2679 3814 3124 1727 1283 1239 3285 1096 925 324 458 326 1459 717 1380 718 402 490 269 120 135 2462 2536 1942 1919 1787 1735 2226 2133 1898 1748 2039 1846 221 447 224 1445 958 4 561 510 309 104 380 630
"FBgn0024733" 30929 31099 30346 34333 28523 26118 31512 34722 33897 28812 33123 33637 60681 58261 57824 56961 63177 66259 50324 54472 52987 60315 62637 69698 27845 29141 33237 28058 27468 31276 28906 26645 28976 29384 28293 30965 60992 61876 69816 55273 63085 583 54546 53827 53795 49745 47013 47858
"FBgn0040372" 25688 24793 27735 23452 23519 20469 24459 24303 22044 21628 21607 21129 1857 1619 1619 1997 2056 2322 1887 1872 1994 1831 1545 2133 23031 22886 20537 23704 23663 21850 25199 26946 25508 18437 23392 20057 1994 2747 2380 1933 2368 25 2582 2505 2313 2033 1713 1837
"FBgn0000316" 3293 3557 3591 3267 3089 2736 3562 3506 3357 3436 4260 3629 7263 7398 6854 6354 6799 7467 7078 7498 7362 8291 7266 8835 3778 4002 3873 3700 3647 3862 3196 3573 3458 3697 3584 3111 7396 8341 8896 6981 7824 75 7207 7553 7073 7386 6436 6625
"FBgn0024989" 4 1 6 1 2 0 1 1 1 25 1 1 12 7 6 5 3 10 5 7 10 4 11 14 0 1 6 0 0 2 2 7 14 6 3 0 5 26 6 1 1 0 8 7 10 8 7 7
"FBgn0040371" 0 0 0 0 0 0 0 0 0 0 1 2 0 0 0 0 0 0 2 0 0 0 1 0 0 0 0 0 0 0 0 0 0 0 0 0 1 1 0 0 0 0 0 1 1 0 0 0
"FBgn0029521" 0 0 0 0 0 0 0 0 0 0 0 0 0 0 0 0 0 0 0 0 0 0 0 0 0 0 0 0 0 0 0 0 0 0 0 0 0 0 1 0 0 0 0 1 0 0 0 0
"FBgn0004034" 0 0 0 0 0 0 0 0 0 0 1 0 33 45 23 39 34 55 30 38 29 68 53 29 0 0 0 0 0 0 0 0 0 0 1 0 16 34 13 37 18 0 12 13 14 4 5 12
"FBgn0000022" 0 0 0 0 0 0 0 0 0 0 0 0 54 55 48 32 68 81 17 43 30 81 125 90 0 0 0 0 0 0 0 0 0 0 0 0 60 58 59 41 24 0 66 48 72 64 25 45
"FBgn0004170" 0 0 0 0 0 0 0 0 0 0 27 30 63 67 56 40 65 96 9 32 41 67 86 79 0 0 15 0 0 5 0 0 0 2 1 4 55 95 70 29 44 0 61 47 49 64 33 49
"FBgn0002561" 1 1 1 3 0 1 1 0 1 3 9 4 697 625 756 1010 1127 877 234 453 305 1183 1151 1363 3 0 4 0 2 2 2 0 0 2 3 1 593 521 555 424 527 0 927 657 738 786 638 567
"FBgn0000137" 1 0 0 0 0 0 0 0 0 0 0 0 0 0 1 4 3 2 0 0 0 3 9 3 0 0 0 0 1 0 0 0 0 1 1 0 3 0 0 0 1 0 3 1 0 2 7 2
"FBgn0029522" 0 0 0 0 0 0 0 0 0 0 0 0 0 0 0 0 0 0 0 0 0 0 0 0 0 0 0 0 0 0 0 0 0 0 0 0 0 0 0 0 0 0 0 0 0 0 0 0
"FBgn0052817" 21 46 27 11 15 11 6 14 19 8 11 7 12 13 10 3 6 8 17 22 13 6 6 8 19 8 8 19 24 29 27 32 28 15 9 9 3 3 5 16 18 0 11 34 26 6 11 17
"FBgn0029524" 62 91 70 34 42 30 13 11 19 30 32 13 32 56 34 25 19 25 9 18 14 21 15 19 40 37 38 68 103 122 49 64 62 59 38 30 19 19 13 58 64 0 26 49 32 25 46 25
"FBgn0023536" 1170 1130 1200 1405 1161 1014 1225 1127 1163 1111 1266 1261 240 242 262 239 257 285 280 314 273 236 216 281 1068 1159 1134 1112 1135 1131 1258 1196 1209 1401 1420 1236 256 341 296 221 279 2 335 345 341 294 210 246
"FBgn0023534" 2 0 0 0 0 1 0 1 1 0 0 3 1 2 0 0 0 2 0 1 3 0 2 0 0 1 0 0 0 0 1 0 1 0 0 0 0 0 0 1 0 0 2 0 1 2 0 0
"FBgn0023535" 6 6 1 0 5 1 3 2 2 1 0 0 15 6 4 3 5 7 3 0 3 0 2 5 5 1 2 2 1 2 1 1 2 0 0 1 3 1 9 2 9 0 7 15 4 10 1 13
"FBgn0023537" 1775 1681 2049 2868 2610 2214 2685 2424 2286 3477 1559 1516 7 5 4 6 14 12 9 3 5 6 6 5 2546 2521 2070 2390 3095 2112 2169 3239 2469 2839 4990 2841 8 22 14 15 15 0 6 8 4 18 9 17
"FBgn0029525" 3237 3632 3072 2282 2486 2117 2539 2718 2439 2263 3078 2920 1853 2134 1905 1796 1762 2400 2549 2712 2528 2767 2462 3035 2453 2829 3061 3308 3520 3854 2273 2547 2844 2934 2745 2508 1636 2429 2117 3365 3319 27 2471 2700 2011 1676 1936 1892
"FBgn0029523" 3 8 6 13 14 6 7 5 5 4 8 3 13 17 15 14 20 20 17 16 10 11 10 13 4 12 6 22 25 16 9 5 13 4 3 2 9 26 10 23 26 0 58 68 66 28 15 22
"FBgn0010019" 0 2 2 1 0 0 2 0 0 0 3 8 13 7 8 1 5 2 10 7 4 7 6 10 0 1 0 2 2 0 2 0 0 0 1 0 5 4 3 0 1 0 13 13 19 6 12 1
"FBgn0011822" 0 0 0 0 0 1 0 0 0 0 0 0 0 1 0 1 1 0 1 0 0 1 0 1 0 0 0 0 0 0 0 0 0 0 0 0 0 0 0 0 0 0 0 0 0 0 0 0
"FBgn0052816" 166 204 202 113 86 74 25 41 39 107 286 409 9 13 10 10 6 11 3 5 2 17 26 66 63 44 30 3 6 6 42 192 195 25 23 24 2 3 0 6 1 0 15 23 10 5 10 2
"FBgn0040370" 92 125 117 51 47 51 12 32 38 83 238 556 76 71 91 15 7 42 6 21 7 162 221 442 32 22 18 1 0 1 38 113 145 23 36 14 6 9 14 2 0 0 21 494 16 9 19 12
"FBgn0040373" 1545 1402 1493 1544 1203 1123 1584 1519 1546 1231 1490 1448 2084 1914 1929 1656 1806 1824 1782 2048 1926 1984 1663 2330 1426 1535 1574 1371 1474 1294 1275 1469 1481 1410 1302 1166 1647 1673 1911 1787 1696 27 1926 1910 1949 1583 1626 1682
"FBgn0000108" 40 59 50 44 62 45 98 103 93 39 50 27 25 21 31 17 25 38 49 44 29 18 28 36 55 78 57 105 77 59 164 70 121 133 108 76 35 28 44 28 38 0 37 65 39 76 50 45
"FBgn0025640" 657 579 634 821 661 637 622 632 570 637 671 694 1462 1358 1273 1128 1174 1328 930 1099 984 1267 1286 1246 540 565 572 774 660 699 680 567 599 639 711 518 1259 1203 1232 1169 1568 18 1124 1077 985 1117 1069 976
"FBgn0025635" 2279 2483 2420 2566 2672 2633 2873 2912 2702 2675 3246 2615 5398 5374 5278 5250 5291 5399 5352 5459 5684 6003 4533 5744 2887 2977 2783 2809 2709 2987 2425 2495 2708 2689 2521 2465 4752 5083 5231 5353 5909 66 5263 5522 4986 5258 4809 5062
"FBgn0001341" 4070 3745 4685 3976 4083 3340 4652 4829 4381 3869 4026 3878 8129 8049 7757 6827 6675 7743 8536 8664 9430 8349 7796 7979 3698 4265 4485 4444 4560 5000 2944 3589 4116 3987 4270 3824 7097 8612 9067 8835 10683 100 7734 8938 8174 6464 7100 6229
"FBgn0003575" 4616 5457 4564 4057 4817 4162 5027 4751 3926 4742 5717 4290 4992 5767 4112 5669 5344 7719 5751 4579 5246 5611 4486 4291 6518 6351 7053 5561 4765 4694 4585 5509 5170 5738 5479 4769 4413 5290 4701 6795 6828 59 7836 8829 5928 3230 4596 5483
"FBgn0025634" 1837 1540 1790 1630 1467 1287 1620 1576 1573 1717 952 1108 455 401 434 380 468 340 393 467 438 387 399 460 1377 1487 1176 1477 1511 1145 1730 1885 1555 1260 1774 1186 469 490 506 298 237 3 458 498 517 570 408 350
"FBgn0025638" 3301 3316 3570 3091 2523 2592 2579 3013 3006 2903 3365 3155 6592 6124 5882 4905 4850 5241 4279 4938 4581 6194 5043 6301 3008 3168 3430 2935 3088 3222 3355 3280 3220 3302 3307 3171 5517 5829 6278 5932 5840 87 5358 5081 4898 5634 5101 5170
"FBgn0040383" 29 20 42 54 31 21 51 60 40 39 51 32 5 3 3 10 18 23 14 17 14 9 17 15 79 80 92 84 91 87 128 55 44 10 2 0 7 34 10 11 14 0 16 14 11 11 6 4
"FBgn0040382" 2382 2690 2465 2094 2000 1792 2200 2531 2193 1679 1856 1428 304 273 256 289 327 452 247 268 264 164 226 231 1812 1835 1894 2254 2103 2043 1934 2054 2170 2093 2128 1784 225 287 124 355 378 0 432 389 399 294 303 292
"FBgn0027343" 590 629 630 833 783 575 809 690 909 702 458 448 22 23 28 33 31 23 34 33 95 49 32 36 556 615 521 856 849 681 926 1028 1041 469 612 355 48 60 61 19 25 0 41 78 99 67 37 31
"FBgn0025621" 1906 2079 1860 1949 1942 1798 1907 2112 2076 2046 2137 2020 341 292 334 266 292 297 407 369 392 309 280 296 2080 2089 2083 2527 2403 2086 1912 2213 2271 2367 2349 1977 519 665 552 1086 967 7 600 534 657 684 455 530
"FBgn0029535" 0 0 0 0 0 0 0 0 0 1 0 0 2 0 0 0 0 0 0 0 0 0 0 0 2 0 0 0 0 0 1 0 0 0 0 0 2 1 0 1 0 0 0 0 0 0 1 0
"FBgn0026874" 0 1 3 2 3 7 4 2 4 3 3 5 40 89 77 52 84 84 139 67 135 72 118 70 0 3 1 16 17 25 7 5 5 9 8 6 99 264 125 223 270 0 196 136 202 84 52 159
"FBgn0025616" 1 4 0 1 1 1 0 2 0 1 4 2 56 59 60 24 46 52 39 31 76 70 74 19 1 2 1 2 4 1 2 4 2 14 14 7 56 89 36 53 73 0 109 49 104 41 34 85
"FBgn0015799" 11398 12025 12273 12953 11837 11030 12501 12986 12230 12577 12333 11175 1261 1009 1405 748 909 973 1110 1125 1336 983 994 1063 11660 11469 11507 12626 12035 10923 10536 12349 12770 10955 12608 11472 1498 1850 1701 985 1085 14 1667 1618 1860 2252 1313 1444
"FBgn0025620" 0 0 0 0 0 0 0 0 0 0 0 0 2 0 0 0 1 0 0 0 0 2 0 0 0 0 0 0 0 0 0 0 0 0 0 0 2 2 7 0 2 0 1 0 1 2 1 0
"FBgn0015288" 16551 15847 17961 15149 15412 14021 15637 13714 13802 16172 18683 18391 35935 33567 33213 30602 32624 31629 24900 26808 28153 32081 32151 35854 12835 13221 16438 15932 14790 15663 15112 14700 15545 14898 14357 14222 28993 27230 31840 27451 31084 334 29534 28585 26441 26831 24006 25973
"FBgn0029532" 0 0 0 0 0 0 0 0 0 0 0 0 4 1 1 6 6 21 2 5 11 5 11 10 0 1 0 0 0 0 0 0 0 0 0 3 6 7 2 2 7 0 4 8 8 16 0 4
"FBgn0029531" 5 2 3 6 6 4 3 5 7 3 15 11 6 4 10 10 10 12 4 5 18 16 24 8 9 12 14 11 6 9 8 4 4 3 3 7 9 7 9 3 7 0 3 9 7 7 10 9
"FBgn0025639" 17928 19123 18519 19694 21850 18805 19890 20512 18484 20367 21056 17126 8085 7807 7985 7599 7844 7731 8001 7929 7381 6407 5536 7673 22243 20892 19904 23491 22073 19032 17997 18517 19860 20908 19555 18212 7405 8883 7607 5845 7110 124 8596 8807 7629 8421 6336 6518
"FBgn0002579" 17009 16344 15259 17597 14401 13094 17979 18547 18480 18051 18946 18733 33305 32297 31468 31172 32856 34396 29286 32450 31489 33927 36417 37558 15503 17167 17240 15949 15675 17498 18543 16141 17279 15395 14757 16159 34756 35611 40151 32156 35684 354 33673 33002 33062 28141 25730 26766
"FBgn0026879" 1497 1437 1602 1429 1243 1089 1220 1365 1368 1279 1640 1579 3240 3233 2848 2547 2511 2801 2192 2575 2562 3289 3046 3548 1478 1536 1593 1367 1304 1410 1422 1478 1452 1529 1505 1412 3206 3350 3793 2802 2767 27 3023 2959 2811 2984 2642 2776
"FBgn0029529" 378 363 350 357 285 279 310 348 342 335 388 381 485 483 421 394 351 352 272 363 386 453 349 427 335 319 329 392 313 325 330 330 407 413 373 401 280 307 342 376 306 5 284 308 290 398 458 441
"FBgn0025633" 21940 22967 22775 22351 21067 18824 22458 22918 21534 21478 22748 21818 2056 2181 2133 2222 2273 2115 2418 2360 2384 2184 1956 2289 24745 23410 23394 22214 21156 19893 21906 22872 23707 20439 22961 20196 1994 2724 2207 1739 2480 35 2317 2562 2538 2332 1727 1995
"FBgn0040892" 0 0 0 0 1 0 0 0 0 0 0 0 3 3 2 0 0 1 0 0 0 0 1 0 0 0 0 0 0 0 0 0 0 0 0 0 0 0 2 0 0 0 0 0 0 1 0 1
"FBgn0040341" 0 2 0 0 0 0 0 0 0 0 0 0 2 5 1 0 0 0 0 0 0 0 0 0 0 0 0 2 0 0 1 1 0 0 0 0 0 1 1 0 0 0 0 0 0 2 1 0
"FBgn0029539" 0 2 0 0 0 0 0 0 0 2 0 1 1 0 0 0 0 0 0 0 2 0 0 1 0 0 0 3 1 4 0 1 6 0 2 0 0 0 1 0 0 0 1 0 0 1 0 0
"FBgn0040339" 1297 1342 1393 1345 1142 1141 1393 1380 1490 1424 1576 1538 1376 1168 1049 1029 1056 976 1104 1234 1304 1036 777 1023 1341 1391 1466 1315 1250 1324 1420 1357 1427 1446 1439 1351 1171 981 947 1175 888 10 1150 1176 1143 1211 1131 1143
"FBgn0052815" 3 4 4 7 5 5 6 14 3 4 3 4 86 166 163 150 238 270 235 303 451 284 374 292 9 17 13 13 7 9 13 7 5 18 19 7 301 795 531 268 397 6 537 575 751 329 185 409
"FBgn0040340" 1393 1417 1421 1543 1532 1337 1587 1580 1462 1351 1525 1382 829 850 752 568 777 946 1239 1201 1266 1080 1480 1643 1693 1745 1825 1575 1568 1611 1331 1361 1347 1685 1888 1506 841 1328 1255 880 943 12 1334 1464 1327 1181 902 816
"FBgn0040347" 3065 3153 3219 3461 2870 2832 2882 3431 3274 3051 3482 3275 51 29 47 38 54 59 56 47 66 29 38 35 3293 3182 3344 3147 3044 3279 3016 3226 3298 3033 3241 3091 61 101 86 59 48 1 51 49 79 71 78 45
"FBgn0042146" 0 0 0 3 2 0 2 0 0 0 0 1 0 0 0 7 7 16 0 3 2 1 3 0 2 0 0 0 0 0 5 0 2 0 0 0 4 5 7 0 0 0 0 3 1 10 5 2
"FBgn0029552" 0 0 0 0 0 0 0 0 0 0 0 0 0 0 0 0 0 0 0 0 0 0 0 0 0 0 0 0 0 0 0 0 0 0 0 0 0 0 0 0 0 0 0 0 0 0 0 0
"FBgn0040337" 702 731 608 782 758 661 800 855 744 693 903 736 410 417 341 412 351 540 464 493 384 450 314 433 804 901 880 739 783 786 956 965 986 907 916 807 365 502 416 718 723 8 402 385 348 391 560 545
"FBgn0040398" 0 2 4 1 4 1 0 2 2 1 2 1 3 19 8 17 21 37 18 23 16 4 17 7 6 3 4 3 6 4 2 4 1 5 7 3 24 46 38 22 29 1 34 50 30 18 6 30
"FBgn0040365" 0 0 2 0 3 0 3 0 1 0 0 0 0 0 1 2 0 7 0 0 0 0 0 0 1 0 1 0 1 1 0 1 1 0 0 0 8 3 0 0 1 0 3 4 1 6 2 0
"FBgn0040397" 3658 4073 4076 4019 4071 3745 4084 4361 4245 4136 4757 4314 1229 987 1048 902 959 1121 1566 1232 1316 1994 1408 2021 4835 4772 4894 4578 4177 4418 3558 4564 4302 4742 4761 4528 963 1061 974 1273 1158 17 1096 1047 768 1266 1153 1298
"FBgn0026143" 5766 6235 6451 7114 5944 5728 6741 6864 6603 6404 5512 5138 306 255 268 243 273 275 370 380 416 265 384 370 6185 6436 6247 6422 6328 5994 5605 6013 7062 5307 7176 5875 382 582 464 223 262 3 463 410 621 641 262 349
"FBgn0040351" 28 15 26 53 41 19 32 30 19 45 35 30 18 22 23 33 21 54 34 50 33 43 59 71 35 37 42 51 28 28 21 25 16 56 65 47 41 31 65 41 46 1 42 31 51 50 63 41
"FBgn0040338" 0 0 1 1 0 1 1 0 0 0 0 0 0 0 3 0 1 0 0 0 0 1 0 0 0 1 0 1 0 0 0 0 0 1 0 0 0 4 1 0 1 0 1 0 1 2 1 0
"FBgn0040350" 0 0 0 0 0 0 0 1 1 0 2 2 2 2 3 3 3 2 2 2 4 3 5 6 0 0 2 0 0 0 0 0 0 3 1 1 9 16 21 3 9 0 5 14 5 9 3 21
"FBgn0040349" 0 0 0 3 0 0 0 0 0 3 0 0 1 1 5 1 1 0 1 0 0 2 2 1 0 0 1 0 0 0 0 5 0 2 0 0 2 10 2 0 1 0 1 3 2 10 0 8
"FBgn0040348" 2 4 1 3 3 2 7 6 5 10 8 6 1 6 2 1 2 2 1 11 3 4 6 2 14 13 6 8 5 4 7 14 6 11 24 4 13 17 11 2 5 0 4 12 13 13 2 11
"FBgn0040346" 1901 1891 1843 1731 1675 1534 1910 2038 1997 1767 2068 2056 1549 1570 1631 1291 1242 1689 1605 1660 1717 1599 1561 1791 2022 2185 2097 1821 1866 2059 1946 1825 1967 2010 2062 1987 1570 2058 1862 2154 1971 7 1768 1632 1325 1618 1789 1699
"FBgn0040342" 0 1 0 3 5 1 4 3 2 0 2 2 32 121 93 86 114 160 108 207 297 159 185 136 5 5 7 1 7 2 1 2 8 7 4 1 180 441 283 114 185 2 281 279 373 112 73 183
"FBgn0040345" 1 1 0 5 4 3 4 5 0 4 9 3 44 93 51 62 93 114 112 154 223 125 158 109 9 8 10 12 12 15 10 6 17 14 15 9 168 358 233 114 167 0 236 241 338 85 65 148
"FBgn0040343" 0 0 0 0 0 0 0 0 0 0 0 0 6 4 0 0 0 0 1 0 2 0 0 0 0 0 0 1 0 0 0 0 0 0 0 1 0 0 2 0 1 0 3 0 0 0 3 1
"FBgn0052814" 13 17 9 17 5 3 13 7 7 12 0 3 4 0 1 2 3 4 2 6 6 3 5 4 17 15 23 20 12 11 24 33 33 9 28 18 8 12 7 1 2 0 5 11 1 2 6 2
"FBgn0040364" 0 1 0 0 2 1 0 4 0 0 0 0 1 3 6 2 1 6 3 1 1 0 1 1 0 0 0 0 0 0 1 0 0 1 1 0 3 0 2 5 3 0 1 2 0 9 0 10
"FBgn0040362" 0 0 0 0 0 0 0 0 0 0 0 0 0 0 0 0 0 0 0 0 1 0 0 0 0 0 0 0 0 0 0 0 0 0 0 0 1 1 1 0 1 0 1 0 0 3 0 6
"FBgn0040361" 0 0 0 0 1 2 2 0 0 0 1 0 0 1 0 0 0 2 0 0 0 1 0 0 0 0 0 0 0 0 0 0 0 0 0 1 1 5 0 2 1 0 6 1 3 2 2 6
"FBgn0040360" 0 0 0 0 1 0 2 0 0 0 0 0 0 1 0 0 0 0 2 0 3 0 0 1 0 0 0 0 0 0 0 0 0 0 0 0 0 3 0 0 0 0 2 2 0 7 1 2
"FBgn0040359" 0 0 0 2 0 3 2 1 0 0 0 0 0 2 0 0 0 0 0 0 4 2 4 0 0 0 1 0 0 0 1 0 1 0 0 0 1 1 0 0 0 0 1 1 4 7 0 11
"FBgn0040358" 0 0 0 0 0 0 0 0 0 0 0 0 2 1 2 1 5 2 0 1 9 1 2 1 0 0 0 0 0 1 0 0 0 0 0 0 3 23 8 3 0 0 16 12 26 9 8 31
"FBgn0029568" 0 0 0 1 0 0 0 0 0 0 0 0 1 1 2 1 2 6 6 3 2 2 7 3 0 0 0 0 0 0 0 0 0 0 1 0 3 12 4 3 3 0 19 11 27 8 5 28
"FBgn0040357" 0 0 0 0 0 0 0 0 0 0 0 0 1 0 2 1 5 3 0 2 3 1 10 1 0 2 1 1 1 0 2 1 1 1 0 0 5 18 2 0 0 0 16 7 9 6 4 13
"FBgn0040367" 92 64 85 1637 1557 1300 44 91 80 84 47 66 50 50 33 142 152 243 55 66 42 50 55 43 48 31 40 42 54 49 31 43 45 127 124 79 27 67 46 9 14 0 82 75 76 63 60 99
"FBgn0025642" 0 0 0 0 0 0 1 0 0 0 0 0 1 0 0 2 2 7 2 1 1 1 1 0 2 1 0 0 1 0 6 4 2 0 2 3 22 32 13 11 8 0 26 20 18 19 8 23
"FBgn0004650" 12379 13971 13064 13357 16788 13187 12041 11510 10078 14667 11672 11571 34 53 37 55 70 121 57 92 61 36 117 90 12974 12106 11132 14772 15135 12074 10951 12945 13708 10997 14313 12418 53 177 79 65 102 0 151 99 128 29 41 39
"FBgn0024362" 3928 4127 4199 4245 3830 3726 4046 4424 4533 3684 4814 4350 1386 1366 1365 1170 1183 1204 1458 1654 1527 1561 1232 1340 4205 4360 4324 4290 4398 4129 4074 3714 3942 4526 4431 4023 1517 2070 1741 2009 2050 39 1817 553 1458 1552 1454 1572
"FBgn0024361" 1 3 0 0 2 0 3 0 0 1 1 1 14 23 11 11 28 9 23 23 32 8 12 3 2 5 1 1 5 1 2 2 0 1 0 1 21 22 13 37 20 1 23 1 20 43 20 35
"FBgn0024364" 3845 4274 3982 4423 5200 4472 4682 4842 4758 3886 4731 4702 1643 1741 1479 2601 2212 2799 2307 1840 2154 2210 1667 1765 4775 5251 4963 4295 4199 4333 3870 3896 4453 4072 4220 3676 1144 1882 1473 2776 2407 19 1872 1928 1681 1186 1391 1478
"FBgn0029573" 0 0 0 2 2 0 0 0 0 0 0 0 2 3 1 4 2 2 1 3 5 11 2 13 1 0 1 1 1 2 1 1 1 0 0 1 7 17 9 5 4 0 18 22 22 4 11 16
"FBgn0024987" 6666 6893 7484 6594 6402 6376 7024 7310 6730 6189 7476 6412 14748 14245 13916 12025 12901 14367 13043 12423 14440 13096 13381 15147 6987 7138 7024 6621 6505 6127 6449 7092 6413 7298 7283 6184 13499 16000 16388 11467 14074 157 14979 16108 14673 13690 12325 13497
"FBgn0023169" 3623 3900 3601 3949 4466 4194 4154 3960 3650 4588 4978 3761 1059 881 925 650 656 636 1088 1186 1123 711 694 706 4319 4229 4626 4890 4708 4518 3666 3467 4615 4857 4202 4109 897 941 706 770 751 13 721 901 621 942 904 1017
"FBgn0052813" 42 43 53 50 103 56 52 34 45 31 43 45 2 3 1 0 0 1 5 1 1 0 1 1 59 68 58 116 105 97 57 62 78 109 89 77 4 5 1 3 6 0 2 11 18 4 1 4
"FBgn0024985" 2467 2364 2704 2814 2741 2353 2632 2497 2427 2501 1796 1974 559 506 449 404 374 272 519 413 560 375 366 427 2719 2707 2206 2487 2528 1861 2773 2853 2589 1722 2789 1743 608 759 619 310 449 5 650 660 720 756 491 503
"FBgn0027794" 1323 1446 1326 982 1030 1055 943 868 810 1298 1066 841 1128 1023 1187 623 702 688 699 735 740 482 546 561 999 939 1055 1165 1200 1033 588 715 843 1077 1033 954 921 1304 730 688 741 14 807 900 597 1008 903 846
"FBgn0027795" 21 57 34 38 40 22 28 39 20 30 45 32 130 131 120 151 161 136 132 121 157 83 127 113 24 10 15 50 34 30 12 12 12 55 28 32 205 314 172 140 170 0 165 218 220 244 126 180
"FBgn0024986" 931 889 958 886 755 753 859 873 878 819 959 919 820 800 813 751 722 718 650 680 629 768 498 702 805 888 800 817 849 886 863 891 919 836 922 927 647 635 638 994 909 11 708 696 578 770 894 856
"FBgn0000826" 2509 2569 2729 2556 1893 1794 2813 3037 2801 2589 1610 1655 175 105 147 81 66 90 76 96 96 98 79 92 2486 2363 2163 2696 2760 2185 2225 2373 2130 1703 2778 1809 113 147 112 172 151 2 123 91 77 97 112 86
"FBgn0024365" 3626 4221 3658 4259 5196 4595 4649 4875 3981 4639 5329 4323 4600 4154 3888 3736 4067 4110 4385 3789 3907 2986 2735 3890 4811 4669 4761 5173 4955 4466 3319 3674 4357 5135 4357 3996 2623 2851 2608 3641 3572 45 3178 3122 2157 2323 3014 3322
"FBgn0024360" 1805 1784 1813 1807 1663 1446 1711 1564 1397 1634 733 802 95 91 84 66 70 53 97 90 146 80 50 83 1552 1516 1129 1451 1702 1044 1256 1644 1466 903 1836 997 123 184 115 94 71 1 109 101 171 166 97 158
"FBgn0024366" 10 16 7 92 66 67 18 30 12 13 197 304 14 35 22 39 27 39 48 14 25 128 90 112 12 34 23 164 161 176 31 16 18 29 17 23 94 139 146 70 132 2 89 56 77 83 98 96
"FBgn0025641" 6243 7778 6310 6735 8380 7179 8025 8007 6784 7926 9237 7069 2686 2859 2085 2423 1855 3725 4037 2904 2809 2636 2140 2392 8670 8137 8657 8664 8267 8129 6024 6430 7857 9554 8124 7250 2470 3143 2285 3995 4494 40 3099 3550 2333 1285 2363 2737
"FBgn0052811" 0 0 0 0 0 0 0 0 0 0 0 0 1 0 0 0 0 0 0 0 0 3 0 0 0 0 0 0 0 0 0 0 0 0 0 0 0 1 0 1 0 0 0 2 0 0 0 1
"FBgn0028550" 105 117 106 78 109 88 163 146 217 384 469 376 9 16 7 17 8 38 6 11 24 15 8 9 282 260 227 76 98 131 358 517 185 45 44 35 51 70 50 27 40 0 76 62 32 36 23 60
"FBgn0026876" 3099 3443 3203 3822 3632 3456 3736 4128 3783 3540 3871 3321 175 178 207 179 190 199 262 259 270 137 196 240 3060 2791 2866 3107 3200 2909 2661 3412 3366 2482 3027 2724 291 371 345 159 164 2 309 355 383 293 204 207
"FBgn0040366" 1115 999 1179 1052 947 886 1139 1088 1005 1112 720 866 109 107 122 112 119 141 206 138 117 79 144 122 1136 1198 1223 1174 1092 1237 1257 1225 1162 1266 1373 1129 178 237 192 99 78 3 176 260 230 204 148 168
"FBgn0040363" 0 0 0 0 0 0 0 0 0 0 0 0 0 0 0 0 0 0 0 1 1 0 1 0 0 0 0 0 0 0 0 0 0 0 0 1 2 0 0 0 0 0 2 0 0 0 1 12
"FBgn0040368" 1 1 2 7 0 2 0 1 1 0 0 1 0 0 0 3 0 0 0 0 0 1 1 0 0 0 1 0 0 1 0 0 1 1 1 1 1 3 0 1 0 0 0 0 0 1 2 3
"FBgn0026872" 52 34 35 63 66 50 58 83 58 47 42 50 25 44 38 53 100 104 61 51 96 52 101 53 39 44 27 26 21 23 47 34 28 13 39 20 54 104 48 77 94 0 130 161 169 50 41 121
"FBgn0029580" 1 2 2 3 1 0 3 6 2 1 0 0 39 46 45 40 50 70 59 36 60 19 51 39 5 2 2 16 17 7 8 2 3 2 1 0 41 80 54 49 69 0 97 120 77 69 77 86
"FBgn0025383" 4 0 2 0 1 0 0 0 0 1 2 2 2 2 4 4 6 7 7 4 8 7 12 3 0 1 1 3 0 1 81 47 104 0 2 1 8 3 4 1 8 0 342 316 222 5 3 4
"FBgn0025381" 1988 2247 2160 2610 2241 2131 2220 2322 2392 2323 2559 2188 830 792 841 818 890 1071 949 1099 967 655 741 762 2505 2480 2576 2678 2715 2653 2374 2230 2243 2173 2150 1873 671 861 750 867 1039 12 946 857 838 709 618 604
"FBgn0025394" 3954 4075 4266 4107 4005 3700 4094 4386 4027 3731 4700 3991 4299 4015 3446 2988 2920 3357 4256 4352 3918 2504 1909 3088 4542 4891 4640 3940 4092 4184 3992 4506 4243 2157 2852 2495 3039 3086 3637 3695 2685 47 5134 4803 3926 2939 2873 2534
"FBgn0000482" 1369 1357 1288 1467 1312 1184 1219 1307 1263 1328 1775 1323 500 652 501 647 609 1079 913 917 1086 556 633 717 1445 1412 1585 1544 1387 1280 1056 1288 1242 1461 1396 1230 593 1173 659 948 882 9 881 775 751 572 582 595
"FBgn0001189" 1127 1108 1148 1507 1285 1232 1687 1654 1609 1337 1545 1262 1029 897 1018 738 765 820 1069 1012 1164 797 744 955 1488 1548 1457 1380 1226 1273 1067 997 1065 1632 1611 1370 1027 1257 1209 680 866 10 827 763 503 1056 1056 1028
"FBgn0029587" 3 4 2 0 6 15 6 4 0 3 2 5 7 4 5 16 20 27 29 19 23 22 18 15 5 0 2 2 4 1 0 2 4 2 5 5 9 26 12 12 15 0 24 39 29 8 2 15
"FBgn0024897" 0 0 0 0 1 4 0 0 1 0 0 0 9 1 3 12 13 11 14 12 7 10 15 3 2 1 0 0 0 0 0 0 0 0 2 0 2 7 7 12 11 0 3 6 16 13 4 16
"FBgn0025391" 0 0 0 0 0 0 0 0 0 0 0 0 3 1 0 1 0 2 2 0 2 0 0 0 0 0 0 0 0 0 0 0 0 0 0 0 4 1 1 0 0 0 1 0 1 1 0 1
"FBgn0025378" 0 0 0 0 0 0 0 0 0 0 0 0 0 0 0 0 0 0 0 0 0 0 0 0 0 0 0 0 0 0 0 0 0 0 0 0 0 0 0 0 0 0 0 1 0 0 0 0
"FBgn0023130" 1886 1986 1962 2161 1878 1813 1954 2042 1859 1877 2285 1865 670 534 489 425 450 525 540 510 583 463 426 496 2232 2199 2321 2053 2266 2122 1766 2131 2226 2137 2137 1862 599 763 760 579 708 8 645 805 572 690 540 541
"FBgn0023530" 658 638 588 552 490 430 472 478 454 522 728 576 77 53 52 32 28 40 19 20 37 92 66 93 422 469 425 445 506 429 449 441 399 386 557 413 36 60 39 46 27 0 37 56 37 45 54 49
"FBgn0025390" 23 88 42 90 80 68 13 33 18 77 58 36 45 49 57 47 44 88 25 22 17 62 42 51 49 85 62 88 54 81 53 129 59 137 135 93 63 64 64 101 105 3 56 57 51 84 60 76
"FBgn0025393" 0 0 0 0 0 0 0 0 0 0 0 0 0 0 0 0 0 0 0 0 0 0 0 0 0 0 0 0 0 0 0 0 0 0 0 0 0 0 0 0 0 0 0 0 0 0 0 0
"FBgn0003517" 42846 26719 45936 20433 32691 25458 21284 1808 7906 40263 44300 39738 95566 94156 84336 65042 60208 35040 34093 26964 29418 83479 24938 13557 8000 7019 30729 37829 39626 39629 33675 35196 39846 41181 37690 39166 56296 26396 39424 64499 55483 875 19255 22256 9884 68650 63643 67392
"FBgn0044508" 0 0 0 0 0 0 0 1 0 0 2 0 0 2 1 0 0 3 0 0 2 2 0 2 0 0 0 0 0 0 0 0 0 0 0 0 0 1 2 0 0 0 0 0 0 0 1 0
"FBgn0025382" 287 261 150 1147 978 977 317 168 205 579 150 155 130 144 141 155 191 279 149 148 192 88 127 143 523 665 576 795 636 520 193 117 207 823 916 678 197 285 273 231 222 0 404 330 306 229 189 221
"FBgn0052808" 0 0 0 1 3 0 1 0 0 0 2 2 41 59 45 62 59 98 63 48 68 34 80 51 0 4 0 1 7 4 1 2 0 4 2 0 52 97 53 63 51 1 105 125 106 114 90 108
"FBgn0027791" 1090 1321 897 1052 896 978 869 1010 789 1254 807 740 302 334 386 270 319 435 346 323 319 256 384 326 1133 974 1006 1037 1010 775 999 1033 1146 886 1145 703 330 526 373 372 357 10 408 398 455 337 281 374
"FBgn0027793" 11 20 3 12 19 15 18 20 27 12 12 16 144 132 125 140 167 191 184 202 239 194 205 235 12 10 0 10 14 9 11 7 7 15 8 9 83 128 108 115 158 2 170 157 221 98 57 74
"FBgn0052806" 2 2 1 1 0 0 0 0 0 0 1 1 5 6 2 0 0 0 1 1 0 1 0 2 0 1 0 0 0 0 0 0 0 0 1 2 0 1 0 0 3 0 0 0 0 0 0 1
"FBgn0026873" 1273 1169 1307 886 792 802 871 588 739 963 1161 1065 762 701 663 374 344 299 381 395 439 654 488 721 663 750 897 722 884 851 918 892 930 825 900 817 438 423 489 347 351 3 402 373 368 485 409 392
"FBgn0023513" 2391 2515 2329 2995 2960 2755 2894 2734 2581 2960 3235 2310 2970 3110 2442 3542 4051 4966 3991 3758 4567 3410 3354 3397 2993 2786 3290 3507 3025 3148 2294 3027 3390 3276 2950 2841 3200 4205 3840 3808 4531 37 3961 3888 4104 2769 3377 3210
"FBgn0014411" 5091 5238 5462 4456 4389 4207 5061 5214 5146 4622 5744 4715 1676 1800 1425 901 907 1234 2019 1593 1549 1393 1004 1564 5034 5131 4764 4747 4746 4695 4759 4915 4707 4884 4813 4514 921 1204 1057 2387 1860 13 1325 1589 1145 853 1647 1490
"FBgn0023514" 2774 2717 2929 2739 2298 2110 2792 2751 2790 2617 3279 3236 2069 2316 1771 2193 1992 2611 2586 2508 2966 2049 2035 2400 3053 3285 3451 3050 3020 3048 2887 3084 3298 3177 3081 2730 1790 2461 2376 2631 2099 28 2877 2814 2485 1917 2103 2355
"FBgn0029594" 807 877 854 1038 849 812 1010 982 1029 951 934 853 443 475 425 618 624 612 481 630 577 450 304 458 1070 1099 1021 969 1004 972 1007 1016 916 985 1100 1083 733 785 743 912 908 11 575 557 474 547 682 697
"FBgn0023519" 1044 1030 1190 1120 982 895 1077 1088 1092 1094 1024 1004 1182 1081 976 990 1024 1163 909 1052 1025 1145 967 1378 1083 1175 1225 1081 1088 1137 1241 1171 1121 1109 1242 1218 972 1039 1089 1209 1248 14 1027 967 1007 961 1141 1038
"FBgn0023509" 3580 3961 3490 3620 4249 3839 4449 4519 4090 3889 4701 3621 6000 5791 5634 6276 5689 4439 6292 6068 6487 6694 3757 5140 4062 4082 4096 4070 3734 3362 3598 4078 3924 3490 3765 3316 5740 4909 5183 5597 5918 115 5217 6845 5113 7197 5837 6418
"FBgn0023510" 3267 3523 3280 2987 3339 2868 1719 2424 1578 4031 3437 2961 1247 1335 1448 1328 1491 2124 1660 1843 1774 1112 1705 1483 3682 3087 2859 4350 4302 3529 3188 3210 3442 3235 3981 3363 1605 2936 1805 962 1496 10 2996 2864 2470 1319 977 1204
"FBgn0023508" 4319 4683 4585 4555 4440 4175 4690 4883 4103 4275 4544 4142 86 66 99 76 78 131 167 144 128 69 111 112 4594 4607 3613 4297 4277 3507 4368 4255 4603 3565 4489 3542 173 299 125 129 170 0 247 235 266 301 182 201
"FBgn0023522" 3980 3780 3947 3689 3455 3193 3726 3935 3994 3629 4023 3781 6068 5507 5626 4507 4670 5329 4745 5215 5216 5699 5753 6559 3719 4100 3613 3717 3287 4053 3554 3405 3785 3655 3732 3641 4306 4883 5497 5145 5631 51 4486 4818 4269 4022 4852 4336
"FBgn0023521" 1034 980 875 895 781 786 931 1007 894 773 1031 955 755 720 635 640 623 611 602 770 654 732 601 677 762 844 842 837 784 851 898 909 871 897 968 795 468 450 499 905 840 6 587 589 525 643 680 652
"FBgn0025627" 34 45 14 13 24 25 38 38 27 25 29 18 7 7 12 19 21 34 6 10 8 21 28 22 19 12 21 13 28 12 30 21 4 12 16 3 27 42 42 12 18 0 34 32 29 15 5 11
"FBgn0025630" 767 770 690 729 521 485 1205 1189 1210 988 895 811 93 103 129 100 116 130 134 130 168 73 141 125 545 563 485 618 618 498 572 790 498 395 623 311 231 289 230 95 103 2 268 293 277 208 134 210
"FBgn0025629" 617 567 536 639 527 474 645 630 710 460 814 691 618 772 560 603 534 588 715 741 683 710 602 669 704 789 659 666 725 711 562 630 579 650 702 502 553 572 560 979 798 10 570 657 527 552 619 666
"FBgn0025628" 4853 5124 4880 5007 3983 3314 4690 4793 4494 4858 4686 5064 157 149 146 199 245 333 143 204 153 202 168 147 4044 4163 4285 4120 4114 3881 4546 4481 5289 400 545 297 166 309 207 161 152 4 223 257 228 105 44 86
"FBgn0029596" 11 13 3 18 14 12 14 13 14 10 6 6 0 4 1 5 10 13 3 2 8 2 10 7 5 12 11 5 10 6 2 6 4 4 4 5 9 25 7 7 3 0 12 11 16 0 0 7
"FBgn0025626" 5883 6197 6298 6266 5677 5333 6382 6882 6383 6157 7100 5874 5350 6041 4580 4255 3109 7751 7307 6167 6480 5867 4846 6462 6276 6345 6669 6254 5914 6202 5378 6041 6203 6285 5953 5701 3351 4802 3704 7229 6609 68 7898 7312 5682 2193 3803 3371
"FBgn0025625" 3 5 3 5 4 8 11 3 1 3 6 6 41 43 46 155 152 203 133 88 151 91 154 60 0 3 7 3 8 1 6 5 6 8 4 11 112 243 115 126 133 2 258 297 229 95 59 204
"FBgn0025631" 37 30 21 32 22 18 30 33 21 57 38 31 48 38 48 66 90 110 84 26 57 43 52 47 28 22 22 27 33 21 16 28 44 33 28 22 67 80 49 46 44 1 117 148 81 48 43 49
"FBgn0026878" 0 0 0 0 0 0 0 1 0 0 2 0 12 5 11 25 23 23 11 6 13 9 8 5 0 2 1 0 0 0 0 0 0 0 1 0 14 15 7 17 8 0 24 36 14 6 2 18
"FBgn0000667" 6118 6378 6407 6625 6925 6167 6948 7130 6919 6866 7321 6385 2471 2299 2275 2773 2851 2874 3256 3174 3444 2113 1596 1852 7499 7109 8334 5805 5419 5469 5898 5673 6411 6998 6757 6950 2796 3511 2935 1972 2042 23 2779 2633 2074 3322 2753 2828
"FBgn0003964" 5855 6085 6525 6343 5865 4977 6795 6973 6428 6496 5963 5623 380 643 480 464 495 625 554 426 415 463 469 564 6092 5922 6121 6448 6078 5280 6315 6414 6273 5621 6282 5240 550 1049 791 370 357 5 751 761 807 512 379 464
"FBgn0023545" 1455 1302 1446 1119 1175 941 1178 1044 1083 1339 1267 1285 595 497 586 431 489 456 542 593 516 576 516 668 1229 1330 1293 1103 1085 1142 1194 1127 1380 1252 1324 1335 500 533 570 537 414 10 449 449 464 570 604 574
"FBgn0023520" 747 723 683 697 610 604 743 727 740 635 608 481 221 260 247 234 241 310 271 254 348 201 221 255 762 856 787 822 889 828 667 650 588 795 778 618 387 430 431 310 294 4 358 332 275 284 225 269
"FBgn0023512" 2489 2599 2441 2480 2084 1948 2098 2290 2117 1899 2541 2352 628 499 599 374 404 574 530 648 578 477 479 617 2030 2121 2272 1987 2090 2096 1659 1885 1825 1918 1908 1650 610 850 703 817 774 13 535 508 537 629 626 573
"FBgn0023511" 1998 2290 2047 2303 2375 2332 3034 3178 2814 2671 2394 2003 2904 2683 2823 2130 2517 2819 3143 3030 3249 1400 1652 2053 2089 2177 2233 2304 2096 2165 1702 1689 1743 2180 2112 1904 2333 2716 2679 1943 2341 36 2642 2579 2270 2427 2370 2575
"FBgn0052801" 0 0 0 0 0 0 0 0 0 0 0 0 0 0 0 0 0 0 0 0 0 0 0 0 0 0 0 0 0 0 0 0 0 0 0 0 0 0 0 0 0 0 0 0 0 0 0 0
"FBgn0023518" 6178 7462 6340 6831 8641 7763 8403 8105 6744 8501 9688 7129 4411 3721 4278 3572 4296 4482 4246 4530 4212 2772 3322 3288 8163 7348 7913 9646 9012 8010 5927 6611 7644 8714 7367 6550 4418 5469 3866 3223 4832 50 4543 5085 4801 3480 2391 3021
"FBgn0026088" 287 284 316 358 308 292 382 339 363 192 312 362 170 160 140 119 166 116 186 253 182 143 187 268 357 387 421 315 374 330 366 309 281 445 504 487 149 161 157 166 170 0 130 166 111 154 128 177
"FBgn0026089" 761 789 792 880 733 635 778 762 819 728 807 848 442 455 451 455 523 503 409 563 514 577 499 705 723 742 648 688 714 633 617 801 641 681 724 594 261 209 277 297 251 8 261 274 299 272 315 278
"FBgn0023517" 2066 2062 1977 2033 1717 1718 1974 1817 2003 1816 2095 2016 1416 1294 1323 1060 1224 1117 1240 1264 1209 1499 974 1258 1859 2080 2251 2029 1944 1963 2027 2018 2004 2065 1999 2001 1548 1525 2026 1779 1593 16 1159 1049 1002 1736 1964 1921
"FBgn0023516" 1782 1690 1621 1569 1403 1275 1628 1510 1488 1498 1272 1233 210 182 177 113 130 137 125 130 144 106 107 149 1424 1416 1445 1387 1526 1302 1323 1563 1416 1184 1648 1158 185 275 202 145 138 2 211 251 232 186 142 140
"FBgn0023515" 28567 29129 30668 26193 23557 21298 31770 26615 23099 28274 24904 25128 534 487 570 527 484 593 604 491 581 497 423 462 27177 26724 20933 25599 25244 20791 27490 30376 27799 17123 26977 18919 477 811 519 547 452 4 424 616 563 540 324 542
"FBgn0028969" 3365 3625 3092 3547 3175 2894 3269 3366 3303 3173 3362 3206 724 588 682 700 798 566 585 732 823 408 342 439 3334 3429 3446 3200 3320 3108 3294 3366 3361 2975 3540 2933 786 651 666 734 717 14 704 766 703 849 648 664
"FBgn0026090" 611 623 640 578 549 459 658 667 683 550 682 635 1033 1062 980 958 1035 1092 911 1043 952 1110 1048 1256 563 681 646 491 557 510 685 602 572 645 677 618 1034 1043 1107 1026 1132 12 1069 1059 916 984 1062 910
"FBgn0029590" 0 1 0 0 1 0 0 0 0 1 0 0 1 3 6 2 2 3 2 1 0 2 1 3 0 0 0 0 0 0 0 0 0 0 0 0 5 2 9 4 2 0 4 1 1 3 4 0
"FBgn0025624" 259 247 295 335 270 281 336 357 408 226 275 299 101 108 134 114 135 156 151 145 163 159 131 154 279 334 386 296 318 292 277 295 273 345 358 346 148 207 159 187 189 0 154 156 237 144 172 207
"FBgn0040395" 2667 2788 2625 2640 2553 2322 3055 3120 3039 2502 2883 2774 120 141 126 195 148 154 214 228 243 211 194 182 3458 3461 3372 2922 2834 2792 3173 2967 2968 3521 3631 3135 187 260 206 160 185 3 236 255 287 201 197 188
"FBgn0000382" 6399 6720 5988 5504 7930 6923 6359 6614 5336 7770 7864 6247 126 92 76 123 142 225 186 162 111 100 146 93 7844 7660 7701 8764 7826 7434 6097 6460 6888 8690 7797 7226 154 211 184 170 251 0 185 333 138 82 94 164
"FBgn0023507" 769 899 765 680 855 678 245 215 219 48 766 856 899 647 697 688 784 704 217 222 215 715 638 875 236 261 289 637 651 737 142 202 266 133 90 71 243 282 316 531 662 13 222 190 149 160 204 194
"FBgn0004654" 3576 3191 3793 3103 2980 2515 2767 2084 2486 2661 3058 3348 361 352 343 343 311 322 238 279 263 293 351 428 2646 2376 2817 3071 3763 2866 2712 3412 2429 2776 5320 2920 247 287 310 217 273 7 250 258 175 179 139 186
"FBgn0023540" 1426 1193 1420 2226 1869 1793 2254 2110 1855 1228 1838 1865 64 57 48 78 83 69 42 24 63 41 125 77 2094 2351 1438 1862 1732 1240 2368 2379 2159 1705 2297 1863 108 205 138 31 47 0 151 118 220 422 239 207
"FBgn0025839" 774 827 787 904 801 745 755 827 854 826 819 842 453 421 394 389 370 352 364 399 412 465 318 460 644 678 681 722 846 703 837 863 750 721 866 874 364 390 385 457 351 12 387 427 348 499 418 398
"FBgn0011576" 0 0 0 0 0 0 0 0 0 0 0 0 0 0 0 0 1 0 0 0 0 0 0 0 0 0 0 0 0 0 0 0 0 0 0 0 0 0 0 0 0 0 0 0 0 0 0 0
"FBgn0015036" 3 8 4 4 5 3 9 4 13 1 4 9 0 2 7 7 4 3 3 1 3 2 4 3 1 3 5 8 7 3 12 11 4 8 8 6 1 9 4 2 5 0 7 6 3 3 2 7
"FBgn0003116" 840 906 968 1112 869 847 920 912 1024 952 1104 1058 691 664 648 666 647 691 487 568 590 565 307 455 989 994 1102 1078 929 1035 955 998 1090 1137 1144 937 658 712 526 915 679 8 550 573 383 695 793 857
"FBgn0040899" 555 612 632 587 502 446 558 589 601 513 447 470 51 65 33 44 39 49 39 45 51 59 60 53 547 590 459 459 555 401 599 570 498 306 589 363 69 102 95 43 47 2 74 55 53 76 46 61
"FBgn0040900" 18 17 11 18 18 12 21 13 11 13 20 21 28 36 38 41 48 46 22 26 42 51 55 54 20 17 19 46 23 22 37 41 30 22 25 6 37 80 51 24 26 0 73 61 78 36 21 47
"FBgn0024984" 1883 2050 2303 2716 2470 1812 1929 2178 1991 2299 2400 2230 4107 3993 3764 4618 4415 5387 3077 3840 3586 4684 4403 4721 1978 2130 2088 2254 2195 2660 2375 2316 2478 2041 2020 1859 3970 4001 4790 4470 5564 50 5084 4774 4570 2980 3383 3179
"FBgn0023549" 1392 1320 1550 1183 1127 970 1563 1594 1642 1592 1278 1342 48 42 54 35 41 64 69 77 51 23 37 32 1052 996 1008 1213 1400 1323 1096 1228 1183 1457 1616 1473 47 55 54 41 43 1 45 57 26 34 59 51
"FBgn0029606" 0 2 1 0 0 1 1 1 0 0 1 3 0 0 0 2 0 2 0 2 2 3 6 3 1 1 1 1 0 2 2 2 0 1 2 2 0 1 1 0 1 0 2 1 2 2 1 2
"FBgn0003048" 7322 8591 6897 7782 11392 9698 9823 9230 7365 10869 10473 7981 6732 5934 6548 6730 8005 7444 7516 6906 8532 5114 6715 6487 10087 8073 9116 11743 11156 9028 7059 7777 8984 11391 9194 8330 7079 8354 5681 2437 4381 57 6978 7707 7647 6082 4362 5659
"FBgn0000810" 2172 2344 2510 2760 2932 2278 2311 2367 2056 2571 2974 2573 3722 3715 3259 4149 3791 4838 3524 3604 3618 4511 3533 4405 2662 2918 2595 2820 2510 2368 2562 2585 2210 2734 2508 2434 3231 3690 3616 4290 3622 49 3933 3691 3683 3362 3824 3943
"FBgn0023523" 0 0 0 1 1 1 0 0 0 0 0 1 4 7 3 4 1 8 9 12 9 12 4 5 2 3 0 3 3 0 0 0 3 2 1 2 5 13 3 12 11 0 10 3 9 3 1 2
"FBgn0023527" 2782 2979 2996 3073 3083 2592 3648 3729 3527 2917 3345 3188 797 810 793 824 801 1360 996 1021 1047 854 997 1131 2964 3495 3467 2906 3101 3200 2748 2750 3127 3239 3222 3016 854 1136 1004 928 979 6 1330 1250 1332 879 755 695
"FBgn0040391" 0 1 0 1 0 0 0 0 0 0 1 0 4 13 6 8 6 8 7 4 10 2 10 10 0 0 0 0 0 0 0 1 1 0 0 1 4 4 5 6 13 0 9 16 7 15 10 20
"FBgn0053218" 0 6 2 1 0 2 1 0 0 3 1 2 6 10 9 2 3 2 3 0 0 6 2 2 0 0 0 1 4 3 0 0 0 2 2 0 0 3 3 6 3 0 5 1 1 8 2 4
"FBgn0003079" 3655 3828 4242 4097 3256 3311 4173 4237 4188 3816 4617 4292 1861 1722 1765 1443 1511 1478 1221 1499 1223 1095 968 1254 4264 4374 4750 546 785 1617 3854 4071 4463 5043 4918 4211 1948 2026 2034 1256 1317 14 1922 2018 1403 2261 1986 1818
"FBgn0003159" 7282 6981 8265 6097 6185 5500 7731 7252 7379 6450 9309 8838 39 45 28 57 87 100 74 88 84 64 88 71 8276 8794 9229 8169 7846 7102 9324 9969 9100 8466 8773 8293 64 129 85 101 98 4 92 135 87 110 67 94
"FBgn0040389" 813 849 942 770 494 555 820 829 941 685 844 826 907 786 764 523 579 667 548 652 673 890 808 1054 844 940 935 1006 1014 943 745 696 680 897 916 861 1029 1003 1096 1374 1511 22 756 802 788 968 941 973
"FBgn0044047" 31 23 25 18 34 13 30 39 23 21 33 41 32 27 16 11 20 12 13 14 19 26 28 30 25 13 31 16 29 29 27 29 8 49 31 42 24 40 19 29 24 0 36 40 36 29 44 44
"FBgn0040392" 2 5 3 0 4 1 2 3 2 6 1 1 313 295 215 226 235 149 74 124 136 188 58 159 4 2 1 6 5 6 11 4 5 2 1 2 155 120 153 180 128 5 130 188 124 398 299 239
"FBgn0023526" 5850 6683 7599 4965 5220 4392 6867 5890 6585 5053 5672 5994 2532 2421 2035 2761 2302 2818 1544 1712 2805 4052 3060 3124 6113 6392 5772 5049 5035 5319 7262 6923 6691 5888 6129 5752 2450 2535 3391 2434 2669 46 1800 2974 2478 2530 2056 2210
"FBgn0023529" 9136 9626 9592 9922 9803 8840 7807 8721 7715 9719 8699 8157 3142 2528 2961 2421 2562 2464 2699 3064 2867 2843 2705 2958 8569 8663 9366 9740 9303 8782 9583 8809 9866 10932 10995 10320 2962 3559 3201 2517 2693 35 3047 3355 3423 3186 2529 2540
"FBgn0023528" 16768 17902 19215 15590 16325 15276 18858 18062 16351 14842 18150 16543 16623 18541 14581 13945 12220 23835 21564 14556 20412 10768 9734 16307 18166 18989 18166 16981 16529 17486 15557 16062 16680 17720 18021 14879 8587 11192 11515 21336 13158 147 23343 22382 21086 3873 10201 7092
"FBgn0027296" 1368 1552 1517 1627 1580 1408 1823 1793 1575 1588 1891 1743 800 758 731 410 462 561 952 1006 835 1001 938 1300 1683 1715 1769 1668 1625 1639 1638 1513 1679 1766 1814 1509 615 792 636 688 615 8 643 576 523 535 557 580
"FBgn0023524" 3 2 0 1 0 1 3 0 1 0 3 10 7 5 4 21 19 14 8 11 40 23 26 9 0 2 1 2 0 4 10 10 6 0 0 1 53 89 57 24 24 0 51 32 48 68 37 103
"FBgn0023525" 1 1 2 29 19 24 14 16 14 12 14 10 28 21 30 36 37 44 62 53 87 49 43 29 0 0 0 4 16 6 12 8 18 2 1 3 28 36 17 22 23 0 48 70 66 18 26 20
"FBgn0000377" 1976 1984 1791 1654 1707 1590 1767 1814 1781 1956 2451 1959 4646 4353 4356 3568 3502 3810 3635 3884 4079 4582 3853 4654 1901 1951 1928 2060 1976 2015 1650 1862 1917 2266 1926 1706 3739 4308 4475 4001 3699 48 4017 3968 3643 3728 3826 3886
"FBgn0001330" 2529 2613 2550 2519 3025 2205 2905 2757 2894 2369 2582 2560 769 726 738 484 535 597 864 862 1050 608 747 813 2572 2901 2780 2813 2856 3000 2454 2489 2635 2725 2892 2631 709 957 814 699 742 17 801 777 842 725 555 611
"FBgn0004397" 3754 4240 3500 3813 4688 4076 4092 4034 3525 4801 4548 3528 147 118 150 241 214 305 217 218 168 139 206 150 4450 4183 4503 4457 4121 3887 3439 3545 4324 4760 4527 3910 155 194 109 258 242 0 203 221 167 131 95 218
"FBgn0023550" 0 0 0 0 1 0 0 0 0 0 0 0 0 1 0 0 0 1 0 0 0 0 0 0 0 0 0 0 0 0 0 0 0 1 0 0 0 0 0 0 0 0 0 0 1 0 1 1
"FBgn0029603" 171 204 208 94 67 45 220 244 268 84 174 224 55 32 35 19 24 39 37 84 48 37 46 81 199 195 154 102 106 136 120 202 134 152 133 116 10 21 34 19 17 0 22 17 5 21 47 29
"FBgn0023542" 2283 2061 2373 1183 1358 1183 1529 1139 1190 1631 1691 1491 643 579 672 568 547 441 645 600 668 561 555 630 1479 1583 1669 1674 1774 1721 1572 1806 1766 1417 1781 1363 804 833 856 475 461 16 739 754 667 986 619 609
"FBgn0023541" 0 0 0 0 0 0 0 0 0 0 0 0 0 0 4 0 0 1 4 2 6 0 1 0 0 0 0 2 0 0 0 0 0 0 0 0 0 2 1 0 6 0 3 3 4 6 1 2
"FBgn0005670" 2 5 3 5 6 6 5 4 8 1 3 7 66 50 53 54 62 73 26 27 42 35 127 114 4 8 8 2 4 3 2 6 1 7 2 5 100 189 120 21 39 1 187 152 274 162 88 72
"FBgn0004655" 19588 23072 18710 21071 26175 23534 24503 25728 21782 25069 26704 19617 3289 2772 2912 3645 3260 3959 4486 4328 4463 2440 2457 2346 24366 21698 23527 26890 25160 22997 17585 19580 22260 24807 21577 19819 2976 3251 2658 3078 4062 46 3397 3678 2610 2528 2443 2882
"FBgn0013432" 995 999 1074 959 813 784 977 1038 1054 801 999 1050 1083 933 901 824 807 1033 847 1071 1033 1185 1140 1504 930 1029 963 933 917 989 1058 987 916 965 945 850 721 740 789 930 948 10 898 837 734 1133 1141 1081
"FBgn0004861" 882 1065 1154 1090 1379 1070 1118 1019 1003 873 1270 985 7504 6325 6496 5046 5694 5378 5119 4114 5355 5535 6236 6962 1198 1089 1178 1187 1223 1051 720 898 914 842 912 726 5412 5850 6255 3269 4969 82 4381 5855 5217 6940 5322 5186
"FBgn0004860" 2571 3128 2711 2650 3417 2725 3400 3477 3068 2940 3370 2785 5126 4318 4515 3822 4340 3801 4059 3484 4161 3726 3652 4253 3415 3055 3059 3608 3260 2854 2292 2622 2665 3548 3509 2887 3878 3999 4262 2460 3496 64 2852 4388 3032 5702 3759 3779
"FBgn0040394" 2429 2576 2458 2569 2486 2404 2552 2656 2542 2462 3056 2766 2093 2044 1862 1861 1822 1712 2086 2054 2108 1840 1468 1853 2785 2910 3065 2433 2429 2566 2189 2330 2578 2752 2683 2711 2169 2374 2080 2031 1869 38 1787 1831 1553 1998 1912 2120
"FBgn0040376" 0 0 0 0 0 0 0 1 0 0 0 0 0 0 0 0 2 4 1 2 5 0 1 0 0 0 0 0 0 0 0 0 0 1 0 1 0 0 1 0 4 0 0 0 0 2 0 2
"FBgn0040066" 3418 3861 3968 3093 3453 3178 3819 3757 3604 3199 3708 3552 7201 7201 6938 6084 6365 6328 6667 6683 7295 6985 5644 7428 3802 4149 3901 3483 3341 3662 2996 3530 3440 3877 3840 3333 6567 7449 8392 6666 6874 71 6717 7306 6690 6472 6472 6342
"FBgn0001404" 6414 7105 7376 6558 6199 5849 6445 7005 6686 6720 7904 7460 1321 1294 1237 953 943 1436 1649 1784 1368 1191 1397 1549 7493 7758 7838 7043 6659 7176 6689 6803 6679 8120 7687 7132 1256 1907 1604 1103 1329 18 1930 1781 1761 990 928 935
"FBgn0040336" 1135 1101 1244 1530 1299 1157 1318 1281 1275 1015 1320 1277 354 343 303 171 195 202 184 213 250 215 251 272 1092 1151 817 1060 1256 790 1364 1537 1276 1455 1599 1235 181 235 210 179 198 11 311 249 277 271 220 227
"FBgn0040333" 1 1 1 1 2 1 0 3 2 1 3 0 6 8 8 20 33 63 18 5 11 7 27 13 1 2 1 8 7 6 1 0 0 12 14 2 6 35 23 9 42 0 100 63 98 32 25 50
"FBgn0040334" 476 452 463 460 648 527 600 600 519 550 795 632 635 736 642 405 329 520 483 437 404 425 403 669 563 611 464 631 579 583 477 523 593 658 605 572 344 461 482 389 345 6 520 504 455 312 352 372
"FBgn0029629" 4513 4440 4182 4984 4314 3970 4677 5004 5249 4280 5227 5058 9477 9502 8808 8869 9414 10138 8531 9789 9806 9599 9875 11456 4960 5351 5122 4441 4620 4597 4922 4668 4868 4337 4252 4002 10058 10997 11644 9312 10206 113 9954 9632 9143 7809 7303 7434
"FBgn0011566" 1523 1342 1560 1120 1182 999 1237 1125 1175 1298 760 868 145 159 134 83 93 105 71 90 92 157 132 105 1208 1306 1106 1386 1368 1164 1512 1569 1393 1062 1476 938 126 150 186 107 83 1 106 144 137 182 148 106
"FBgn0011606" 8059 7745 8115 7279 7279 5883 8121 8020 7485 8117 7599 6582 2218 1875 2187 1607 1677 1389 2331 2763 2655 1535 1712 1932 7994 7948 8064 8363 7883 7692 7514 8153 8711 7359 7704 7104 2389 2596 2447 1594 1615 33 2472 2577 2663 2511 1568 1572
"FBgn0040375" 1490 1310 1465 1763 1255 1319 1559 1644 1603 1202 1372 1407 20 21 21 13 28 32 17 25 14 13 19 37 1400 1507 1479 1138 1050 1147 1379 1314 1325 1154 1378 1239 25 48 34 46 20 1 35 35 32 24 15 29
"FBgn0040377" 0 0 0 0 0 0 0 0 0 0 0 0 0 0 0 2 0 0 0 1 1 0 2 0 0 3 0 0 0 0 0 0 0 0 0 0 1 1 0 1 0 0 1 0 5 3 0 0
"FBgn0040388" 3830 4601 3977 4060 4271 4002 4582 4612 4290 4497 5079 4587 957 946 1077 1106 1310 954 451 494 414 1165 1384 1370 5073 4626 4830 3879 3895 3437 3589 4284 4540 5017 4778 4088 1277 1666 1382 768 1136 21 1235 1283 1182 1449 790 1020
"FBgn0003714" 985 970 1075 1210 1001 907 1096 1068 1148 1158 1192 1230 1264 1203 1135 1374 1519 1670 1099 1317 1219 1244 1107 1620 1084 1213 1206 1107 1149 1098 1166 1190 1082 1250 1359 1230 1424 1259 1730 1148 1278 10 1237 1043 1078 1302 1524 1302
"FBgn0001150" 5 8 4 5 7 7 7 5 6 9 18 12 4303 4092 3673 3263 3622 4724 2002 2370 2859 4182 4007 4634 7 11 7 8 7 4 5 11 9 10 17 14 3664 4294 4708 2735 3264 31 3659 3473 4125 2068 2597 2425
"FBgn0052797" 0 0 0 0 0 0 0 0 0 0 0 0 0 0 1 0 1 0 0 0 0 1 1 0 0 1 0 0 0 0 4 2 1 5 1 3 0 1 2 0 0 0 0 4 4 4 3 1
"FBgn0040385" 0 2 0 0 0 0 0 0 0 0 0 0 8 12 13 34 53 30 5 51 27 41 64 52 0 0 0 0 0 1 0 0 0 0 0 0 12 17 19 20 22 0 26 50 47 52 12 13
"FBgn0003371" 7267 8125 8377 8329 7178 7019 7663 7777 7555 6739 8699 8389 12378 11838 11226 10963 10977 13238 14118 12741 12987 14113 12228 14608 7324 7552 8070 7232 7263 7825 6207 7176 7830 9992 9731 8321 12946 14765 14864 13028 13255 156 13683 13747 12471 13306 14677 14630
"FBgn0003068" 0 1 0 10 12 9 1 1 7 11 7 16 0 2 2 7 5 2 7 1 7 4 6 4 23 35 20 28 21 8 27 7 18 29 25 11 1 3 2 5 6 0 12 13 17 24 11 23
"FBgn0024993" 1760 1630 2000 1853 1557 1429 1686 1618 1524 1638 1376 1406 354 306 344 244 293 255 308 277 400 322 293 390 1616 1601 1450 1534 1567 1402 1651 1809 1491 1352 1723 1186 365 366 407 206 221 4 399 400 378 422 308 308
"FBgn0024996" 1282 1231 1297 1221 992 927 1222 1098 1244 1297 1349 1392 785 645 688 776 780 723 929 1128 1003 863 641 899 1192 1353 1224 1268 1432 1381 1053 1339 1128 1147 1264 1048 660 694 741 1180 977 25 695 786 601 832 801 729
"FBgn0024997" 1 2 0 3 2 3 1 1 2 2 1 1 51 84 61 98 123 186 46 53 70 73 61 42 4 5 2 6 1 2 1 5 5 10 3 5 59 126 92 28 41 0 66 58 114 47 22 57
"FBgn0024991" 5827 5927 5672 6597 6463 6011 6443 6531 6415 5857 6252 5331 146 132 172 77 69 127 107 137 171 66 51 80 6377 6395 6230 5917 5254 5039 5378 6001 6338 4816 5423 4436 132 229 118 101 66 1 134 158 164 166 87 91
"FBgn0000928" 3 8 4 11 7 14 3 3 2 3 4 0 9 10 5 7 6 19 3 4 4 4 13 5 1 5 5 17 28 13 20 20 9 29 18 13 5 19 4 18 61 0 65 37 12 12 51 36
"FBgn0000927" 10237 10292 11318 6843 9168 7373 11569 10075 9404 11513 6269 6541 98 74 91 70 90 138 68 59 73 57 64 66 10117 9849 8681 9872 10602 7458 9376 11049 10722 6269 10310 6640 73 148 59 125 104 0 74 109 76 44 67 48
"FBgn0000520" 1423 1609 1515 1606 1516 1468 1636 1664 1722 1612 2062 1781 692 596 656 475 538 617 740 730 851 457 601 714 1604 1709 1889 1717 1738 1664 1274 1548 1512 1751 1737 1501 634 767 770 549 607 6 682 641 627 727 541 524
"FBgn0024975" 1116 1032 1077 1393 1221 1102 1003 1088 1002 915 1095 1071 390 306 353 240 252 319 241 296 257 271 297 372 1141 1213 1001 964 947 835 827 849 839 947 1179 909 258 332 307 268 271 1 340 272 330 274 262 249
"FBgn0040356" 0 0 0 0 0 0 0 0 0 0 0 0 3 0 0 1 0 0 0 0 0 0 0 0 0 0 0 0 0 0 0 0 0 0 0 0 0 1 0 0 0 0 0 0 0 3 1 2
"FBgn0003996" 97 163 133 3 1 1 5 1 3 8 114 82 95 78 90 10 22 17 0 2 1 106 90 88 3 18 9 4 8 5 104 134 157 6 8 5 12 9 8 7 10 0 20 37 13 13 10 9
"FBgn0040384" 2752 2588 2962 3593 2856 2636 3639 3623 3431 2833 869 652 15 18 16 15 24 12 9 15 2 13 9 6 2828 2711 2568 2555 2333 2292 3496 2835 2745 2624 3277 2602 24 46 20 15 12 0 15 17 18 52 41 26
"FBgn0024980" 0 0 1 4 1 0 0 0 1 1 3 2 0 0 0 0 2 0 0 0 0 0 0 0 7 1 2 3 3 2 4 13 4 8 6 5 2 3 2 0 2 0 1 0 0 29 11 16
"FBgn0000376" 5959 6754 6020 7219 8055 6437 7667 8233 7056 7481 8601 6379 862 797 891 686 750 930 1444 1439 1290 840 1061 974 8548 8231 8299 8847 8022 7948 6413 6604 7724 8824 7513 6740 1106 1551 969 1348 1497 17 1394 1404 977 1250 980 1089
"FBgn0024973" 1549 1476 1436 1875 1626 1486 1877 1915 1958 1788 1939 1625 758 633 724 536 622 542 1062 1133 1182 806 718 836 1895 1844 2024 1908 1990 1915 1561 1748 1773 2013 1884 1676 1330 1365 1443 1151 937 13 1182 1070 892 1222 956 1053
"FBgn0024998" 2176 2398 2396 2482 2230 2109 2363 2412 2171 2369 2956 2714 1302 1314 1157 1414 1314 1608 2195 2175 2386 1649 1396 1664 2185 2190 2322 2293 2277 2303 2637 2772 2482 2532 2574 2301 1350 1549 1477 2583 2429 22 2368 2362 1912 1515 1634 1794
"FBgn0024995" 0 0 1 2 3 0 0 0 0 3 0 1 25 19 31 31 40 65 19 19 47 24 19 31 0 1 0 3 0 0 1 2 1 0 0 0 25 54 60 23 17 0 28 33 56 36 29 41
"FBgn0024994" 1344 1317 1274 1929 1645 1723 1991 1805 1913 1921 1834 1725 40 37 53 34 43 51 35 28 46 27 40 32 1814 1900 1938 1509 1337 1437 1681 1785 1824 2033 1952 1866 80 137 89 65 52 1 52 80 91 117 63 102
"FBgn0024992" 3308 3333 3365 3273 3566 3141 3334 3233 3176 3357 3288 3084 876 795 876 711 786 802 753 791 798 691 716 865 3290 2990 3542 3642 3817 3001 3246 3278 3544 3674 3895 3558 908 1094 937 616 786 16 1034 1141 1042 945 764 815
"FBgn0000092" 0 0 0 0 0 0 6 4 2 2 2 1 33 28 24 32 61 60 22 20 21 69 92 82 0 3 0 0 1 0 0 0 0 2 3 0 34 75 46 48 38 0 29 39 47 39 39 31
"FBgn0025838" 0 0 0 0 0 0 0 0 0 0 0 0 1 0 1 0 1 6 1 1 0 0 0 1 0 0 0 0 0 0 0 0 0 0 0 0 0 1 3 0 2 0 1 0 1 0 3 1
"FBgn0011276" 0 0 0 0 0 0 0 0 0 0 0 0 1 2 2 0 5 0 5 0 3 0 2 2 0 0 0 0 0 0 0 0 0 0 0 0 0 0 3 0 5 0 0 4 0 0 1 2
"FBgn0004647" 13444 15739 11539 12397 15259 13246 18130 17499 14861 12862 17841 14325 12742 11731 12489 13308 13820 15263 14814 15055 15933 11630 14609 13585 14363 11543 15710 18700 16575 13630 11006 12411 14303 18042 15247 14091 13922 18595 12581 8340 12988 188 15982 17398 18050 15160 10804 13146
"FBgn0040396" 1107 1156 1211 1479 1243 1148 1055 1130 1094 1108 1171 1212 40 29 45 90 84 64 70 75 68 43 28 22 1240 1251 1275 1339 1302 1302 1339 1238 1244 946 1106 949 86 90 138 109 90 2 172 144 117 114 110 126
"FBgn0000479" 5057 5352 5871 4409 5128 4191 3371 4538 4593 4379 5888 5340 1140 1198 1315 487 594 1078 869 596 764 751 989 1153 5674 5646 5771 5083 5051 4728 4310 4829 4980 3725 3759 3920 977 1242 1181 1222 985 19 957 889 586 419 674 688
"FBgn0002933" 0 0 0 0 0 0 0 0 0 0 0 0 0 0 0 0 0 0 0 0 0 0 0 0 0 0 0 0 0 0 0 0 0 0 0 0 0 0 0 0 0 0 0 0 0 0 0 0
"FBgn0003374" 0 0 0 1 0 0 0 0 0 0 0 0 0 0 3 0 0 0 0 0 0 0 0 0 0 0 0 0 0 0 0 0 0 0 0 0 1 0 0 0 0 0 0 0 0 0 0 0
"FBgn0029660" 0 4 0 0 0 0 1 0 3 0 0 0 3 0 1 1 0 2 0 0 0 0 2 0 2 0 0 0 0 0 0 0 0 0 0 0 2 3 3 6 0 0 1 2 5 1 3 3
"FBgn0029662" 1 0 0 1 1 0 0 0 0 0 0 1 2 1 0 0 3 2 1 1 1 3 1 0 0 0 0 0 0 0 0 0 0 0 0 1 3 1 3 4 5 0 3 3 2 7 0 1
"FBgn0029661" 0 0 0 0 0 2 0 1 0 0 2 0 2 1 5 1 3 0 0 0 1 1 0 0 0 2 0 0 0 0 0 1 1 1 1 2 1 3 2 5 0 0 5 1 1 1 1 1
"FBgn0029659" 0 0 0 0 1 0 0 0 0 0 0 0 1 0 1 0 0 0 0 0 1 1 1 0 0 0 0 0 1 0 1 1 0 0 1 0 3 1 0 1 0 0 2 3 1 2 0 0
"FBgn0029658" 0 0 0 0 0 0 4 1 0 3 0 0 1 0 3 2 2 1 8 2 2 1 0 0 0 0 0 0 0 0 0 0 1 0 0 0 1 3 4 5 1 0 3 3 3 3 0 3
"FBgn0052493" 0 0 0 0 0 0 0 0 0 0 0 0 0 0 0 0 0 0 0 0 0 0 0 0 0 0 0 0 0 0 0 0 0 0 0 0 0 0 0 0 0 0 1 0 0 0 0 0
"FBgn0029657" 2 0 1 6 11 3 10 3 6 15 1 2 30 42 28 43 46 16 25 10 23 31 38 51 0 1 0 0 0 0 1 0 2 0 6 0 25 31 30 56 15 1 30 15 13 31 13 29
"FBgn0029656" 1 2 1 0 1 1 2 0 1 1 1 2 4 1 3 3 4 1 1 0 1 7 4 4 1 0 3 0 3 1 1 1 0 1 0 1 6 5 3 0 0 0 3 1 4 3 3 3
"FBgn0003086" 0 0 0 0 0 0 0 0 0 0 0 0 0 0 0 0 0 0 0 0 0 0 0 0 0 0 0 0 0 0 0 0 0 0 0 0 0 0 0 0 0 0 0 0 0 0 0 0
"FBgn0010296" 0 0 0 0 0 0 0 0 0 0 0 0 0 0 0 0 0 0 0 0 0 0 0 0 0 0 0 0 0 0 0 0 0 0 0 0 0 0 0 0 0 0 0 0 0 0 0 0
"FBgn0010295" 0 0 0 0 0 0 0 0 0 0 0 0 0 0 0 0 0 0 0 0 0 0 0 1 0 0 0 0 0 0 0 0 0 0 0 0 0 0 0 0 0 0 0 0 0 0 0 0
"FBgn0010294" 0 0 0 0 0 0 0 0 0 0 0 0 0 0 0 0 0 0 0 0 0 0 0 0 0 0 0 0 0 0 0 0 0 1 0 0 0 0 0 0 0 0 0 0 0 0 0 0
"FBgn0040393" 0 0 0 0 0 0 0 0 0 0 0 0 1 0 0 0 0 0 0 0 0 0 0 1 0 0 0 0 0 0 0 0 0 0 0 0 0 0 0 0 0 0 0 0 0 0 0 0
"FBgn0000644" 0 3 0 2 0 0 1 2 5 2 4 0 0 1 0 0 2 1 5 0 0 1 1 3 0 1 1 3 0 4 0 3 3 3 1 0 1 3 0 1 0 0 1 1 1 4 2 0
"FBgn0028746" 662 636 752 605 600 556 475 510 482 695 723 638 279 262 247 337 270 375 341 377 259 440 335 417 626 684 598 546 576 592 692 548 540 802 764 718 151 175 150 288 239 1 635 618 499 166 250 259
"FBgn0040355" 1 0 0 0 0 0 0 0 0 0 2 0 0 3 1 0 2 0 2 0 0 1 0 2 0 0 0 0 0 1 0 1 1 0 0 0 1 1 4 1 0 0 1 5 3 4 4 2
"FBgn0052793" 0 2 0 0 0 0 0 0 0 0 0 0 0 0 0 0 0 1 0 0 0 0 2 1 1 0 1 0 0 0 0 0 1 0 0 1 7 0 2 0 0 0 0 0 0 0 0 1
"FBgn0029642" 0 3 0 0 0 0 0 0 0 0 0 0 0 0 0 0 0 0 0 0 0 0 0 0 1 0 0 0 0 0 0 0 0 0 0 0 0 0 0 0 0 0 0 0 0 0 0 0
"FBgn0025645" 0 0 0 0 0 0 0 0 0 0 0 0 0 0 0 0 0 0 0 0 0 0 2 0 0 0 0 0 0 0 0 0 2 0 0 0 0 0 0 0 0 0 0 0 0 0 0 0
"FBgn0029643" 1 0 1 0 0 0 0 0 0 0 0 0 0 1 0 0 0 0 0 0 0 0 1 0 0 0 0 0 0 0 0 0 0 0 0 0 0 0 0 0 1 0 0 0 0 0 0 0
"FBgn0029644" 0 0 0 0 0 0 0 0 0 0 0 0 0 0 0 0 0 0 0 0 0 0 1 4 0 0 0 0 0 1 2 1 1 0 1 0 0 0 0 0 0 0 0 1 0 0 0 0
"FBgn0029645" 0 2 0 0 0 0 0 0 0 0 1 0 0 0 0 0 0 1 1 0 1 0 2 1 0 0 1 0 0 0 0 1 2 0 0 0 0 0 1 0 1 0 0 1 0 0 0 0
"FBgn0029646" 0 1 0 2 1 0 0 1 0 0 0 1 0 0 0 0 0 0 2 0 0 2 2 8 0 0 0 0 0 1 0 2 0 0 0 0 0 1 0 2 0 0 0 0 0 1 0 0
"FBgn0029647" 0 0 0 1 0 0 0 0 0 0 0 0 0 0 0 0 0 0 2 0 0 0 0 0 0 0 0 0 0 0 0 0 0 0 0 0 0 0 0 0 3 0 0 0 1 0 0 0
"FBgn0029648" 212 169 135 540 411 359 539 542 521 459 157 235 293 209 174 30 67 60 5 7 8 8 5 3 549 666 492 523 581 443 110 152 59 324 630 310 5 15 4 7 4 0 42 28 21 0 5 4
"FBgn0028369" 606 855 979 29 42 67 23 32 9 80 615 566 82 111 106 13 12 44 6 3 4 59 74 71 100 71 121 26 48 27 548 633 840 64 56 90 18 20 13 8 17 0 61 66 24 23 70 45
"FBgn0029649" 0 0 0 0 0 0 0 1 0 0 0 0 0 0 0 1 0 0 0 0 0 0 3 0 0 0 0 0 0 0 1 0 2 0 0 0 0 0 0 0 0 0 0 0 0 0 0 0
"FBgn0003285" 2122 2802 2945 94 225 248 116 107 85 158 1696 1828 389 351 550 296 325 327 681 451 357 685 711 575 190 167 304 47 174 129 1462 1782 2349 143 181 286 363 587 332 209 269 5 251 300 251 992 351 540
"FBgn0025644" 1 5 3 1 0 0 0 0 0 0 2 2 0 0 0 0 0 0 0 0 0 0 0 0 0 0 3 0 0 0 1 1 1 0 0 0 0 0 1 0 1 0 0 0 1 0 1 0
"FBgn0029639" 0 0 0 0 0 2 0 0 0 0 0 0 0 0 0 0 0 0 0 0 0 0 0 0 1 0 0 0 0 0 0 0 0 0 0 0 0 0 0 0 0 0 0 0 0 0 2 0
"FBgn0040354" 1 0 1 0 0 0 0 0 0 0 0 0 0 0 0 0 0 0 0 0 0 0 0 2 0 0 0 0 0 0 0 2 1 0 1 0 0 0 0 1 0 0 0 2 0 0 0 2
"FBgn0040353" 2 2 0 0 0 0 0 0 0 0 0 0 1 0 0 0 0 0 0 0 1 0 0 1 0 0 0 0 0 0 2 2 1 0 0 0 0 0 0 0 0 0 2 0 0 1 0 0
"FBgn0040352" 2 0 1 0 0 0 0 0 0 0 0 3 0 0 1 0 0 1 0 0 0 0 0 0 0 0 0 0 0 0 5 2 4 1 0 0 0 0 0 0 0 0 2 0 0 0 2 0
"FBgn0029664" 1365 1253 1521 1289 1003 1045 1177 1143 1226 1597 1514 1346 486 558 411 342 344 396 526 458 471 765 518 775 1289 1319 1354 1333 1375 1430 1281 999 1201 1311 1350 1130 791 930 842 1828 1337 22 505 524 431 419 561 602
"FBgn0029666" 2532 2559 2727 3144 2470 2492 2708 2767 2761 3125 2827 2842 984 765 932 659 653 582 1066 1125 1039 1150 1142 1606 3019 3243 3218 2972 2709 2928 2522 2610 2501 2718 2670 2487 678 984 1036 685 578 8 1122 1064 1174 1089 942 1038
"FBgn0029669" 0 0 0 1 0 0 0 0 0 0 1 0 0 0 0 0 0 0 0 0 0 0 2 0 4 0 0 0 0 0 0 0 0 0 2 0 0 1 2 1 1 0 3 2 2 0 0 3
"FBgn0052792" 1 1 0 3 1 2 4 3 1 2 1 1 14 14 15 11 5 10 6 10 12 29 20 24 1 4 1 1 2 1 0 0 0 0 2 0 2 4 4 6 9 0 9 8 17 4 1 4
"FBgn0044046" 0 0 0 0 0 0 0 0 0 0 0 0 0 0 0 0 0 2 0 0 0 0 0 0 0 0 0 0 0 0 0 0 0 0 0 0 0 0 0 0 1 0 0 0 0 1 0 0
"FBgn0023215" 10014 10461 11761 10093 12291 9437 9125 10689 8907 9562 11027 11097 561 618 649 497 371 534 427 358 311 500 286 422 13247 13509 13168 11713 11362 11703 12840 13816 12852 13951 14328 13210 519 640 776 899 1110 5 719 751 501 404 773 785
"FBgn0015286" 7047 7893 8062 7577 6955 6552 6682 6997 6557 6107 7389 7484 1451 1261 1335 1809 1666 1833 1589 1864 1538 1884 2154 1893 7427 7460 6986 5969 5813 6187 6412 7195 6707 6613 7404 6726 1562 2201 1914 1534 2162 25 2144 1975 2166 1706 1286 1337
"FBgn0023216" 2577 2879 2877 2839 2556 2628 3055 2950 2879 2473 3459 3123 450 568 404 226 258 464 384 301 330 193 368 366 2909 3134 3033 2954 2931 3260 2741 2964 2922 3120 3069 2874 289 463 310 332 289 1 511 488 514 407 281 334
"FBgn0029672" 2771 2793 2981 2347 2469 2202 2784 2616 2661 2011 2221 2053 2656 2586 2390 2245 2244 2757 2921 2757 3066 840 604 740 2467 2827 2874 2195 2578 2296 1772 2296 2287 2145 2388 2102 1679 1817 1870 1924 1517 15 1510 1623 1345 1706 1751 1656
"FBgn0052791" 213 203 165 212 245 192 251 222 166 632 182 349 125 118 107 261 267 275 163 93 110 382 546 439 23 43 31 341 380 270 50 40 31 299 398 209 140 318 231 133 296 4 482 617 549 631 313 350
"FBgn0029667" 0 0 0 0 0 1 0 0 0 2 1 0 2 5 3 3 0 0 7 3 0 6 6 5 0 0 0 2 0 0 7 2 4 3 0 3 2 2 4 0 1 0 6 16 4 30 3 13
"FBgn0029665" 874 878 825 789 681 650 768 792 845 750 832 815 1442 1498 1405 1215 1199 1241 1200 1303 1215 1429 1193 1468 874 897 874 779 735 715 780 808 814 909 917 793 1453 1367 1364 1550 1306 25 1256 1476 1315 1412 1452 1362
"FBgn0029663" 0 1 1 5 0 0 1 1 0 2 0 0 1 4 6 3 9 5 1 0 3 3 6 3 1 1 1 1 2 0 6 1 1 0 1 3 5 14 5 20 7 2 10 7 4 9 5 4
"FBgn0052785" 0 0 0 0 0 0 0 0 0 0 0 0 0 0 0 0 0 0 0 0 0 0 0 0 0 0 0 0 0 0 0 0 0 0 0 0 0 0 0 0 0 0 0 0 0 0 0 0
"FBgn0025118" 0 0 0 0 0 0 0 0 0 0 0 0 0 0 0 0 0 0 0 0 0 0 0 0 0 0 0 0 0 0 0 0 0 0 0 0 0 0 0 0 0 0 0 0 0 0 0 0
"FBgn0028491" 30 12 13 693 833 575 15 11 24 102 16 18 785 791 836 780 773 728 308 426 242 1695 1025 1046 423 539 325 56 61 57 180 248 166 28 28 14 886 695 814 447 880 13 200 685 322 1403 676 1055
"FBgn0029681" 0 0 1 0 0 0 0 0 0 0 0 0 0 4 0 0 0 0 0 2 0 0 0 4 0 0 0 0 0 0 1 0 0 0 0 0 0 0 0 0 1 0 0 0 1 1 0 2
"FBgn0029686" 2292 2041 2401 2462 1975 1873 2096 2072 2087 2184 2523 2339 1422 1406 1278 1024 1112 1220 1757 1697 1952 1251 1096 1431 2395 2530 2429 2399 2238 2363 2357 2368 2325 2821 2916 2391 1278 1681 1616 1369 1280 17 1347 1312 1261 1302 1193 1251
"FBgn0052786" 1055 929 1162 1406 1197 1056 896 951 962 1263 1195 1133 2066 1888 1787 1041 1146 1187 1844 1827 2038 1456 1609 2063 1299 1245 1362 1335 1263 1382 1274 1274 1241 1442 1429 1193 1370 1775 1809 1264 1367 12 1665 1430 1402 1255 1154 1190
"FBgn0052783" 739 673 768 993 808 736 753 782 767 887 830 828 1931 1771 1702 980 1041 1096 1810 1811 1907 1361 1486 1965 935 903 992 1088 997 1089 909 930 925 968 909 784 1227 1576 1535 1206 1299 19 1577 1348 1385 1174 1076 1100
"FBgn0029687" 11251 11585 12554 9733 9678 8478 11007 11125 11038 10009 11317 11136 17087 14292 13896 10599 11663 10749 8304 8138 9120 12720 10915 16304 11257 11600 10773 9674 9415 9976 10179 10536 10450 11383 11646 11006 12671 10463 18639 9132 9977 149 12965 12372 12119 15193 14266 14688
"FBgn0029690" 0 0 0 0 0 0 0 0 0 0 0 0 0 0 0 0 0 0 0 0 0 0 0 0 0 0 0 0 0 0 0 0 0 0 0 0 0 0 0 0 0 0 0 0 0 0 0 0
"FBgn0029689" 1672 1821 1812 1717 1357 1271 1681 1775 1683 1382 1310 1428 178 198 199 63 77 49 110 135 107 65 67 75 1619 1496 1477 1596 1654 1534 1589 1574 1741 805 1639 868 107 176 125 117 99 1 126 128 123 88 83 100
"FBgn0029688" 10201 11091 10406 9115 11446 9712 11232 10005 9127 10189 10806 9446 2212 1829 1953 1462 1508 1452 2310 1898 2358 1818 1970 2107 10133 9019 9727 12319 11591 9645 9651 10018 10966 12571 11303 11196 2173 2885 2455 1314 1909 20 2735 2843 2590 2622 2011 2178
"FBgn0029685" 4195 4818 4145 4226 4628 4482 5162 5518 4756 4878 5163 4372 2587 2714 2500 809 882 1795 1984 1243 1483 1117 1650 2253 5333 4958 5439 4765 4740 5194 4184 4693 4901 5303 5369 4788 674 1309 877 1373 1316 7 1028 1004 856 347 546 587
"FBgn0019661" 50 31 40 53 39 45 71 30 45 83 35 48 32830 32179 31017 33561 34268 34497 34565 26703 30286 26018 29403 28007 78 88 48 44 53 22 43 56 51 56 63 47 17845 23555 24066 23519 22439 334 32939 30033 32651 23870 23794 23645
"FBgn0029694" 0 2 0 0 0 0 4 1 2 0 0 0 4 0 1 0 8 3 5 1 5 0 0 0 1 1 0 1 0 0 1 1 0 2 1 0 7 4 4 8 7 0 1 9 5 13 4 13
"FBgn0000221" 435 557 390 412 364 355 390 435 335 350 638 569 239 220 192 298 359 330 202 200 190 224 270 277 542 477 597 493 450 515 542 475 469 516 569 451 293 394 285 353 343 3 282 285 281 324 344 322
"FBgn0026084" 15711 14767 18641 13398 12379 10817 12954 12060 12794 14358 12675 12330 294 237 311 305 419 492 313 303 342 283 285 299 15350 16184 13488 13272 12892 11497 16777 15024 15906 11848 14185 11718 311 588 409 295 269 1 256 309 343 376 191 236
"FBgn0026085" 488 537 556 888 698 702 561 591 555 550 522 489 215 243 197 282 266 399 334 371 424 259 162 244 609 594 650 663 632 600 639 735 621 465 655 492 223 259 267 343 305 3 313 291 294 220 244 253
"FBgn0026083" 18810 20919 17245 20075 25398 22105 24043 23986 19447 21995 23385 16945 8166 6877 7670 6647 7513 8766 8103 7155 8304 5732 7278 6580 27416 24619 24417 29451 30196 23963 21001 25994 25667 23115 22978 19122 8372 9072 7081 5980 8194 83 11682 12008 8670 6796 5150 6947
"FBgn0066114" 1688 1635 1690 1670 1645 1526 1502 1549 1414 1704 1616 1499 245 228 191 167 182 226 243 163 200 139 162 168 1462 1530 1609 1386 1316 1495 1474 1554 1433 1564 1659 1511 195 200 214 187 179 1 208 239 201 180 187 239
"FBgn0029697" 0 1 0 0 0 0 0 0 0 0 0 0 0 1 0 0 0 1 0 0 0 1 0 0 1 0 0 0 1 0 0 0 0 0 0 0 0 0 0 0 0 0 0 0 0 2 0 1
"FBgn0029701" 0 0 0 0 0 0 0 0 0 0 0 0 0 0 0 0 0 0 5 1 4 0 1 1 0 0 0 0 0 0 0 0 0 0 0 0 0 0 0 3 0 0 0 0 0 0 0 0
"FBgn0029702" 0 0 0 0 0 0 0 0 0 0 0 0 3 0 0 0 0 0 0 0 0 0 2 0 0 0 0 0 0 0 0 2 0 0 0 2 0 0 2 0 0 0 0 0 0 0 0 1
"FBgn0029706" 2105 2317 2147 2099 2095 1956 2064 2237 2125 2127 2340 2171 56 56 64 53 50 60 48 47 70 32 36 33 2261 2151 2034 2332 2297 2092 2244 2293 2456 2272 2517 2205 117 169 146 41 49 2 64 130 127 133 81 105
"FBgn0029707" 0 2 0 1 0 0 3 1 4 1 1 2 3 0 0 1 0 0 1 1 2 0 0 0 0 0 0 5 0 0 0 3 0 29 26 23 0 0 0 0 0 0 0 1 0 7 10 15
"FBgn0029705" 0 0 0 0 0 0 0 0 0 0 0 0 0 4 0 2 5 2 10 0 1 0 0 0 0 0 0 0 0 0 0 0 0 0 1 0 1 0 2 0 6 0 2 1 4 0 0 6
"FBgn0040907" 216 221 260 265 207 191 279 278 290 235 267 249 345 391 320 290 281 340 400 479 434 371 346 448 261 225 250 230 215 215 215 189 222 294 287 299 346 396 454 338 221 5 367 290 352 397 401 353
"FBgn0002707" 1482 1585 1238 1645 1294 1178 2039 2019 2113 1425 1766 1483 895 876 769 611 771 1109 886 706 1008 760 727 814 1948 1959 1800 1697 1777 1587 1627 1657 1701 1723 1806 1429 710 1044 984 551 567 6 1034 1177 1011 635 567 783
"FBgn0040906" 0 1 0 0 0 0 0 1 0 0 2 1 4 6 9 6 9 6 5 2 5 17 13 28 0 0 0 0 0 0 0 0 1 0 0 0 21 28 25 13 3 0 11 11 17 18 25 25
"FBgn0029703" 0 0 0 0 0 0 0 0 0 0 0 0 4 0 0 0 0 1 0 0 0 5 0 0 0 0 0 0 0 0 1 0 0 0 0 1 2 3 5 0 5 0 2 4 1 6 1 3
"FBgn0040905" 0 0 0 0 0 0 0 0 0 0 0 0 0 0 0 0 0 0 0 0 0 0 0 0 0 0 0 0 0 0 0 0 0 0 0 0 0 0 0 0 0 0 0 0 0 0 0 0
"FBgn0040904" 0 0 0 0 0 0 0 0 0 0 0 0 0 0 0 0 0 0 0 0 0 0 0 0 0 0 0 0 0 0 0 0 0 0 0 0 0 0 0 0 0 0 0 0 0 0 0 0
"FBgn0029700" 0 0 0 0 0 0 0 0 0 0 0 0 0 0 0 0 0 0 0 0 0 0 0 0 0 0 0 0 0 0 0 0 0 0 0 0 0 0 0 0 0 0 0 0 0 1 0 0
"FBgn0052774" 0 0 0 1 0 0 0 0 0 0 0 0 0 0 0 0 0 1 1 0 0 1 0 0 0 0 0 0 0 0 0 0 0 0 0 0 0 0 1 0 0 0 0 0 0 0 0 0
"FBgn0041252" 0 0 0 0 0 0 0 0 0 0 0 0 0 0 0 0 0 0 0 0 0 0 0 0 0 0 0 0 0 0 0 0 0 0 0 0 0 0 0 0 0 0 0 0 0 0 0 0
"FBgn0029696" 0 0 0 0 0 0 0 0 0 0 0 0 0 0 0 0 0 0 0 1 0 0 0 0 0 0 0 0 0 0 0 0 0 0 0 0 0 1 0 0 0 0 0 0 0 0 0 0
"FBgn0000635" 33 34 29 42 18 8 25 6 9 5035 45 40 126 74 135 60 75 75 53 42 51 167 279 194 55 62 40 14 26 39 17 37 26 147 144 143 97 205 151 53 70 0 57 120 66 526 170 590
"FBgn0026080" 1979 1984 2205 1920 1499 1602 1865 1909 1922 1924 2183 2057 1069 1124 1081 867 915 1033 1071 1052 1088 927 1015 1285 1828 1936 2007 1858 1865 1855 2137 2064 2096 2222 2296 2164 957 1060 1078 1028 1055 9 1125 1162 1228 998 852 827
"FBgn0026079" 1656 1666 1622 1495 1509 1334 1440 1402 1507 1623 1920 1644 2908 2963 2870 2769 2737 2963 2460 2794 2954 2534 2585 2949 1632 1615 1897 1696 1810 1652 1323 1499 1498 1716 1835 1428 2531 2806 3074 3136 3300 37 2628 2513 2470 2458 2419 2202
"FBgn0004832" 974 974 1056 869 776 647 769 836 692 772 346 477 67 70 40 134 165 152 90 117 96 43 75 113 932 965 623 592 753 343 979 967 797 246 851 282 263 235 220 99 134 4 205 186 185 330 228 172
"FBgn0029693" 1841 1585 2030 1935 1513 1239 1760 1632 1786 1371 2142 2341 710 620 607 648 868 673 837 791 881 882 747 831 1864 1986 1863 1886 2111 1713 2002 1876 1546 1145 1772 1292 1069 1293 1157 621 776 14 1030 1052 1233 1720 1153 1281
"FBgn0000179" 0 2 2 2 1 2 4 7 7 0 1 0 17 12 8 20 17 10 19 9 17 14 10 6 0 2 0 1 1 4 1 4 3 7 6 1 10 30 26 3 4 0 4 7 10 13 19 2
"FBgn0029708" 4 2 2 1 0 2 3 5 3 4 3 3 6 2 1 6 4 4 7 6 7 2 8 4 9 1 2 9 1 3 6 3 3 4 6 3 3 7 9 9 6 0 10 23 16 8 14 8
"FBgn0029709" 1748 1725 1591 1734 1618 1535 1686 1684 1589 1680 1841 1801 2031 1750 1650 1175 1261 1062 1088 1059 1053 1701 1250 1604 1556 1708 1931 1458 1606 1627 1506 1496 1638 1577 1655 1650 1513 1360 1760 2052 1561 30 1396 1343 1240 1456 1655 1373
"FBgn0029710" 72 56 59 166 165 152 44 73 51 37 59 48 80 86 91 219 126 317 105 124 104 64 78 73 102 143 61 97 127 107 147 105 57 70 72 53 139 132 127 162 244 2 194 174 74 121 141 93
"FBgn0029712" 73 55 78 94 90 90 116 99 75 100 202 166 25 23 21 12 10 9 28 27 27 20 20 34 103 100 128 76 84 99 77 104 87 110 129 138 46 65 27 13 14 0 29 29 38 28 30 20
"FBgn0029714" 1190 1113 1155 981 835 774 996 1131 1102 741 1077 1056 1250 1272 1184 746 754 809 798 884 844 1092 960 1135 948 1164 1128 1077 1183 1223 1080 1003 1095 932 991 873 685 804 851 885 717 15 883 862 898 652 820 725
"FBgn0029716" 0 0 0 0 0 0 0 0 0 0 0 0 0 1 0 1 2 5 0 0 5 0 3 1 0 0 1 0 0 0 0 0 0 0 1 1 1 2 1 0 0 0 2 0 0 1 2 0
"FBgn0022768" 9309 10059 8963 11362 13981 12069 12104 12409 10658 12694 13871 11338 4914 4223 4587 5030 4242 4782 4780 4729 4107 4158 3713 4388 13722 12437 13316 13953 12878 12011 10562 10760 11477 13421 11865 10629 5316 6558 5227 4254 6387 77 5403 6036 4685 4915 3941 4280
"FBgn0029715" 4247 4176 4631 4230 3692 3377 3954 3920 4082 3858 4676 4368 7345 7036 6894 5914 5623 6446 6123 7046 6480 7667 6060 7521 4262 4549 4524 4004 4077 4109 4006 4192 4333 3906 4145 4019 7183 7279 8203 7582 7840 83 6827 6950 6501 4820 5417 5254
"FBgn0029713" 2085 2106 2153 1607 1617 1487 1459 1396 1446 1407 1706 1598 600 508 584 451 487 467 441 574 449 511 586 585 1429 1416 1596 1335 1441 1529 1338 1492 1456 1479 1440 1443 512 645 577 442 453 9 534 509 583 555 370 351
"FBgn0029711" 2111 2233 2078 2406 2037 1778 2410 2390 2226 1855 2158 2079 392 377 365 383 470 453 572 601 555 532 627 608 2077 2161 2031 2285 2224 2371 2583 2552 2265 1966 1901 1821 437 539 520 959 915 12 651 674 664 726 556 607
"FBgn0003210" 4954 5151 5087 4137 4623 4160 4871 4658 3672 5826 6010 4664 3814 3636 3529 2938 2815 2495 4178 3641 3867 4228 2677 3813 5284 5275 5957 6157 5960 6454 4798 5439 5934 5687 5583 5797 3986 4026 3440 7015 6756 83 5114 5985 4660 3699 4613 4534
"FBgn0052773" 18 8 11 0 7 2 53 69 102 11 19 20 2 2 0 3 0 3 6 10 15 3 4 10 15 6 3 20 21 12 3 2 1 154 145 139 1 0 1 2 2 0 0 0 0 89 94 68
"FBgn0011760" 11728 11898 14695 12072 10056 9986 10271 10783 10739 11585 12580 11348 23509 22452 21654 17962 17950 21383 18760 18415 18605 20288 20482 22388 12173 12464 12683 10288 9981 10814 12221 11477 12172 11921 11567 11809 20360 22484 24295 18688 18978 209 20563 20291 18883 20158 19661 20250
"FBgn0028325" 7731 8109 8837 8264 7375 6740 8729 8466 8982 6832 8206 8674 429 304 362 705 862 705 230 357 294 319 244 376 6912 7194 7328 7925 7798 7953 8655 8729 8358 8270 8759 8140 721 584 632 479 529 9 501 631 362 983 615 621
"FBgn0029722" 7 10 7 28 25 5 5 1 0 5 1 1 20 9 10 38 67 25 4 11 5 10 2 7 8 5 3 7 8 2 4 5 15 2 2 1 16 5 21 22 59 0 32 26 13 43 25 23
"FBgn0029727" 0 0 0 0 0 0 0 0 0 0 0 0 0 3 2 1 5 1 0 0 2 0 0 2 0 0 0 0 0 0 0 0 0 0 0 0 3 0 0 1 1 0 0 1 3 4 0 0
"FBgn0029729" 0 0 0 0 0 0 0 0 0 0 0 1 0 0 1 0 2 1 0 0 0 2 2 0 0 0 0 0 0 0 0 0 0 0 0 0 0 0 0 0 0 0 0 0 0 0 0 1
"FBgn0029730" 0 0 0 0 0 0 0 0 0 0 0 0 1 4 2 12 10 8 3 0 0 2 0 0 0 0 0 0 0 0 0 0 0 0 0 1 0 0 0 0 0 0 0 0 0 1 3 1
"FBgn0029733" 7917 7527 9065 8052 7581 6365 7865 7739 7314 7995 5989 6400 13 15 21 20 30 20 16 8 10 19 24 14 7820 8240 6866 7620 7688 7070 8399 8439 8417 5624 8047 6458 18 83 18 21 23 0 36 23 36 28 12 26
"FBgn0052772" 5465 5093 5848 5210 4566 4295 4732 4683 5104 3280 4613 4540 525 508 530 534 584 478 272 224 258 408 238 356 4858 5039 4907 4766 4593 4212 5452 5854 5865 5388 6038 5193 519 665 630 343 381 10 511 576 397 849 524 507
"FBgn0029737" 2566 2783 2449 1935 2071 1641 2214 2205 2091 1898 1718 1936 358 339 367 191 171 103 220 236 246 186 113 184 1882 1909 1881 1666 1763 1733 1743 1941 1987 1706 2128 1774 293 325 353 145 161 3 213 252 219 437 283 216
"FBgn0004368" 5404 5898 5952 7244 9111 7468 6452 5983 5966 5400 6249 5101 7994 7053 7255 6547 7005 6994 6691 6645 6881 6226 6341 7114 6087 5743 5718 6019 6380 5353 4318 5593 5844 6662 6270 5735 5103 6856 5623 3795 7206 87 7135 7967 7543 6745 5348 5799
"FBgn0029740" 2 0 0 0 0 0 0 0 0 0 0 0 0 1 0 1 0 0 0 0 0 0 0 2 0 0 1 0 0 0 0 0 0 0 1 0 1 0 0 0 0 0 0 0 0 0 0 0
"FBgn0061196" 2 10 0 7 2 1 4 1 2 0 8 4 0 3 2 1 1 0 10 2 1 24 2 2 7 9 10 6 4 1 1 2 1 0 2 0 1 0 1 1 0 0 0 1 1 1 0 2
"FBgn0029728" 0 0 0 6 1 6 0 0 0 0 109 166 3 2 0 5 8 11 4 0 0 38 247 396 3 5 1 4 16 12 0 2 1 0 2 1 2 3 3 3 1 0 2 3 1 5 3 7
"FBgn0029726" 0 0 0 0 0 0 0 0 0 0 0 0 0 2 0 0 0 0 0 0 0 0 0 0 0 0 0 0 0 0 0 0 0 0 0 0 0 0 0 0 1 0 5 0 0 1 0 0
"FBgn0029725" 0 0 0 0 0 0 0 0 0 0 0 0 0 2 0 0 6 0 1 0 1 1 0 6 0 0 0 0 0 0 0 0 0 0 0 0 1 0 0 1 0 0 0 0 0 1 0 0
"FBgn0025679" 0 0 0 0 0 0 0 0 0 0 0 0 19 13 14 5 15 2 5 4 4 5 5 8 0 0 0 0 0 0 0 0 0 0 0 0 6 1 3 6 2 0 2 5 5 2 1 3
"FBgn0029724" 0 0 0 0 0 0 0 0 0 0 0 0 0 1 1 0 1 0 0 0 0 0 0 0 0 0 0 0 0 0 0 0 0 0 0 0 0 0 1 0 0 0 0 0 0 0 0 0
"FBgn0029745" 0 0 0 0 0 0 0 0 0 0 0 2 2 0 0 0 2 0 0 0 1 0 0 0 1 3 0 0 0 0 0 0 0 0 0 0 0 2 2 0 2 0 8 1 2 0 0 0
"FBgn0029746" 0 0 0 0 0 0 0 0 0 0 0 0 0 0 0 0 0 0 0 0 0 0 0 0 0 0 0 0 0 0 0 0 0 0 0 0 0 0 0 0 0 0 0 0 0 0 0 0
"FBgn0003449" 2444 2294 2739 2180 1899 1840 2076 2079 2246 2358 2445 2289 4280 4120 3801 3543 3720 3908 3045 3465 3601 3931 3248 3815 2157 2224 2150 2016 2152 2175 2378 2157 2435 2282 2195 2172 3551 3716 4412 4006 3755 42 3475 3083 2994 3653 3444 3710
"FBgn0011761" 77362 77279 77686 61328 53080 47840 93404 86249 81020 92759 52658 53068 362 340 378 479 574 1117 488 713 545 358 817 733 86817 92247 63441 77258 79344 66110 89652 84201 73161 50551 80033 56510 443 1177 519 949 1415 2 997 716 1224 232 334 346
"FBgn0029753" 64 67 50 70 57 36 85 109 78 106 90 59 39 27 15 13 29 39 15 14 19 38 30 40 70 91 89 123 91 63 122 85 70 101 72 67 44 37 42 17 18 0 17 6 13 13 20 8
"FBgn0029755" 1599 1641 1831 1518 1575 1299 1328 1437 1423 1381 1612 1541 2825 2703 2476 2308 2266 2402 2184 2334 2498 2523 2094 2520 1734 2002 1781 1687 1582 1806 1532 1542 1714 1605 1701 1524 3353 3385 3915 3083 3530 30 2578 2579 2386 2700 2444 2505
"FBgn0014024" 4181 4046 4323 3854 3349 3267 3948 3863 4054 3606 2518 2714 269 242 315 180 182 281 339 332 417 227 213 233 3768 3557 3656 4215 4208 3362 3555 3995 3944 3036 4222 3137 396 487 422 205 154 6 339 368 434 326 190 220
"FBgn0029754" 9 9 12 8 14 15 10 16 5 18 2 10 6 9 1 11 9 7 4 1 0 4 8 2 19 12 13 13 13 15 20 33 8 14 9 8 8 18 10 7 2 0 5 10 5 1 4 8
"FBgn0029752" 13 6 11 5 9 11 14 9 12 30 20 16 20 29 17 31 15 31 23 30 22 13 20 19 19 11 8 17 12 9 14 15 21 14 17 14 32 32 30 10 19 0 29 34 36 26 24 30
"FBgn0029751" 4 8 2 14 17 17 14 11 7 11 1 4 42 27 21 71 80 90 53 47 80 39 32 21 24 29 21 34 34 33 8 9 5 5 7 3 82 132 79 47 53 1 72 67 87 55 33 55
"FBgn0029750" 9 10 6 33 32 35 17 27 20 24 588 57 89 65 83 183 249 283 144 173 168 147 169 111 38 63 36 342 578 181 781 1285 188 118 102 23 266 355 233 600 978 10 3009 612 279 177 180 237
"FBgn0029747" 0 0 0 0 0 0 0 2 0 0 0 0 0 2 0 2 5 8 4 0 3 0 0 0 0 0 0 0 1 2 0 0 0 0 0 0 3 5 2 0 0 0 3 0 3 0 0 0
"FBgn0052767" 14668 15536 15008 13988 16304 14056 11446 12396 9726 14503 17133 15050 4760 4321 4394 4152 3842 4579 6164 6119 5113 4398 4111 5072 16926 15988 17170 15704 14392 14938 14440 14878 14765 17967 17365 15609 3944 5743 4359 4085 5625 59 4980 4990 3996 3736 3854 3530
"FBgn0026751" 2122 2048 2342 2248 2177 2050 2452 2514 2455 2524 2595 2258 754 635 594 673 644 699 761 923 858 529 519 599 2078 2227 2251 2472 2273 2356 2392 2333 2330 2345 2395 2294 742 744 796 1281 1143 7 985 984 785 877 929 968
"FBgn0010014" 0 2 0 0 0 0 2 0 0 0 0 0 4 11 1 3 2 2 0 0 0 0 0 1 0 3 1 73 80 59 1 0 0 0 1 2 6 8 6 219 251 1 1 1 4 0 2 5
"FBgn0029761" 2 4 2 1 0 0 0 1 0 4 2 0 64 94 93 49 70 18 6 19 28 58 109 50 0 0 4 1 0 1 0 2 2 0 0 2 27 30 38 17 62 1 13 23 23 84 36 49
"FBgn0029763" 11135 12334 11218 10798 12456 11444 13080 13068 11167 12410 15050 11283 6259 6482 5470 9026 8151 11965 8981 7158 7342 4098 4074 4224 12305 11655 12728 14797 13710 13330 9764 11779 12635 14299 12708 11393 4079 4988 3326 7545 7100 55 6742 7530 4544 3535 4188 5371
"FBgn0029765" 0 0 0 0 0 0 0 0 0 0 0 0 6 2 0 2 2 2 2 1 4 0 0 0 0 0 0 0 0 0 0 0 0 0 0 0 1 3 3 0 2 0 1 1 1 5 0 3
"FBgn0029766" 10 5 10 12 6 3 35 49 35 7 4 14 6 4 2 14 16 20 83 46 102 10 7 16 9 15 11 9 14 15 13 16 20 530 459 167 19 58 39 20 32 0 6 15 19 250 438 582
"FBgn0029768" 0 0 0 0 0 0 0 0 0 0 0 0 0 2 0 0 0 0 0 0 0 1 1 0 0 0 0 0 0 0 0 0 0 0 0 0 0 0 0 0 2 0 0 0 2 2 2 2
"FBgn0029770" 0 0 0 0 0 0 0 0 0 0 0 0 0 4 0 1 1 3 0 5 2 3 2 1 0 0 0 0 0 0 0 0 0 0 0 0 0 0 0 0 0 0 1 0 0 0 1 0
"FBgn0029771" 0 0 1 1 0 0 1 1 2 0 0 0 569 647 617 308 264 212 259 248 247 697 309 550 1 5 0 0 1 0 1 1 2 0 1 1 419 463 544 345 289 7 270 277 273 284 207 229
"FBgn0026702" 1474 1936 1481 1775 1873 1578 1853 1783 1680 1763 1947 1813 416 413 437 311 309 366 500 611 572 374 482 521 1932 2100 2221 1746 1825 1648 1369 1539 1694 1450 1782 1485 620 771 655 366 387 7 465 491 552 552 323 358
"FBgn0004687" 2420 2760 2917 2461 2262 2026 2708 2648 2770 2534 2827 2466 5783 5416 5339 4863 4832 4948 5220 5495 5113 5487 5060 6245 2775 2903 2817 2387 2508 2607 3057 3013 3047 3230 3298 3033 5897 6319 6972 4998 5276 48 6275 6323 5921 6407 5919 6363
"FBgn0029778" 1139 1294 1200 1094 1059 998 1043 1174 1020 1402 1535 1226 1275 1253 1035 812 848 1008 1379 1245 1430 1059 934 1225 1141 1176 1188 1315 1179 1278 1141 1225 1225 1367 1240 1096 791 988 990 1613 1647 19 1737 1720 1581 1454 1543 1679
"FBgn0052762" 0 0 0 0 0 0 0 0 0 0 0 0 4 3 0 0 2 0 0 0 0 2 1 1 0 0 0 0 0 0 0 0 0 0 0 0 0 0 0 3 0 0 0 0 2 0 0 0
"FBgn0029769" 0 0 0 0 0 0 0 0 0 0 0 1 28 34 29 0 2 2 10 7 4 9 6 20 0 0 0 0 0 0 0 0 0 0 0 0 4 14 6 16 13 1 18 13 8 20 19 6
"FBgn0029762" 1 3 3 1 1 0 0 1 2 0 0 1 2 13 10 12 12 7 2 6 5 9 7 6 1 0 0 0 2 1 0 0 0 0 0 3 4 11 5 18 23 1 4 5 9 8 19 22
"FBgn0029756" 2051 2106 2002 2147 2105 1917 2272 2391 2089 2134 2437 2154 823 870 871 615 752 907 1092 875 833 804 810 944 2127 2266 2284 2220 2209 2355 1894 2116 2167 2433 2302 2010 696 978 680 1093 759 5 993 968 718 560 801 774
"FBgn0028474" 5860 6193 5861 6406 6106 6112 6686 7018 6102 6642 7461 6170 2821 2969 2686 3418 2759 5219 5506 4904 4977 3199 2754 2853 6759 6548 6918 6650 6314 5967 5096 6008 6291 7059 6175 5942 2940 3998 3150 4874 4200 40 4084 4508 3358 2384 2541 2439
"FBgn0029785" 14816 15073 16619 14817 12142 11005 14618 15146 15680 14403 15854 16356 30684 29915 28429 25326 27615 29000 24832 26720 26466 29601 31668 34163 12154 14105 13543 12947 13310 14823 14527 12914 14035 13026 13026 13698 25998 28872 31389 26419 32511 316 28659 27593 27356 24447 22462 21921
"FBgn0003747" 1 0 0 1 1 0 0 0 0 0 0 0 0 0 0 2 6 8 21 7 19 2 2 0 2 1 4 2 1 0 0 0 1 4 2 2 10 25 10 3 6 0 4 2 9 4 3 3
"FBgn0000394" 545 462 595 492 353 347 455 494 470 269 424 446 413 412 483 354 309 400 308 425 382 356 237 387 395 408 511 406 491 512 289 317 385 482 549 469 412 532 535 295 375 4 320 326 257 469 319 349
"FBgn0029791" 0 0 0 0 0 0 0 0 0 0 0 0 49 62 75 44 100 77 49 59 42 22 35 19 1 0 0 0 0 0 0 0 0 0 0 0 80 71 41 23 38 0 65 56 51 75 29 44
"FBgn0029795" 2 0 0 0 0 0 0 1 0 1 0 1 6 7 7 2 8 6 6 7 7 2 8 8 0 0 0 0 0 0 0 0 0 0 0 0 7 24 17 8 13 1 8 8 5 16 4 10
"FBgn0029798" 3145 3176 3175 3541 3038 2986 3658 3421 3585 3538 3915 3242 1014 1036 1145 667 763 1015 1220 1317 1364 883 1176 1247 2948 2963 3442 3523 3308 3158 2596 3089 3466 3528 3630 3387 1083 1562 1232 865 1051 11 1122 1171 1281 1179 810 917
"FBgn0029799" 2 10 7 2 5 5 479 410 400 3 2 13 97 107 102 129 164 211 104 103 96 140 183 158 6 6 5 2 5 4 5 5 5 2 4 4 61 177 60 130 146 1 163 112 148 44 61 69
"FBgn0029801" 5265 5244 5922 5851 5362 4966 5858 5807 5657 5224 4951 5464 58 61 62 47 61 77 52 49 60 59 72 64 5187 5659 4642 4984 4905 4043 6137 5719 5380 4355 5920 4511 60 128 92 59 51 1 86 128 89 75 54 72
"FBgn0029809" 0 0 0 0 0 0 0 0 0 0 0 1 0 1 0 0 0 1 0 0 0 0 0 0 0 0 2 0 0 0 0 0 0 1 2 1 0 2 0 0 0 0 2 0 0 1 0 0
"FBgn0029810" 1 1 0 0 3 0 0 0 0 0 2 0 3 5 3 4 3 1 3 6 3 9 2 8 0 0 0 1 1 0 3 2 1 0 2 2 8 1 6 2 4 0 4 11 9 7 4 10
"FBgn0029811" 0 1 2 1 0 0 0 0 0 0 0 0 0 0 0 0 0 0 0 0 0 0 0 0 0 2 0 0 0 0 0 0 0 0 0 0 0 0 0 0 0 0 0 0 0 0 0 0
"FBgn0029812" 0 0 0 0 0 0 0 0 0 0 0 0 0 0 0 0 0 0 0 1 0 0 0 0 0 1 1 0 0 0 0 0 0 0 0 0 0 0 0 0 0 0 0 0 0 0 0 0
"FBgn0029814" 0 0 0 0 0 0 0 0 0 0 0 0 2 0 0 1 0 6 0 0 0 0 1 0 0 0 0 0 0 0 0 1 0 0 1 0 2 4 1 2 1 0 1 0 1 1 0 4
"FBgn0052761" 0 0 0 0 0 0 0 0 0 0 0 0 0 0 0 0 0 0 0 0 0 0 0 0 0 0 0 0 0 0 0 0 0 0 0 0 0 0 0 0 0 0 0 0 0 1 0 0
"FBgn0029816" 0 0 0 0 0 0 0 0 0 0 0 0 0 0 0 0 0 0 1 0 1 0 0 0 0 0 0 0 0 0 0 0 0 0 0 0 0 0 0 0 0 0 0 0 0 3 0 1
"FBgn0029817" 0 0 0 0 0 0 0 0 0 1 0 0 0 0 0 0 0 0 0 0 0 0 0 1 0 0 0 0 0 0 0 0 0 0 0 0 1 2 1 1 1 0 2 1 2 1 0 4
"FBgn0029820" 985 1036 1036 1205 1268 1178 1169 1113 959 934 1263 947 1958 1881 1860 1891 1985 2316 1756 1752 1792 1856 1707 2029 1273 1379 1357 463 483 481 1000 986 954 1382 1373 1075 1973 2056 2332 634 973 6 1735 1961 1812 1558 1674 1774
"FBgn0029821" 111 71 95 74 69 56 45 51 54 123 115 88 164 133 167 95 112 131 70 73 88 137 141 140 205 139 160 55 61 74 192 230 188 61 56 60 219 281 274 61 64 2 409 289 243 194 94 105
"FBgn0029822" 5699 5446 5425 5762 5235 4862 6225 6168 6094 5100 5771 5776 455 364 387 307 261 214 423 391 407 255 176 245 5800 5992 5823 5541 4944 5019 5990 5786 5731 5127 5528 5089 416 458 454 265 349 8 491 469 410 474 340 290
"FBgn0029823" 5025 5263 5316 4541 4277 3771 3921 3574 4031 4193 2897 3144 177 134 112 102 126 116 129 166 136 85 67 67 4651 4954 4525 4371 4427 4219 3139 3565 3935 4415 5079 4460 208 260 195 200 159 1 123 171 113 429 294 314
"FBgn0029819" 3132 3208 3353 3204 2880 2626 3137 3227 3229 2900 3382 2942 265 269 284 222 244 287 401 405 392 314 357 397 3036 3064 3395 2955 3019 3004 2767 2855 3144 3248 3233 3132 326 511 390 328 364 3 453 497 434 366 294 314
"FBgn0014340" 2681 2680 2757 2467 2822 2548 2802 2430 2200 3158 3707 2510 2945 3052 2453 1332 1156 1446 2895 2441 2492 3091 1765 2329 2910 2944 3475 3240 3025 3247 2805 3262 3175 3261 2951 3076 1474 1694 1727 2300 1669 24 2139 2783 1483 1443 1931 1825
"FBgn0029818" 2892 3053 3013 3045 2790 2513 3167 3145 2920 3185 1475 1673 481 373 485 404 468 354 527 601 555 353 422 422 2927 2880 2370 2436 2767 1916 2832 2846 3012 1767 3019 2081 626 665 666 389 425 7 616 633 645 722 436 472
"FBgn0029813" 79 54 65 24 19 5 37 52 48 120 82 71 1 5 1 2 2 0 0 0 0 1 0 3 53 59 76 96 86 72 218 217 251 89 74 36 2 1 1 2 1 0 5 8 8 1 0 1
"FBgn0029807" 0 2 0 0 0 0 0 0 0 0 0 0 2 3 5 11 19 16 18 25 11 6 13 11 0 0 0 0 0 0 0 0 0 0 0 0 11 24 8 7 9 0 8 22 9 8 2 6
"FBgn0029804" 0 0 2 0 0 0 1 1 3 0 1 0 51 26 48 127 166 67 43 32 51 67 21 46 2 2 1 2 3 0 2 0 1 3 4 0 71 73 54 41 61 1 80 66 37 135 53 41
"FBgn0013987" 3987 4378 4073 3580 3809 3694 4005 3848 3390 3861 3877 3324 4234 4093 3682 4183 3610 4984 5453 4573 4820 2023 1999 2507 4476 4585 4446 4122 3943 4266 3683 3708 3865 4612 4480 3990 1737 1953 1748 2260 1685 24 2124 2040 1861 1734 1988 2051
"FBgn0029800" 1422 1417 1462 1411 1124 1047 2333 2373 2243 1121 1250 1282 500 405 449 395 419 404 828 1099 856 340 334 450 1264 1340 1288 1279 1316 1220 1330 1331 1339 1181 1358 1158 449 521 483 437 424 6 473 492 393 467 402 333
"FBgn0261383" 7297 8281 8061 7906 9677 8637 8822 8520 7497 9349 10088 8743 990 890 992 930 1041 1243 1486 1678 2039 1094 1243 1309 9110 8113 9166 9330 8917 8690 7152 7778 8018 9984 8848 8419 1059 1405 1182 886 830 8 1170 1497 1476 831 585 671
"FBgn0052758" 3323 3341 3489 3409 3350 3111 3731 3827 3993 3182 3430 3409 1206 1114 1044 947 1151 1117 1615 1896 1544 1525 1541 1557 3792 3790 3918 3182 3380 3205 3502 3486 3548 3692 4104 3490 1322 1772 1622 1013 1391 12 1725 1582 1843 1172 1133 1213
"FBgn0053080" 0 0 0 0 0 0 0 0 1 2 0 0 0 1 1 2 11 11 1 5 2 7 2 2 0 0 2 0 0 1 0 2 1 0 0 0 8 9 5 2 7 0 0 4 1 4 0 3
"FBgn0027564" 643 631 565 681 568 493 714 732 760 661 724 678 453 439 454 383 478 485 585 721 579 407 424 470 717 687 799 596 683 691 555 659 786 737 835 737 498 622 440 438 473 5 490 514 492 529 418 453
"FBgn0029789" 2473 2338 2366 2443 2339 2079 2016 2236 2053 1423 2470 2466 531 493 546 528 541 609 303 341 440 474 469 609 2236 2334 2333 837 869 947 2425 2468 2583 2626 2780 2619 594 797 626 313 396 12 478 477 477 677 453 487
"FBgn0046687" 1582 1461 2040 1636 1307 1111 1242 1512 1544 1816 1218 1353 434 433 406 664 631 536 487 499 490 695 582 709 1841 1879 1718 1576 1550 1583 1515 1537 1431 1137 1352 1108 677 787 748 460 631 13 414 566 563 584 424 388
"FBgn0015794" 793 917 898 848 737 721 887 801 843 876 700 788 11 23 19 19 21 18 20 20 8 15 13 13 829 897 712 800 820 811 884 812 869 771 967 840 15 22 10 25 18 0 12 34 19 24 8 15
"FBgn0029783" 40 31 24 51 32 29 38 30 26 43 35 42 16 9 9 14 16 10 20 11 10 13 12 12 46 25 25 39 42 46 41 43 49 31 53 26 20 16 18 15 14 0 23 8 16 27 16 11
"FBgn0029824" 1264 1454 1421 1107 1211 1188 1805 1677 1533 1678 2185 1688 864 800 706 635 528 814 954 725 886 1012 766 911 1888 1954 2193 1679 1558 1800 1510 1343 1759 2035 1928 1371 622 700 552 955 911 7 887 938 717 676 937 1057
"FBgn0029825" 1700 1338 1856 2357 1613 1577 1718 1695 1812 1315 2110 2100 631 803 736 508 588 800 778 593 550 510 544 640 1445 1439 2606 1893 1801 1885 2400 2134 2170 2218 2276 2256 584 868 576 1246 718 4 727 802 642 463 635 602
"FBgn0052756" 1600 1124 1659 2444 1789 1620 1824 2016 2052 1344 1616 1702 406 540 471 538 698 1030 837 683 638 426 409 559 1322 1321 2324 1791 1866 1905 2310 2203 2023 2273 2443 2393 607 932 598 999 645 5 691 733 634 413 521 483
"FBgn0029826" 8 1 0 3 18 7 1 1 2 6 3 0 36 19 29 35 50 40 72 93 98 47 40 21 4 2 4 2 3 3 2 2 1 0 0 1 49 74 82 62 66 1 29 57 44 64 27 43
"FBgn0052755" 0 0 0 0 0 0 0 0 0 0 0 0 6 2 0 4 7 4 6 5 5 1 6 3 0 0 0 0 0 0 0 0 0 0 0 0 8 9 10 13 12 0 9 4 5 17 9 11
"FBgn0029827" 0 0 0 0 0 0 0 0 0 0 0 0 0 1 0 0 0 0 0 0 0 2 1 0 0 0 0 0 0 0 0 0 0 0 0 0 0 0 1 25 6 0 3 3 0 4 5 11
"FBgn0029828" 0 0 0 0 0 0 0 0 0 0 1 0 0 0 1 0 1 1 0 2 0 0 0 1 0 0 0 0 0 0 1 0 0 0 0 0 0 0 2 0 0 0 0 2 2 5 0 4
"FBgn0029830" 201 208 193 162 210 125 222 315 345 290 40 19 12 21 12 8 2 17 19 14 30 15 23 10 293 228 344 163 182 162 117 207 249 362 254 212 33 40 30 30 17 0 34 34 43 19 13 24
"FBgn0029831" 1292 1260 1337 1702 1986 1470 1472 1412 1686 3040 1777 1854 20 20 13 44 46 105 34 39 49 34 68 83 1646 1767 2257 2519 2608 2844 3697 2911 3269 3172 3322 2721 16 76 49 51 109 1 162 108 155 21 42 23
"FBgn0029833" 2058 2026 2204 2115 1914 1858 1740 2028 1838 1975 1971 1916 2981 2726 2708 2294 2474 2652 1887 2100 2185 2302 2076 2498 1891 2041 1984 1875 1862 1842 1984 1882 1735 1913 2001 1804 2291 2304 2781 2321 2356 30 2581 2453 2720 2526 2367 2459
"FBgn0029834" 6 7 10 702 1883 1974 9 23 10 77 2 0 49 50 55 699 652 646 296 227 265 89 88 82 10 6 8 3 2 5 14 5 12 13 6 8 192 287 118 234 368 2 237 181 203 117 55 120
"FBgn0029835" 1 0 0 2 8 1 0 0 0 2 0 3 0 0 1 1 0 0 9 0 3 3 1 2 0 0 2 3 0 0 0 0 2 0 0 4 0 2 0 9 1 0 13 2 7 4 2 0
"FBgn0029843" 9 9 3 9 4 11 7 2 7 7 7 8 19 25 15 31 58 45 25 16 23 19 36 11 6 6 6 10 8 10 9 6 13 4 1 0 42 66 26 40 61 1 34 35 43 39 32 48
"FBgn0029849" 1086 1114 1272 1214 1174 999 640 940 625 1387 1029 1093 38 55 44 8 14 25 19 17 30 10 19 17 1078 1213 1214 933 1087 1051 1156 1069 1174 1099 1328 1138 22 53 17 21 11 0 17 31 24 11 9 15
"FBgn0003514" 2685 2618 2791 2705 2365 2273 2300 2454 2371 2365 2913 2843 5599 5205 5119 4534 5057 5351 3917 4524 4348 5529 5404 6559 2766 2889 2766 2561 2501 2570 2474 2329 2366 2527 2612 2488 6019 6190 7168 4960 5413 68 4923 5155 5098 5234 4515 4670
"FBgn0029848" 0 0 1 0 0 0 0 0 4 0 0 0 1 7 4 2 0 5 0 3 1 3 5 3 0 2 0 0 0 0 1 0 1 0 1 0 7 9 3 20 4 0 1 1 0 1 2 4
"FBgn0040069" 0 0 0 0 0 0 0 0 0 0 0 0 0 0 0 0 0 0 0 0 0 0 0 0 0 0 0 0 0 0 0 0 0 0 0 0 2 0 0 0 0 0 0 0 0 0 1 0
"FBgn0052751" 0 1 0 0 0 0 0 0 0 0 0 0 0 0 0 0 0 0 0 0 0 0 0 0 0 0 0 0 0 0 0 0 0 0 0 0 0 0 0 0 0 0 0 0 0 0 0 0
"FBgn0052750" 0 0 0 0 0 0 0 0 0 0 0 0 0 0 0 0 0 0 0 0 0 0 0 0 0 0 0 0 0 0 0 0 0 0 0 0 0 0 0 0 0 0 0 0 0 0 0 0
"FBgn0026060" 191 238 186 211 256 200 243 247 226 219 229 214 47 65 56 50 63 52 55 58 58 42 35 39 306 263 277 296 272 335 191 172 172 336 313 279 46 69 61 46 67 1 67 71 58 54 55 52
"FBgn0029840" 8188 10105 8083 9517 11688 10199 9867 10253 8375 10991 11497 8433 2209 2221 2300 2360 2420 2902 2478 2666 2757 1729 2376 1871 11008 9467 10527 11313 10578 9795 7416 8643 10130 10898 9351 8515 2550 3406 2552 1953 2533 25 3181 3378 3040 2001 1537 1855
"FBgn0029839" 0 0 0 0 0 0 0 0 0 0 0 0 3 4 1 4 3 0 0 3 0 1 4 6 0 0 0 0 0 0 2 2 5 0 0 0 2 0 3 0 0 0 12 6 9 5 0 0
"FBgn0029838" 9 2 7 1 2 0 0 0 0 9 5 0 2 3 7 1 1 9 0 0 0 4 4 0 2 3 4 1 0 1 1 1 1 1 0 0 1 3 5 0 1 0 2 4 0 6 1 0
"FBgn0029837" 0 0 0 0 0 0 0 0 0 0 0 0 0 2 0 1 2 1 14 2 4 2 3 2 0 0 2 0 0 0 0 0 0 0 0 0 1 9 0 2 2 0 8 8 20 7 1 2
"FBgn0003302" 922 687 819 855 660 616 819 705 756 622 749 852 90 95 66 101 113 97 109 125 97 105 113 104 799 913 797 634 623 567 844 909 799 651 818 724 101 102 96 102 124 1 110 115 159 176 108 105
"FBgn0029003" 0 0 0 0 0 0 0 0 0 0 0 0 1 0 0 1 3 2 0 1 0 0 0 0 0 0 2 0 0 0 0 0 2 0 0 0 0 0 0 1 3 0 0 0 2 1 1 0
"FBgn0027546" 0 0 0 0 0 0 0 0 0 0 0 0 0 0 0 2 2 0 0 0 0 0 0 0 0 0 0 0 0 0 0 0 0 0 0 0 0 0 1 0 0 0 0 0 0 0 0 0
"FBgn0005390" 7713 6040 8293 6314 7671 6168 7423 5960 6126 6363 7408 7205 29 25 50 53 80 178 77 94 115 49 319 219 5846 5703 4350 6996 7540 5492 6208 8573 7733 4114 8153 6110 44 136 77 120 185 0 170 102 145 63 36 36
"FBgn0029851" 0 0 1 0 0 0 0 1 0 0 0 0 0 0 1 1 0 0 1 0 7 0 0 0 0 0 0 0 0 0 0 0 0 0 0 0 3 10 6 0 1 0 3 6 13 1 0 2
"FBgn0015818" 2269 2487 2362 2169 2156 2122 2499 2589 2201 2400 2982 2479 5097 4548 4918 4414 5086 5195 4526 4763 4872 4985 4597 5616 2806 2825 2730 2566 2363 2522 2235 2501 2456 2742 2735 2247 5290 5372 6004 4820 5107 56 5427 5602 5060 5116 4323 4559
"FBgn0029853" 534 541 470 476 401 372 509 429 383 456 229 334 276 234 310 159 204 199 175 225 211 238 274 297 447 469 304 434 468 312 394 451 370 309 569 309 210 271 208 188 208 1 285 238 240 248 215 197
"FBgn0028982" 12627 15137 12870 12476 15476 14105 15261 14316 11472 15375 17317 12450 36807 34614 36004 28837 32199 34148 32247 29813 34875 24249 27599 28691 16216 15218 15901 17603 16722 15343 11848 13072 15113 17242 14518 13199 36705 41182 36635 22964 34787 349 37056 41141 36847 35198 26749 33015
"FBgn0029857" 1298 1299 1215 1293 1157 1087 1256 1229 1210 1170 1266 1280 580 537 565 475 481 478 487 604 671 455 473 574 1256 1329 1335 1169 1240 1053 1148 1148 1172 1120 1392 1043 482 556 553 547 501 3 587 541 581 459 430 411
"FBgn0029858" 670 738 619 632 580 534 694 719 725 462 959 732 188 124 116 200 213 217 128 178 140 186 184 271 928 968 1044 914 978 903 593 768 734 797 778 607 83 92 125 278 194 1 168 173 129 174 227 178
"FBgn0029861" 3811 4121 3725 3651 3747 3372 4110 4520 4226 4020 4889 3972 506 510 545 935 926 1218 565 606 638 837 652 748 4411 4197 4347 4327 4022 3934 3460 3770 4206 3948 3726 3418 539 731 602 593 671 7 738 779 681 625 477 573
"FBgn0029863" 0 0 0 0 0 0 0 0 0 0 0 0 1 0 0 0 3 0 0 0 2 0 0 0 0 0 0 0 0 0 0 0 0 0 0 0 0 1 1 0 1 0 0 1 0 1 0 3
"FBgn0029864" 0 4 0 3 1 1 2 0 2 0 1 0 1 0 1 0 0 3 1 0 4 1 1 1 0 0 0 0 1 0 0 4 0 1 2 2 4 3 0 0 0 0 7 1 7 10 1 1
"FBgn0029866" 641 696 752 511 289 233 383 409 602 2570 614 688 115 126 106 6 15 25 20 15 43 51 72 62 1288 1308 1495 1342 1176 1178 700 1107 1019 1947 2201 1200 27 45 31 56 56 0 37 36 25 15 23 30
"FBgn0029867" 4307 4914 4952 4476 4209 4341 4909 4960 4625 3949 4937 4111 8585 8456 7579 6248 5900 8261 7550 6915 8101 7874 7741 9002 4429 4259 4898 4767 4547 4779 3773 4280 4459 4963 4879 4272 5122 6059 6321 7509 7109 89 7480 8277 7698 4382 6193 5619
"FBgn0052748" 0 0 0 0 0 0 0 0 0 0 0 0 0 0 0 0 0 0 0 1 0 0 0 0 0 0 0 0 0 0 0 0 0 0 0 0 0 0 0 0 0 0 0 0 1 0 0 0
"FBgn0029873" 2522 2780 2503 2905 2677 2448 3245 3178 3161 2795 3217 2892 5221 4884 4520 3859 3718 4103 4463 4577 4725 5352 4920 5441 3573 3766 3524 3485 3321 3196 3224 3199 2982 3142 3319 2914 3192 4049 3760 4196 4364 42 3753 3805 2841 3880 3777 3860
"FBgn0014031" 4 3 6 11 6 5 0 3 1 4 5 2 20 19 15 3 7 20 29 33 39 19 22 7 7 9 5 13 13 16 11 7 9 21 18 9 18 15 14 15 32 0 16 13 26 11 18 20
"FBgn0000524" 7944 8562 8346 8379 8387 7418 8911 9245 8599 8298 8628 7632 1175 1053 1241 980 934 946 1215 1147 1121 972 901 955 8802 8496 8613 8854 8275 7857 8184 8964 9229 8550 9109 8151 1173 1500 1225 926 1272 19 1150 1288 882 1244 1109 1193
"FBgn0014026" 36511 37678 37657 38928 34064 31251 38353 40170 38274 39383 41583 40672 72190 67758 66676 65466 72930 71430 62888 66842 66664 70018 70433 73740 33934 37531 39447 35937 34734 39157 35584 34132 36827 38128 35599 36921 73053 76638 81828 66652 75736 779 67880 67924 66058 62489 58871 63999
"FBgn0029874" 823 839 885 945 758 845 1008 1018 959 873 967 998 73 82 93 209 273 418 281 344 291 285 314 368 850 898 976 830 843 916 797 799 839 978 1008 896 220 310 270 321 369 2 282 257 219 211 200 230
"FBgn0003139" 3099 3086 3085 2896 2600 2430 2888 2963 3063 2812 3106 2765 1559 1445 1491 1062 1314 1292 1194 1413 1157 1021 1114 1178 3018 3262 3187 3052 3006 3144 3296 3127 3251 3496 3308 3124 1252 1468 1236 1864 1758 8 1402 1346 1229 1513 1670 1647
"FBgn0003655" 13485 13957 15034 15997 14133 12266 13822 14595 13874 13052 16200 15591 158 168 143 90 145 181 157 171 180 74 126 97 15175 16330 15808 15288 14681 15982 14889 15620 15688 14788 15103 14721 70 180 90 118 103 3 104 106 80 63 91 89
"FBgn0016974" 159 177 156 16 14 11 531 474 515 137 185 161 9 10 3 0 2 5 27 25 30 4 5 11 70 69 72 98 86 81 49 51 44 73 75 54 4 1 4 4 2 0 1 2 2 1 6 1
"FBgn0029868" 1696 1754 1718 1656 1586 1424 1689 1888 1787 1714 1965 2001 2945 2624 2328 2090 2158 1861 683 893 826 2595 1654 2251 1601 1766 1679 1617 1755 1761 1894 1739 1754 1823 1799 1848 792 776 880 836 798 17 1865 1656 1655 2677 2406 2530
"FBgn0043796" 2070 2261 2162 2119 1891 1927 2263 2283 2298 2002 2563 2222 405 412 398 358 354 453 477 514 507 490 471 545 2379 2421 2259 2087 2001 1945 2115 2329 2256 2262 2370 1986 360 405 405 474 453 4 477 562 508 324 321 320
"FBgn0028685" 6355 6348 7035 6139 5472 5042 5237 5216 5240 6536 7169 6015 13361 12397 11105 9238 9474 9792 7721 8250 8814 12108 9902 11706 6447 6359 6956 6353 5990 6722 5725 6097 6232 6838 6449 6309 10854 11795 13059 9580 9852 153 9383 9190 9028 11959 10383 11429
"FBgn0026015" 3594 4014 3599 3463 3985 3506 3948 4134 3676 3960 4657 3759 2355 2086 2427 1501 1853 1871 2612 2731 2697 2161 2586 2774 4459 4378 4644 4913 4697 4064 3523 3617 3915 4231 3769 3685 2658 3466 3346 1923 2621 29 2078 2084 1961 2239 1935 2055
"FBgn0041250" 1 0 0 0 0 1 0 0 0 1 0 0 0 0 0 0 0 0 0 0 0 1 0 0 0 0 0 0 0 0 0 0 0 0 0 0 0 0 0 0 0 0 0 0 0 1 0 1
"FBgn0031279" 0 0 0 1 0 0 0 0 0 0 0 0 0 0 0 0 0 1 0 0 0 0 0 0 0 0 1 1 0 0 0 0 0 0 0 1 0 2 2 0 0 0 3 5 5 1 2 4
"FBgn0051658" 721 690 800 813 607 590 748 758 741 505 735 680 558 486 437 234 208 203 219 271 268 198 224 231 629 682 621 593 578 560 496 676 610 554 599 463 235 214 238 149 133 0 226 215 204 199 163 186
"FBgn0031282" 284 276 269 272 216 199 308 332 346 330 266 240 75 67 71 60 63 59 68 89 73 81 94 75 330 363 235 286 341 261 237 323 277 196 332 187 83 94 81 42 31 0 90 114 121 98 71 82
"FBgn0015621" 1249 1331 1281 1310 1199 1054 1346 1365 1427 1081 1365 1250 1315 1116 1198 953 911 940 887 1220 959 1210 1152 1362 1333 1440 1441 1180 1210 1164 1187 1247 1381 1174 1374 1190 989 1061 1121 1069 1064 12 982 1042 1091 1107 852 900
"FBgn0010583" 3936 4244 4134 3996 3875 4052 4084 4392 4092 3901 4515 3788 6793 6770 6706 6534 6828 7297 7126 7795 7001 8192 7624 8531 4376 4253 4611 4346 4383 4264 3632 3975 4231 4469 4327 3959 6382 8036 7495 6032 7411 72 8156 8405 7767 6121 5899 6588
"FBgn0020545" 1904 1956 2047 2107 1803 1786 1774 1890 2068 1781 2209 2164 678 639 710 382 480 803 754 805 810 986 1306 1159 1949 2121 2178 2076 2168 2252 1828 1812 1815 2089 2239 1999 656 1140 925 1573 1851 12 960 886 646 522 777 686
"FBgn0031288" 0 0 2 0 3 0 2 2 1 1 1 5 0 3 4 0 0 9 7 5 5 3 10 3 0 1 0 2 2 2 0 2 0 335 361 221 0 3 2 3 2 0 0 0 1 234 199 219
"FBgn0031289" 0 0 0 0 0 0 3 0 0 0 0 0 1 5 0 0 4 20 2 16 1 3 9 2 2 0 0 0 0 0 0 0 0 0 0 0 0 4 1 1 1 0 1 2 4 0 0 0
"FBgn0002936" 0 0 0 0 0 0 0 0 0 0 0 0 0 0 0 0 0 0 0 0 0 0 0 0 0 0 0 0 0 0 0 0 0 0 0 0 0 0 0 0 0 0 0 0 0 0 0 0
"FBgn0002563" 2 2 4 1 2 2 0 0 0 7 10 5 3 0 1 5 0 0 0 0 0 2 8 1 5 4 11 2 2 0 0 6 8 17 11 2 14 9 16 3 0 0 0 4 1 0 3 0
"FBgn0046113" 0 0 0 0 0 0 0 0 0 0 0 0 0 1 0 0 0 0 0 0 0 0 0 0 0 0 0 0 0 0 0 0 0 0 0 0 0 0 0 0 0 0 0 0 0 0 0 0
"FBgn0003916" 255 379 260 187 110 90 298 361 270 152 247 288 47 72 112 89 126 169 117 129 165 91 593 477 449 562 234 256 290 138 209 147 120 67 136 159 171 207 307 232 201 2 437 261 394 48 88 177
"FBgn0031292" 0 0 0 0 0 0 0 0 0 0 0 0 4 5 2 7 17 20 8 2 10 3 3 6 1 0 0 2 0 0 0 0 0 0 0 0 4 17 9 17 15 0 4 0 6 1 0 7
"FBgn0020305" 1589 1612 1632 1618 1362 1213 1533 1717 1567 1406 1877 1735 1941 1961 1748 1959 2055 2172 2420 2710 2841 2245 2397 2769 1731 1953 1890 1425 1622 1522 1747 1614 1757 1758 1775 1610 2119 2441 2595 1857 1644 28 3124 2847 2804 2269 1967 1798
"FBgn0029095" 447 382 425 462 477 364 487 433 403 1987 383 403 776 700 740 909 870 927 728 839 902 1272 1050 1064 621 523 437 354 474 271 413 424 360 326 597 267 1035 1354 1157 626 1228 8 626 876 707 1005 635 687
"FBgn0031287" 647 643 637 787 639 591 752 827 808 640 751 725 646 577 540 614 597 585 622 761 746 595 479 630 821 824 757 751 743 682 803 765 762 789 862 755 650 746 741 417 356 7 786 747 819 830 635 640
"FBgn0020304" 3903 4102 4072 4366 3977 3742 4218 4349 4229 3886 4190 3715 8076 7350 8048 9832 11320 9742 8465 9748 9266 7181 6529 7348 4597 4548 4481 4178 3776 3792 4073 4176 4200 4280 4664 4028 7544 9691 7448 6256 8401 117 10214 9982 11598 9329 6106 6371
"FBgn0031286" 855 850 856 599 543 568 550 624 590 591 586 577 617 616 572 451 524 508 388 439 442 506 505 538 652 712 608 541 649 528 647 673 618 525 666 515 449 562 445 491 412 4 458 448 385 431 443 450
"FBgn0031284" 864 834 892 908 800 717 866 949 879 763 1060 926 147 162 108 85 92 90 68 88 65 143 98 127 788 814 833 804 768 787 712 765 850 930 964 889 80 90 92 106 63 0 110 124 115 102 78 85
"FBgn0031283" 0 0 0 0 0 0 0 0 0 0 0 0 0 0 0 0 0 0 0 0 0 0 0 0 0 0 0 0 0 0 0 0 0 0 0 0 0 0 0 0 0 0 0 0 0 0 0 0
"FBgn0031281" 928 946 866 922 797 758 995 949 953 875 1268 1033 1146 890 879 1226 1140 1195 1104 1155 1218 729 594 735 1048 1129 1069 1069 1153 1239 835 1006 955 1254 1265 1032 1292 1345 1244 1328 1026 18 1337 1353 1180 1492 1355 1310
"FBgn0000442" 0 0 0 0 0 0 0 0 0 0 0 0 0 0 0 1 3 3 0 0 0 0 0 0 0 0 0 0 0 0 0 0 0 0 0 0 1 1 0 0 0 0 3 5 17 0 2 4
"FBgn0026438" 0 0 0 0 0 0 0 0 0 0 0 0 0 0 0 0 0 0 0 1 3 0 0 0 0 0 0 0 0 0 0 0 0 0 0 0 5 1 0 5 1 0 0 0 0 3 2 0
"FBgn0040106" 0 0 0 0 0 0 0 0 0 0 0 0 0 1 1 1 1 0 0 0 0 4 9 9 0 1 0 0 0 0 0 0 0 0 0 1 0 2 7 4 5 0 8 6 20 4 0 4
"FBgn0004611" 4556 4903 4711 5041 5141 4826 4830 5289 4477 4968 5291 4662 137 151 129 153 161 198 142 139 131 86 101 75 5020 4743 4894 5032 4801 5011 3839 4183 4418 5739 5342 4779 147 241 190 198 165 2 167 169 159 150 165 172
"FBgn0053127" 0 0 0 0 0 0 0 0 0 0 0 0 0 0 0 0 0 2 0 2 0 0 0 0 0 0 0 0 0 0 0 0 0 0 0 0 1 0 0 1 1 0 0 2 0 0 0 0
"FBgn0000061" 0 0 0 0 0 0 0 0 0 0 0 0 0 1 0 1 2 2 0 0 2 5 3 0 0 0 0 0 0 0 0 0 0 0 2 0 1 2 2 0 0 0 1 4 7 1 2 0
"FBgn0003278" 1182 1543 1291 1107 1169 1026 1354 1383 1223 1218 1369 1397 998 898 975 574 572 579 1119 1096 1219 976 1041 1085 1592 1896 1665 1503 1540 1387 1419 1429 1407 1480 1555 1160 905 1139 995 823 751 13 989 885 1066 1038 787 806
"FBgn0002593" 23791 21306 25528 19799 20616 17437 20205 11285 14553 23852 25555 25542 51634 46241 46707 43146 43040 36802 33061 35547 35070 47338 39476 39319 20564 21694 22676 22168 21624 23236 19832 17850 19667 23115 21591 23492 45991 46606 50571 42355 44460 485 28743 28042 19368 41239 36505 39406
"FBgn0031254" 0 0 0 1 4 2 1 1 0 1 1 0 11 11 11 19 18 25 3 1 0 9 5 5 0 1 1 0 4 0 3 3 7 1 3 2 4 8 7 3 2 0 8 18 34 6 2 2
"FBgn0031255" 2 1 2 2 0 1 0 2 3 0 2 2 53 68 89 21 18 25 11 6 13 16 12 5 0 0 0 3 2 1 3 5 1 1 4 2 17 15 6 16 6 0 40 65 59 16 12 19
"FBgn0004583" 344 383 271 304 583 334 536 462 477 509 619 614 252 227 223 2257 2319 2329 1760 1571 1851 1931 1820 2004 299 337 390 428 381 570 390 369 594 469 312 296 2889 3570 2929 1098 1866 20 2113 2251 2863 2641 1517 1652
"FBgn0031256" 2704 2689 2827 2666 2590 2317 2579 2526 2628 2597 2996 3027 4051 3556 3696 2640 2471 2494 2799 2713 2936 2990 2229 3077 2830 2626 2987 2754 2904 2905 2423 2608 2742 2880 2865 2739 3114 3230 3288 2781 2119 45 2705 2699 2602 3491 3639 3499
"FBgn0031257" 4 5 3 4 7 2 8 1 2 4 5 5 174 169 121 212 183 130 221 169 403 210 152 187 3 2 4 1 2 1 6 2 7 12 2 2 344 492 403 140 128 1 342 455 505 318 174 209
"FBgn0027592" 3650 3816 3917 3128 3024 2860 3687 3733 3522 2766 3926 3390 6667 6825 6237 5138 5227 5937 6129 6097 6728 6249 6060 6781 3430 3542 3837 3547 3635 3458 3174 3430 3598 3551 3728 3182 5427 6630 6935 5952 5958 69 6478 6895 5870 5418 5417 5420
"FBgn0003963" 388 388 381 422 656 370 619 497 483 665 342 437 3483 3815 4854 3567 4322 2810 4196 4546 4637 4779 4582 5144 645 765 504 809 848 726 628 740 581 613 819 550 3984 6080 3562 2177 2409 32 4001 3573 2947 4824 2319 3110
"FBgn0031263" 154 156 173 377 300 221 213 255 260 344 281 286 11 8 10 17 12 19 13 11 20 20 22 16 222 200 174 484 492 440 2 328 123 358 444 390 11 19 6 10 20 0 0 1 1 15 16 14
"FBgn0031265" 719 707 795 700 692 508 499 534 569 446 574 344 426 448 394 524 648 763 509 542 547 555 792 673 455 519 520 483 503 482 906 700 726 497 608 553 526 782 543 569 416 4 908 1027 899 621 491 578
"FBgn0031266" 4145 4716 4027 4145 4260 3833 4827 4804 4458 4491 6166 4289 11624 11267 10669 10060 11409 10962 11652 12543 12493 12530 11700 13914 4910 4802 5080 5516 5471 5362 3735 4452 4583 5264 4790 4265 12169 13340 13951 10580 13369 167 9118 9468 11989 12894 10031 11078
"FBgn0031268" 1388 1461 1514 1368 1257 1197 1468 1421 1397 1199 1441 1276 998 935 992 829 836 1036 1086 1175 1135 1012 1097 1173 1440 1559 1354 1203 1193 1191 1249 1237 1376 1266 1412 1257 1192 1285 1420 1055 997 14 1311 1177 980 937 953 894
"FBgn0023489" 0 0 0 0 0 0 0 0 0 2 0 0 0 2 0 14 16 8 13 6 12 39 22 8 1 0 0 0 0 0 2 0 2 0 3 0 2 11 6 21 23 1 13 18 12 8 6 24
"FBgn0010323" 1 1 1 0 1 0 3 0 0 35 0 0 438 315 411 480 515 408 419 449 461 400 495 556 1 2 0 1 1 2 12 6 11 0 1 2 416 514 428 198 330 2 302 285 383 440 435 379
"FBgn0013323" 0 0 0 0 0 0 0 0 0 1 0 1 2 0 0 7 7 7 3 2 6 17 11 10 0 0 0 0 0 2 0 2 0 0 0 5 3 7 2 19 32 0 9 4 9 11 1 6
"FBgn0031267" 2348 2308 2524 2567 2129 1865 2215 2360 2303 2121 1783 1832 207 190 188 99 88 123 223 161 192 177 258 250 2227 2248 2099 2052 2283 1871 2001 2327 2219 1586 2318 1705 241 362 245 244 129 1 279 223 263 249 230 255
"FBgn0021874" 452 445 423 440 341 303 689 635 674 437 550 595 877 807 778 852 854 868 843 929 914 801 868 896 527 632 447 510 640 420 367 473 408 262 525 228 1013 1211 1104 691 574 10 895 1035 1047 938 588 608
"FBgn0031264" 0 0 0 0 0 0 0 1 0 6 0 2 87 87 79 146 220 376 34 46 91 160 201 92 4 6 1 3 0 3 0 2 0 8 2 0 138 336 291 90 155 2 161 30 213 124 75 187
"FBgn0005660" 2 3 0 1 0 3 0 2 0 0 0 0 37 19 24 4 9 10 8 10 34 36 24 7 3 2 3 0 0 4 7 0 4 3 1 2 42 79 71 37 51 0 62 63 122 72 76 141
"FBgn0031260" 2335 2485 2549 2568 2282 2006 2361 2642 2625 2620 2609 2283 5848 5457 5278 4566 4931 5414 5002 4770 5201 4646 4818 5363 2591 2598 2591 2416 2477 2531 2238 2530 2516 2500 2427 2211 5572 6356 6480 4700 4667 60 5526 5147 5488 5719 5135 5245
"FBgn0010602" 6150 6500 6967 7082 6273 6006 6648 7184 7209 6499 8166 6917 14327 14038 13599 12707 12878 14571 12510 13364 14213 14825 14885 15369 6557 6800 6205 6922 6599 6652 5802 6403 6374 6142 6113 6059 14205 15847 16395 12825 14113 143 14516 15319 13487 13593 12021 11681
"FBgn0043364" 1489 1304 1987 1684 1657 1128 1281 1287 1850 1560 1108 1358 14 8 18 17 20 17 10 23 8 19 17 7 1681 1975 1621 1083 884 1314 2025 1988 1533 1672 1807 1389 11 27 10 12 13 0 18 42 22 18 10 24
"FBgn0031258" 447 316 686 23 10 18 27 30 71 10 139 108 32 18 12 7 6 16 3 8 13 7 5 6 34 20 110 9 37 44 71 242 544 277 236 204 7 7 9 11 14 0 14 14 14 6 8 8
"FBgn0015924" 6489 6284 6604 6679 5740 5336 5562 5826 6121 6370 7514 7404 223 194 209 396 423 327 277 242 210 199 177 221 6853 6887 7418 6933 7128 6995 6478 7687 7667 7720 8031 6951 285 390 236 164 210 1 149 220 195 291 248 304
"FBgn0031253" 575 604 605 518 371 377 451 500 423 536 603 532 831 767 716 690 707 793 541 647 634 638 592 672 548 575 543 425 453 485 519 482 551 631 604 568 742 736 828 749 616 9 691 715 634 779 761 743
"FBgn0031252" 2314 2484 2672 2575 2110 2046 2502 2531 2658 2309 2607 2356 3191 2885 2904 2315 2448 2596 784 813 1041 1702 1820 2122 2536 2552 2617 2274 2179 2289 2095 2365 2478 2549 2757 2526 2552 2888 2512 2172 1564 24 2498 2521 2474 2865 2066 2040
"FBgn0031251" 1 0 0 1 1 3 4 1 0 2 0 0 313 344 311 204 220 314 128 156 263 148 223 214 0 0 0 1 0 0 0 2 1 0 3 0 325 365 367 122 154 1 530 395 564 425 209 318
"FBgn0031250" 415 351 383 400 339 314 375 392 358 342 327 370 302 281 240 236 269 197 139 208 194 201 238 261 379 432 380 361 326 360 350 381 388 427 432 419 209 246 257 208 231 2 299 288 313 331 205 229
"FBgn0051921" 0 0 0 0 0 0 0 0 0 2 0 0 1 3 1 3 3 3 2 1 4 2 0 0 0 0 0 0 0 0 0 0 0 0 0 0 3 4 3 1 3 0 7 1 10 9 2 7
"FBgn0031249" 0 0 0 0 0 0 0 0 0 0 0 0 0 0 0 0 0 0 0 0 0 0 0 1 0 0 0 0 0 0 0 0 0 0 0 0 0 0 0 1 0 0 1 0 0 0 0 0
"FBgn0031248" 0 0 0 0 0 0 0 0 0 0 0 0 0 0 1 0 0 0 0 0 0 0 0 0 0 0 0 0 0 0 0 0 0 0 0 0 0 0 0 0 0 0 0 0 0 0 0 0
"FBgn0067779" 5099 5071 6091 4856 4557 3672 4228 4269 4490 3198 4918 4558 2316 2093 1826 2470 2112 2037 1384 2198 1990 2030 1342 1841 4384 4715 4572 4027 4101 4243 3282 4992 4610 4964 4541 4125 2418 2749 2863 1913 2488 25 1617 2354 1476 3180 1949 2280
"FBgn0031213" 2201 1957 2398 1672 1769 1550 1622 1805 1706 1233 2221 2326 30 24 31 24 36 41 19 39 25 42 29 26 2064 2320 1975 2120 1930 2586 1740 1784 1694 2392 2445 2090 27 39 29 54 39 0 12 28 15 21 38 52
"FBgn0031214" 0 3 0 0 0 0 1 0 1 0 2 1 2 1 1 2 5 0 0 0 0 0 0 3 0 0 1 0 0 1 0 0 1 0 0 0 1 7 1 1 0 0 10 5 4 2 4 7
"FBgn0031216" 4871 5345 5297 4950 4626 4168 5025 5226 4634 5314 5860 5531 10410 10339 9973 8409 8744 10021 10236 8761 9747 11346 10100 13670 4784 4830 5236 6014 5631 6165 4980 5950 5897 5938 5873 4761 8854 11315 11176 9422 10639 133 11839 12477 11156 10893 9878 10364
"FBgn0031217" 2188 2177 2535 2105 1918 1742 2170 2066 2176 2235 2026 2124 417 411 427 225 294 143 89 48 92 202 139 264 2063 2158 1818 2028 2068 1936 2201 2022 2161 1938 2385 1932 698 774 864 231 224 4 426 487 483 829 519 552
"FBgn0001142" 14347 13740 14820 11017 11717 9771 11755 10312 12395 11150 14070 13362 4547 4435 4869 1559 1622 2794 2159 1780 2465 1764 1805 2374 13547 14221 13321 21099 14974 20582 12519 16453 14487 13978 15403 12745 2392 2799 1830 7103 4489 56 4031 3656 3067 2084 3150 3723
"FBgn0031224" 937 802 947 895 855 727 898 975 883 640 880 828 226 199 254 235 222 319 370 467 436 251 313 349 1028 1070 871 755 556 488 1037 888 858 775 987 765 441 646 507 322 295 0 524 487 466 305 275 240
"FBgn0031228" 1041 1036 1090 1229 1022 912 1106 1115 1211 1350 1609 1658 1840 1789 1630 2325 2027 2304 1830 2089 1986 3047 2658 3293 918 956 937 1435 1457 1497 1420 1003 1236 1496 1418 1527 1627 1615 1824 2476 2339 33 2133 2000 1735 2797 2585 2509
"FBgn0031229" 3496 3233 3674 3090 2457 2530 3025 3056 3184 3080 3010 3072 3645 3416 3317 3414 3517 3573 2878 3171 3375 3011 2719 3676 3157 3272 3189 2920 3008 2940 3064 3143 3188 3030 3219 2838 3551 3659 4015 4035 3417 56 3798 3443 3462 3623 3586 3413
"FBgn0031231" 1595 1483 1623 1434 1211 1038 1400 1378 1423 1479 1620 1607 463 468 368 400 444 426 337 387 397 353 264 372 1368 1413 1434 1523 1528 1631 1494 1529 1518 1716 1687 1497 450 367 345 545 374 3 378 383 300 436 544 549
"FBgn0031233" 3176 3433 3351 2291 2258 1988 3355 3302 3116 3046 3689 3071 376 411 385 845 799 1253 488 402 519 375 391 438 3363 3390 3421 3492 3393 3731 2956 3219 3248 3896 3747 3546 353 499 398 549 381 2 462 472 488 314 393 372
"FBgn0031235" 0 0 0 0 0 0 0 0 0 0 0 0 15 7 6 23 23 21 19 13 15 13 29 14 0 0 0 0 0 0 0 0 0 0 0 0 13 17 25 9 16 0 8 37 9 21 11 16
"FBgn0031240" 1 1 0 4 2 1 0 1 0 0 0 0 137 172 212 192 180 289 220 134 179 72 159 180 1 2 1 0 1 1 2 0 0 1 3 0 112 240 167 70 88 2 227 243 264 106 108 142
"FBgn0003444" 3367 3474 3701 3656 3373 3127 3709 3766 3557 3364 3646 3497 20911 20712 20334 14991 16086 17497 14165 13885 13449 13923 13214 16859 3260 3273 3384 3449 3436 3586 3343 3434 3668 3738 3877 3495 16487 18504 15959 10651 11582 149 14008 14623 11251 12452 13526 15731
"FBgn0031247" 493 505 574 675 518 506 546 549 625 534 553 581 622 539 548 537 535 607 393 447 431 482 379 425 670 707 623 575 540 626 595 549 530 626 617 580 535 524 528 792 798 11 537 545 386 608 621 654
"FBgn0024352" 16394 16309 18577 17743 14254 14092 15958 16740 16401 15477 14294 14002 2588 2282 2431 1694 1894 1929 2473 2651 2690 3660 3668 3842 17135 17761 18304 14868 14627 14263 14544 15440 15484 12765 14900 14014 2533 2726 3091 2156 2475 34 2450 2766 3164 2879 2265 2166
"FBgn0020622" 8110 8498 9271 8977 8769 7813 8630 8482 8078 8101 6996 7505 718 726 701 659 632 621 673 594 629 698 622 828 8368 8441 7328 8452 7957 7816 7365 8188 7695 7422 9172 7951 544 687 772 537 530 7 739 887 809 565 607 662
"FBgn0017457" 3608 3672 3812 3462 3097 3128 3855 4129 3922 3329 4183 3747 10141 9792 9591 7305 7328 8090 8756 9534 9141 9336 8663 10226 3687 3947 3833 3534 3314 3599 3487 3679 3886 3683 3559 3486 8872 9418 9982 8597 9121 114 10294 10014 9697 8362 8249 7635
"FBgn0025686" 0 1 0 0 0 0 0 0 0 0 0 0 21 27 19 30 40 65 22 15 26 23 17 17 0 0 0 0 0 0 0 0 0 0 0 0 28 33 32 53 44 0 21 23 23 18 26 44
"FBgn0031245" 13 11 12 18 15 23 14 8 8 154 32 22 431 297 436 438 515 500 527 673 629 400 518 541 54 67 39 34 34 34 50 87 46 28 33 24 302 317 284 274 366 6 338 415 313 526 494 540
"FBgn0031244" 522 470 533 470 478 421 440 459 510 544 570 524 699 662 623 440 555 666 478 524 495 531 527 586 443 470 518 394 448 422 504 568 477 597 586 616 604 586 684 645 641 6 574 510 476 664 621 658
"FBgn0031238" 908 1049 949 1417 1057 1066 1360 1192 1262 1144 1421 1349 1608 1505 1348 1553 1638 1480 1347 1620 1593 1796 1544 1749 1659 1743 1574 1432 1504 1358 1346 1258 1372 1244 1515 1033 1322 1612 1523 1453 1576 21 1573 1650 1536 2154 1693 1537
"FBgn0031239" 0 2 1 1 0 3 1 1 0 1 3 5 532 539 545 528 631 801 509 433 507 269 545 557 0 3 1 5 4 0 2 5 2 3 2 1 338 782 601 244 322 1 832 723 906 361 291 398
"FBgn0031232" 4 0 1 19 19 10 2 0 0 0 1 2 10 6 6 16 9 10 5 6 7 9 7 9 3 4 3 3 3 4 0 3 4 3 3 5 21 37 29 26 17 2 10 17 20 35 24 42
"FBgn0031227" 854 869 1025 901 882 749 844 813 896 771 1070 1023 142 156 160 172 159 147 120 140 170 605 519 684 992 1057 1011 795 683 757 1000 994 993 963 1319 995 157 221 223 826 523 13 705 736 533 157 148 178
"FBgn0051974" 0 0 0 0 0 0 1 0 0 0 0 0 13 9 14 35 24 22 18 13 19 23 3 9 0 1 0 0 0 0 0 0 0 2 0 0 16 23 27 5 29 0 3 1 2 43 40 58
"FBgn0051975" 0 0 0 0 0 0 0 0 0 0 0 0 0 0 0 0 0 0 0 0 0 0 0 0 0 0 0 0 0 0 0 0 0 0 0 0 0 0 0 0 0 0 0 0 0 0 0 0
"FBgn0051976" 0 0 0 0 0 0 0 0 0 0 0 0 0 0 0 0 0 0 0 0 0 0 0 0 0 0 0 0 0 0 0 0 0 0 0 0 0 0 0 0 0 0 0 0 0 0 0 0
"FBgn0031219" 0 0 0 0 0 0 0 0 0 0 0 0 10 8 20 14 13 10 21 21 17 15 5 14 0 0 0 0 0 1 0 0 0 0 0 1 36 59 50 14 36 0 6 14 5 33 26 35
"FBgn0026787" 1700 1654 1784 1893 1718 1563 1163 1430 1069 1603 1635 1737 217 252 249 205 220 202 267 204 183 235 208 214 1729 1748 1768 1559 1333 1542 1769 1644 1689 1973 1963 1665 267 356 307 247 223 1 261 319 286 313 238 325
"FBgn0002931" 5 6 6 5 4 5 9 4 5 9 2 7 3433 3603 3348 3371 3041 3171 3592 3084 3621 2762 2730 3708 5 15 1 5 4 6 6 1 5 4 3 3 2612 3358 3049 2601 2076 46 3983 3607 3131 3009 3404 3422
"FBgn0051973" 11 9 4 8 21 9 14 15 12 19 41 22 640 729 620 561 751 670 407 245 412 618 578 788 22 10 21 54 27 61 10 12 17 23 14 18 630 791 779 344 337 4 404 957 670 1299 753 1174
"FBgn0031209" 0 0 0 1 0 0 0 0 0 0 0 0 6 1 4 8 1 2 0 0 2 1 3 1 0 0 1 0 0 0 1 4 1 0 3 0 6 14 40 0 3 0 1 18 14 38 15 25
"FBgn0002121" 11811 16653 14714 16792 17233 13970 16839 18487 20046 11863 17616 16721 32321 34980 29459 34654 34396 35233 31177 26775 24376 32983 26431 34702 18203 17641 18465 18180 17554 17923 13964 17167 15128 17684 16394 14683 32082 39794 33146 14706 17972 167 14113 33506 24304 31438 30456 34239
"FBgn0036970" 0 0 0 0 0 0 0 0 0 0 21 3 6 5 21 8 14 10 4 10 13 26 36 18 2 0 0 0 0 0 0 1 0 1 3 1 33 31 32 3 4 0 22 8 19 25 20 27
"FBgn0036974" 9642 9785 10658 9398 7975 7707 9099 9473 9490 8603 9741 9567 11033 10717 10553 10231 11313 13098 9146 10258 10732 10810 10797 12744 8820 9455 9470 8917 8814 9498 8821 8927 9204 9809 10050 9361 10286 12079 12250 11061 11417 107 10580 10244 9003 9911 10229 10916
"FBgn0036975" 8 13 1 0 0 1 0 2 2 4 2 2 44 31 39 57 63 61 62 32 70 63 77 67 3 3 2 0 2 1 3 1 0 8 9 2 64 126 91 74 68 0 57 69 149 382 175 293
"FBgn0024887" 1252 1295 1316 1246 1132 1119 1295 1277 1225 1182 1518 1273 2340 2294 2155 1657 1420 2128 1935 1926 1864 2111 1679 2230 1348 1356 1424 1248 1330 1410 1191 1119 1133 1318 1250 1161 1347 1811 1759 2025 1327 24 2009 2239 1810 1473 1898 1822
"FBgn0036977" 64 132 69 11 10 13 19 17 5 23 39 55 254 205 297 115 151 156 114 174 171 268 290 255 91 78 86 54 67 82 135 88 97 42 63 41 230 307 283 188 209 1 248 263 443 483 203 290
"FBgn0001259" 0 1 1 0 0 0 0 0 0 1 0 0 12 24 24 596 851 774 26 30 65 72 70 33 0 0 0 1 0 0 0 0 0 1 2 0 38 106 60 28 38 1 78 81 119 23 27 60
"FBgn0036979" 0 0 0 0 1 0 0 0 0 0 0 1 5 3 8 93 144 130 22 17 21 18 31 13 0 0 0 0 0 0 0 0 0 0 0 1 11 54 14 17 23 0 32 29 45 4 4 28
"FBgn0036980" 7024 8279 7590 8093 8261 7762 8678 9022 7469 7779 9450 7521 2248 3007 1968 2375 1892 4728 4579 2534 3198 1654 1666 2169 8836 8555 8736 5972 5940 5740 5924 7347 7758 9601 9485 7399 2243 3467 2522 4552 3428 29 2819 2907 2437 1376 2349 2141
"FBgn0036985" 0 0 1 0 0 1 2 0 0 1 1 1 166 219 177 245 161 154 138 134 167 132 139 50 0 1 2 2 0 1 2 5 3 1 2 1 130 137 52 108 237 1 200 157 156 182 248 430
"FBgn0036991" 2309 2380 2649 2447 1940 1957 2294 2271 2262 2066 2237 2304 362 273 314 236 229 295 208 186 280 247 254 349 2371 2498 2272 2197 2332 2172 2771 2811 2566 2200 2450 2253 480 600 551 359 355 8 473 440 589 581 405 447
"FBgn0036993" 3 1 0 0 0 1 0 0 0 2 0 0 18 24 14 20 27 20 15 21 23 13 19 25 0 0 0 0 2 0 1 1 0 0 0 0 35 20 35 22 32 0 38 36 46 47 29 49
"FBgn0036996" 0 1 1 0 3 0 0 0 0 0 0 0 3 0 0 1 2 5 4 0 0 1 8 2 0 0 0 0 0 0 0 0 1 1 1 2 6 6 6 0 5 0 12 16 5 4 0 5
"FBgn0036997" 0 2 2 1 1 0 0 1 0 0 0 0 1 1 0 0 10 0 1 2 1 1 0 1 3 1 3 3 0 7 1 0 0 1 1 6 1 3 2 7 8 0 3 3 3 2 1 3
"FBgn0036998" 1053 1211 1132 1097 964 941 1109 1072 1078 983 1210 1032 1017 773 869 773 891 753 654 814 702 781 612 801 1082 1165 1217 992 1073 1056 1156 1048 1134 1065 1183 1086 863 755 852 897 793 17 902 821 735 867 768 698
"FBgn0036999" 1396 1170 1469 1344 1061 1049 1234 1233 1138 1241 934 1064 435 430 474 417 470 546 368 312 407 412 372 473 1103 1280 1008 1118 1058 1062 1366 1231 1163 914 1403 1021 372 524 383 349 376 4 510 518 600 443 388 452
"FBgn0037001" 2835 3015 2706 2643 2735 2466 2460 1968 2029 2998 3627 3019 5630 5208 5109 4114 4366 3950 3517 3840 3936 4527 3078 4232 2039 1977 2591 2953 3140 3140 2469 2725 3036 3363 3097 3336 4044 3465 3872 4280 4146 65 3239 3606 3169 5058 5109 5109
"FBgn0052425" 4654 5252 4678 4346 4229 3892 4823 5702 4992 4607 5688 4433 993 977 944 548 690 975 913 630 757 1143 863 1064 5325 5407 5072 4983 4473 4435 4188 4391 4138 5115 4742 4394 672 1012 749 846 735 5 712 902 553 540 720 818
"FBgn0037003" 2 0 0 2 0 2 0 1 0 1 4 1 3 2 0 3 1 3 1 1 3 1 1 1 2 1 3 0 1 0 1 1 1 2 4 2 3 5 3 0 0 0 2 0 2 1 0 3
"FBgn0037004" 3 0 1 1 0 0 0 0 0 1 2 1 3 3 0 3 1 3 0 1 2 0 0 1 1 0 0 0 1 0 0 1 0 2 3 1 2 3 2 3 0 0 2 0 1 0 0 0
"FBgn0037005" 2 1 0 0 0 0 0 0 0 0 0 0 0 0 0 0 0 2 0 0 0 0 1 1 0 0 0 0 0 0 0 1 0 0 0 0 3 1 1 0 2 0 0 1 2 0 0 0
"FBgn0037009" 622 601 671 515 436 471 470 471 468 544 591 614 577 624 572 432 492 462 409 425 380 469 397 444 543 521 572 599 582 644 582 610 533 718 769 614 553 595 541 618 511 7 741 715 582 550 610 592
"FBgn0037011" 422 426 421 392 331 317 353 264 339 283 388 352 548 489 477 476 496 532 526 622 633 672 606 615 339 307 406 316 330 326 286 316 262 361 458 325 600 615 703 544 527 6 639 596 687 588 609 547
"FBgn0037013" 0 0 0 0 0 0 0 0 0 0 0 1 10 16 14 5 9 12 3 1 6 0 2 1 0 0 0 0 0 0 1 1 0 0 0 0 1 7 5 0 6 0 1 3 1 9 10 10
"FBgn0001323" 13 10 10 8 4 4 10 4 3 9 8 7 4144 3662 3815 3506 3881 3984 4381 3011 4124 4176 4164 5085 6 10 7 7 12 9 7 8 8 5 10 5 4651 7176 5229 3350 4358 56 5054 4031 5081 4593 4930 4243
"FBgn0037012" 0 2 1 1 4 0 0 3 2 1 0 1 32 41 37 29 28 28 199 141 193 29 32 22 2 1 0 1 8 4 1 0 0 0 3 0 30 27 38 15 20 0 24 38 42 44 42 28
"FBgn0037010" 3948 3843 4168 4078 3413 3151 4093 4229 4212 3994 4166 3902 3628 3569 3168 2296 2649 3354 4049 3667 3783 3632 3170 3713 3463 3579 3422 3611 3721 3862 3728 4017 3870 4087 3945 3893 2766 3503 3201 4155 3961 52 3851 3628 3336 3524 3866 3714
"FBgn0037008" 324 381 338 326 270 220 386 402 417 288 686 587 148 124 120 100 114 146 91 72 117 184 145 213 424 498 501 390 420 360 381 423 390 386 404 318 191 165 241 137 136 1 158 196 183 185 158 151
"FBgn0037007" 279 276 369 267 409 260 367 304 359 242 369 436 16494 15371 14780 13595 13384 13094 12158 11520 11265 15127 13255 18994 472 557 540 306 237 312 611 452 390 347 462 406 11469 13028 10711 15138 14813 191 14702 13058 12473 14887 13240 14731
"FBgn0037000" 270 235 364 349 439 267 320 374 317 213 336 291 997 1100 1203 1122 1002 1369 994 1712 1368 1747 2018 2131 462 475 490 312 300 321 297 358 370 1039 933 806 1580 1598 1540 1270 2197 17 1088 1877 2142 1691 1245 1466
"FBgn0052428" 3084 3369 3589 3159 2964 2658 3036 2961 3060 2897 3102 3114 478 430 453 532 607 515 702 654 562 618 530 633 3183 3369 2920 2631 2803 2745 3125 3044 2881 2540 3050 2603 581 729 670 815 1106 2 866 741 664 998 760 618
"FBgn0036995" 0 0 1 0 0 0 0 0 3 0 5 1 2 7 5 3 4 8 6 1 6 9 6 9 2 1 2 1 4 1 6 1 2 0 1 2 12 24 28 5 11 0 22 35 38 24 7 23
"FBgn0036994" 3127 3641 3538 3382 3403 3161 3541 4020 3568 3513 4034 3565 1277 984 1050 833 911 876 1015 1178 1002 904 960 1170 3538 3638 3649 3809 3496 3744 2972 3392 3437 3621 3765 3462 995 1214 1242 832 868 13 1105 987 1118 1274 856 818
"FBgn0036992" 10 9 3 8 7 2 6 7 11 12 14 9 121 121 142 101 111 112 88 98 104 149 123 138 11 7 10 0 9 2 11 16 8 10 8 5 174 256 229 199 187 7 149 191 233 239 165 194
"FBgn0036990" 1591 1479 1649 1398 1198 1085 1305 1371 1340 1380 1540 1633 1208 1250 1224 1089 1220 1283 1067 1389 1269 1329 1274 1508 1421 1590 1446 1280 1400 1292 1387 1525 1333 1326 1530 1356 1365 1300 1244 1364 1303 17 1291 1237 1245 1195 1189 1096
"FBgn0029158" 1193 1212 1276 1067 987 869 1188 1003 1064 1059 1274 1278 714 566 670 468 504 469 425 512 539 346 298 376 1074 1196 1283 1191 1251 1208 1241 1139 1124 1315 1414 1138 621 695 603 492 390 10 682 762 641 613 564 510
"FBgn0036988" 1387 1427 1473 1481 1153 1142 1378 1299 1422 1341 1359 1382 235 176 205 205 187 147 239 244 221 296 234 319 1265 1278 1342 1205 1203 1309 1330 1312 1306 1454 1559 1311 259 327 293 147 144 4 247 252 287 307 218 217
"FBgn0036987" 755 805 793 673 684 597 740 674 702 644 889 874 674 617 638 554 565 562 464 501 520 322 297 350 727 782 723 737 725 729 804 800 802 711 747 621 594 628 615 452 388 6 391 445 386 466 527 457
"FBgn0036986" 0 0 0 0 0 0 0 0 0 0 0 0 6 2 11 3 1 3 4 5 2 2 2 0 0 0 0 0 0 0 0 0 0 7 14 9 3 7 3 1 2 0 2 4 10 198 135 149
"FBgn0036984" 0 0 0 0 0 0 0 0 0 1 1 0 76 71 51 35 52 93 31 12 35 42 81 31 0 0 0 0 0 1 0 0 0 1 0 1 14 24 29 80 34 1 52 22 33 37 42 51
"FBgn0028978" 1874 1744 1716 1526 1097 1257 2110 1937 1990 1167 1911 1468 11824 12135 10547 10248 10263 12843 10704 9905 11022 11875 10819 14037 1632 1850 1782 1471 1345 1363 1862 1794 1386 1731 1631 1470 7588 8869 9739 9098 8981 122 9881 10488 9601 7159 8422 8999
"FBgn0027565" 2499 2441 2720 2452 2356 2151 1913 1960 1899 1965 2343 2402 535 394 482 435 423 394 416 413 336 396 423 492 2038 2167 2070 2187 2270 2190 2650 2405 2429 2593 2423 2421 473 498 483 332 402 5 379 415 457 498 435 457
"FBgn0001247" 2891 2937 3259 3007 2653 2471 2854 2744 2798 2855 2512 2609 1221 1055 1029 1162 1044 1000 1130 1254 1292 825 754 940 2833 3135 2865 2767 2760 2719 2993 2582 2733 2698 3234 2790 1320 1624 1527 836 1117 10 1178 1354 1278 1288 919 1028
"FBgn0036978" 0 0 1 3 0 0 0 0 0 2 0 0 12 19 18 169 166 193 9 8 36 45 19 20 0 1 0 0 0 0 0 1 0 0 0 0 22 36 42 16 30 1 26 37 54 26 13 25
"FBgn0036973" 678 738 738 706 669 536 726 626 682 778 969 770 1365 1439 1372 1253 1305 1517 1368 1493 1519 1578 1358 1711 833 885 849 755 758 856 493 809 720 826 899 814 1704 2003 2087 1568 1315 17 1413 1420 1429 1777 1646 1582
"FBgn0037014" 0 0 0 1 0 0 0 0 0 0 0 0 46 72 81 104 126 87 77 15 91 79 96 106 0 0 0 0 0 0 0 0 0 0 0 1 34 87 66 49 59 0 91 36 91 81 62 17
"FBgn0037016" 88 67 81 62 67 44 49 38 26 183 38 47 18 17 14 7 12 19 28 14 24 7 8 8 31 24 42 91 134 88 72 57 73 48 41 28 10 32 16 50 35 1 35 20 16 14 8 23
"FBgn0040634" 123 150 151 125 131 88 135 106 134 133 127 89 35 42 39 41 32 50 29 12 17 34 23 33 141 157 108 111 124 106 105 116 160 129 133 151 56 119 95 31 9 0 48 49 37 61 66 51
"FBgn0016696" 9750 10130 11259 10164 9691 9007 9995 10874 10241 10100 12843 11409 5275 5026 5133 4227 4573 4590 5021 4908 4343 3018 2813 3808 11286 11659 12077 11286 10987 10927 9819 10341 11286 11957 11663 10880 5087 5924 5642 4098 5839 70 5354 5200 4581 5722 4232 4525
"FBgn0037020" 1835 1763 2001 1868 1446 1553 1787 1928 1919 1468 1820 1840 2009 1903 1853 1510 1746 2143 1895 2229 2204 1348 1162 1608 1920 1973 1916 1619 1685 1757 2018 1842 1729 1708 2019 1726 2248 2389 2981 2174 2218 25 2272 2125 2162 1908 2093 1846
"FBgn0037024" 4781 4561 4423 4621 4093 3349 4207 3984 3975 4413 5299 4994 3128 2815 2347 2564 2281 2378 1584 1596 1707 2063 1188 1945 3985 4393 4657 4733 4685 4749 4643 4956 5214 4808 4978 4832 2189 2225 2117 3249 2482 33 1924 2122 1606 2311 3164 3298
"FBgn0037025" 7140 6436 7754 6502 5970 6204 6759 6915 6037 7260 6243 5982 1015 764 945 979 1201 1180 1593 1707 1561 1071 1198 1270 7083 7509 6680 7074 6398 6535 7094 7577 7724 5929 6415 6564 1158 1422 1327 786 1035 15 1411 1565 1667 1862 1058 898
"FBgn0037027" 9926 10044 10984 10656 9305 8269 10634 10904 10756 9460 11214 10492 1259 1239 1394 1446 1530 1354 1851 1982 1971 1565 1429 1745 10457 11011 11668 10242 9883 10255 10339 10639 10667 10311 10296 9858 1903 2197 2230 1360 1511 19 1908 2384 2015 2024 1825 1727
"FBgn0037030" 0 0 0 0 0 0 0 0 0 0 0 0 0 0 0 0 0 1 0 1 0 1 0 0 0 0 0 0 0 0 0 0 0 0 0 0 0 0 0 0 0 0 0 0 0 0 0 0
"FBgn0040636" 4 5 5 2 5 6 7 9 3 7 0 3 36 34 38 36 67 46 36 53 40 67 70 75 5 2 9 5 10 5 2 5 0 7 6 6 47 70 77 24 40 0 53 52 69 39 31 39
"FBgn0037031" 874 748 938 931 794 704 820 815 802 932 970 906 61 56 63 66 61 96 106 100 91 110 136 98 995 1096 1001 967 1010 965 1035 904 899 1009 1003 881 45 57 33 71 66 1 77 93 58 67 62 64
"FBgn0040637" 0 0 0 0 0 0 0 0 0 0 0 0 0 0 0 0 0 0 0 0 0 0 0 0 0 0 0 0 0 0 0 0 0 0 0 0 0 0 0 0 0 0 0 0 0 0 0 0
"FBgn0037035" 0 0 0 0 0 0 0 0 0 0 0 0 4 1 0 1 0 1 0 0 0 0 0 0 0 0 0 0 0 0 0 0 0 0 0 0 0 0 0 2 0 0 0 0 0 1 0 0
"FBgn0011591" 6 1 5 6 4 3 3 11 7 3 1 2 0 3 1 4 3 4 1 0 2 2 1 0 7 10 6 2 10 9 1 3 6 9 2 1 3 0 2 0 2 0 0 3 1 5 8 3
"FBgn0052432" 1 0 0 0 0 0 0 0 0 0 0 0 4 1 8 0 9 4 2 0 5 2 0 1 0 0 0 0 0 0 0 0 0 0 0 0 4 16 5 0 1 0 27 16 15 7 11 6
"FBgn0027055" 2358 2439 2676 2388 2230 2055 2486 2381 2304 2533 3013 2507 4612 4334 4189 3536 3549 3934 4010 4287 4305 4373 3624 4125 2434 2477 2627 2435 2324 2708 2420 2584 2689 2584 2652 2504 3794 4239 4637 4270 4391 39 3796 4028 3532 3983 4399 4239
"FBgn0037026" 2289 2119 2365 2276 2047 1853 2320 2257 2351 2537 2718 2508 835 784 827 789 803 859 825 954 1018 802 900 974 2465 2429 2454 2423 2515 2424 1968 2267 2351 2575 2509 2336 977 1217 1160 662 849 10 1168 1089 1147 1198 851 887
"FBgn0037023" 0 0 0 1 0 0 0 0 0 2 0 0 0 0 0 0 0 0 0 0 0 0 0 0 0 0 0 0 1 0 0 0 0 2 1 0 0 3 0 0 0 0 0 0 0 0 0 0
"FBgn0027364" 1 0 1 1 0 1 1 0 0 2 0 0 315 234 263 271 267 289 227 232 260 247 163 216 0 3 0 0 2 0 0 0 0 0 1 1 273 321 334 148 202 2 188 106 235 268 287 187
"FBgn0037022" 1732 1633 2061 1828 1441 1429 1295 1212 1187 1541 982 1144 432 350 417 417 433 354 301 336 352 390 419 521 1701 1775 1282 1300 1459 1043 1662 1763 1543 1060 1832 1079 203 167 155 253 160 4 547 538 593 677 513 483
"FBgn0037021" 10288 11042 10516 10445 11819 10296 12897 13390 12567 12321 13519 11275 1263 1345 1320 1429 1622 2212 2027 1123 1872 1117 1629 1030 12132 11542 12289 11713 10987 10891 10901 10517 10975 11989 10819 10358 1240 1880 1162 1874 1909 10 2777 2493 2062 1449 1152 1654
"FBgn0037019" 1103 1116 1064 1033 800 871 1003 1129 1136 915 1277 1238 471 508 540 401 434 571 625 632 545 371 442 516 1197 1170 1209 989 1094 1048 1113 1171 1216 1241 1327 1161 500 694 516 697 563 6 687 725 657 544 738 727
"FBgn0037018" 925 867 826 981 804 805 835 956 923 928 920 835 156 171 147 132 139 150 129 152 147 152 147 119 847 880 938 894 879 893 823 762 968 898 959 812 153 238 154 205 166 2 205 200 197 163 163 197
"FBgn0037017" 534 476 503 480 347 289 465 440 445 328 265 304 442 436 389 354 385 369 287 430 354 393 318 446 513 579 421 397 443 373 447 470 403 263 443 309 614 596 696 250 260 2 444 466 560 571 467 415
"FBgn0045474" 0 0 0 0 0 0 0 0 0 0 0 1 1 1 1 0 6 0 13 3 7 3 0 2 0 0 0 0 0 0 0 0 0 0 1 0 3 17 6 8 19 0 9 14 7 1 1 10
"FBgn0037015" 1 1 0 0 0 0 0 0 1 0 0 0 21 10 10 35 16 11 23 1 10 12 7 5 1 0 0 0 0 0 0 0 0 0 0 1 26 64 37 23 36 0 22 28 36 722 165 341
"FBgn0001320" 8 8 7 6 3 7 10 3 5 9 6 4 4762 4338 3905 3746 3550 5100 3405 3226 4753 4522 4884 5842 9 12 6 4 5 6 4 7 9 6 9 5 3731 4870 5473 3740 3908 63 4767 4304 5049 2764 3537 2975
"FBgn0037037" 0 0 0 0 0 0 0 0 0 0 0 0 0 0 0 0 0 0 0 0 0 0 0 0 0 0 0 0 0 0 0 0 0 0 0 0 0 1 0 0 0 0 0 0 0 3 0 1
"FBgn0053283" 0 0 0 0 0 0 0 0 0 0 0 0 0 1 0 1 0 0 0 0 1 2 1 0 0 0 0 0 0 0 0 0 0 0 0 0 0 3 0 0 2 0 0 0 0 0 0 1
"FBgn0037042" 1 1 1 6 9 3 5 1 2 1 3 0 6 6 10 4 2 12 7 1 7 10 5 9 3 1 2 2 8 5 18 20 49 2 2 1 18 19 10 10 4 0 21 33 31 36 17 11
"FBgn0037044" 959 1027 993 1419 1154 1125 933 1018 1105 1186 1143 1001 843 733 643 650 672 739 861 1068 856 697 795 931 1088 1167 1136 886 914 839 1311 1361 1321 1091 1390 1285 689 907 790 623 770 7 782 709 795 730 553 545
"FBgn0028402" 1221 1267 1266 1158 1001 920 1368 1290 1216 1042 824 916 895 803 818 873 903 939 771 989 897 891 978 983 1230 1338 918 1082 1235 924 1141 1284 1083 740 1288 782 859 1024 1033 526 555 14 953 960 1112 1086 650 705
"FBgn0026179" 3729 4366 3908 4164 4734 4281 5134 5082 4713 4677 4591 4002 5835 6019 5199 6595 6608 7319 9593 6668 6793 5888 5786 6610 4817 4697 4616 4717 4651 3943 3666 4085 4516 4534 4621 3871 4609 6506 5011 6358 6930 95 5979 6456 6533 5525 3828 3932
"FBgn0053284" 0 0 0 0 0 0 0 0 0 0 0 0 2 6 5 1 0 0 2 1 0 0 0 1 0 0 0 0 0 0 0 0 0 0 0 0 2 1 3 2 2 0 2 5 4 2 6 2
"FBgn0037050" 4 1 6 12 9 11 2 0 4 12 9 1 786 694 758 247 188 179 565 572 749 217 125 251 20 12 8 11 11 4 22 5 7 28 11 9 438 452 453 713 616 10 525 614 638 602 540 529
"FBgn0037057" 15 21 18 22 36 36 15 23 12 36 14 32 0 1 0 2 1 0 5 11 8 3 0 0 43 39 38 32 14 29 32 8 39 17 26 25 1 1 5 1 7 0 1 5 0 0 2 0
"FBgn0037060" 2 4 1 1 1 1 0 1 0 0 1 1 45 27 53 11 18 29 26 14 27 23 6 14 0 1 0 10 4 6 2 1 1 2 1 3 20 22 21 13 29 0 9 7 8 73 37 47
"FBgn0028427" 2224 2235 2438 2592 2246 1935 2408 2456 2501 2218 2610 2550 372 353 379 365 337 395 376 424 393 403 351 438 2392 2547 2445 2350 2243 2289 2452 2611 2467 2362 2436 2186 441 489 492 413 474 10 478 474 475 534 536 499
"FBgn0004865" 2 1 4 0 2 2 1 3 1 1 4 3 1 0 0 3 3 7 0 1 0 0 2 0 1 0 1 0 0 3 1 1 0 0 4 1 2 1 0 2 7 0 3 1 2 2 0 0
"FBgn0037061" 524 501 534 449 480 405 623 518 483 444 474 546 189 185 212 219 198 210 241 220 234 237 228 292 524 691 610 413 465 492 623 527 470 427 535 439 271 279 270 214 156 4 247 250 238 225 177 202
"FBgn0037059" 0 0 0 0 0 0 0 0 0 0 0 0 0 0 0 1 0 0 0 0 0 0 0 0 0 0 0 0 0 0 1 0 0 0 0 0 0 0 0 1 2 0 0 0 0 3 0 0
"FBgn0053056" 317 351 338 246 278 212 208 201 176 306 124 148 1 1 1 5 2 1 0 1 0 5 1 2 291 292 190 173 257 154 270 232 167 79 223 141 0 0 1 2 0 0 1 2 1 2 3 4
"FBgn0053054" 151 87 138 112 120 113 106 128 139 115 135 115 265 253 238 198 288 214 125 169 133 206 185 162 133 138 142 99 96 137 108 69 97 156 170 163 223 181 256 148 157 0 144 148 100 215 182 212
"FBgn0041100" 97 100 106 46 104 82 78 34 45 90 93 79 26 28 33 37 26 24 6 21 18 43 29 36 93 110 151 113 94 113 136 124 112 103 124 107 45 72 67 11 11 0 37 37 42 45 18 36
"FBgn0024150" 39 33 24 52 56 49 57 80 32 45 44 35 11827 13191 11227 11217 12334 13993 9690 6406 8078 7425 5078 7197 64 56 66 45 64 116 24 68 44 28 27 27 6258 7445 6402 7248 6004 96 5740 6552 7752 4410 7802 8407
"FBgn0037051" 7657 8000 8312 8336 7993 7116 8381 8826 8007 8279 10216 8357 16148 15826 15061 14192 14723 15354 14263 15391 15538 16046 16288 17031 8832 9571 9151 8412 8125 8772 7299 8608 9357 8373 7908 7530 13622 14873 15313 15485 15117 198 15296 14498 14134 14829 13802 14197
"FBgn0020294" 5 1 9 1 2 2 1 1 0 33 2 3 129 127 83 115 66 107 37 9 55 68 19 15 3 0 1 0 0 2 1 0 4 0 0 1 71 82 68 47 91 2 123 167 187 300 651 155
"FBgn0053285" 0 0 0 0 0 0 0 0 0 0 0 0 1 0 0 0 0 1 1 1 3 1 0 0 0 0 0 0 0 0 0 0 0 0 0 0 0 0 0 1 0 0 0 0 0 0 0 0
"FBgn0037045" 693 704 738 808 662 584 827 781 835 749 762 786 254 251 244 163 147 203 282 303 227 320 316 332 769 830 771 746 734 818 714 714 690 792 828 804 173 239 176 321 248 5 246 248 233 208 199 191
"FBgn0003415" 21097 24504 20235 22231 29180 25337 25942 26746 21521 27291 28713 23038 11553 10836 10720 13276 12732 13745 10676 12136 11978 9454 10593 11220 27493 23330 26316 28348 26476 24719 18871 20448 23234 28940 24422 24263 13321 15057 12009 7837 11798 186 13351 15462 12734 11115 8574 9786
"FBgn0053286" 0 0 0 0 0 0 0 0 0 0 1 0 2 6 10 3 6 9 1 2 2 9 9 1 0 0 0 0 0 0 0 0 0 0 0 0 0 4 3 0 1 0 7 2 1 2 1 3
"FBgn0053287" 0 0 0 0 0 0 0 0 0 0 0 0 0 3 1 1 2 0 1 0 0 0 1 1 0 0 0 0 0 0 0 0 0 0 0 0 2 1 1 0 0 0 2 5 1 7 1 5
"FBgn0037040" 0 0 0 0 0 0 0 0 0 0 0 0 7 7 2 12 10 7 0 0 1 1 3 1 0 0 0 0 0 0 0 0 0 0 0 0 1 4 1 5 0 0 3 0 1 8 4 5
"FBgn0037039" 0 0 0 0 0 0 0 0 0 0 0 0 0 0 0 0 0 1 0 0 0 0 0 0 0 0 0 0 0 0 0 0 0 0 0 0 0 0 0 0 0 0 0 0 0 0 1 2
"FBgn0037038" 0 0 0 0 0 0 0 0 0 0 0 0 0 0 0 0 0 0 0 0 0 0 0 0 0 0 0 0 0 0 0 0 0 0 0 0 0 0 0 0 0 0 0 0 0 1 0 0
"FBgn0037036" 0 0 0 0 0 0 0 0 0 0 0 0 1 0 0 0 0 0 0 0 0 0 0 0 0 0 0 0 0 0 0 0 0 0 0 0 0 1 0 0 1 0 2 0 0 0 0 0
"FBgn0037068" 0 0 0 0 0 0 0 0 0 2 0 0 46 56 48 76 57 53 30 17 8 46 35 39 0 0 1 0 0 0 0 0 1 0 0 1 30 32 38 27 36 1 12 30 31 62 49 42
"FBgn0037069" 0 0 0 0 0 0 0 0 0 0 0 0 36 33 40 31 40 35 33 15 15 71 20 73 0 0 0 0 0 0 0 0 0 0 0 0 14 22 30 23 18 0 21 28 17 34 24 20
"FBgn0037071" 1317 1283 1592 1596 1174 1072 1461 1326 1443 1212 1483 1607 548 495 554 441 362 376 233 313 238 343 297 458 1405 1364 1360 1430 1503 1552 1341 1501 1404 1529 1589 1316 407 467 474 355 323 9 387 534 497 703 463 458
"FBgn0037073" 5567 5595 5911 4918 5067 4157 5469 5803 5648 4328 5192 5295 7418 7062 6805 4708 4437 5886 6192 6603 6377 5811 4999 5764 5016 5598 5675 4749 4901 5624 4498 4618 5148 4796 4810 4631 4475 5705 5197 6683 6493 59 4942 5855 4433 4248 4807 4991
"FBgn0052436" 8 4 1 8 2 2 0 4 0 14 13 3 236 184 232 199 220 264 58 49 97 52 93 121 6 3 2 1 4 4 3 3 3 8 2 2 200 157 99 109 139 1 124 109 106 182 122 89
"FBgn0052437" 0 0 0 0 0 0 0 0 0 0 0 0 3 4 8 0 1 0 1 1 0 1 0 1 0 0 0 0 0 0 0 0 0 0 0 0 0 0 0 2 2 0 1 1 3 1 0 1
"FBgn0052440" 0 0 0 0 0 0 0 0 0 0 0 0 8 1 6 0 0 0 0 0 0 0 0 0 0 0 0 0 0 0 0 0 0 0 0 0 0 0 1 0 0 0 1 0 1 0 0 0
"FBgn0053288" 0 1 0 1 1 2 1 0 0 0 1 1 64 49 76 86 66 115 46 31 43 34 58 48 1 0 0 0 0 0 0 1 1 4 0 0 91 133 90 38 28 0 141 148 65 56 57 76
"FBgn0005694" 10491 10542 12020 10160 9653 8731 10333 10484 10429 9619 11572 10077 244 212 214 237 254 239 279 289 272 167 199 195 11004 11374 10664 10228 10059 10478 10359 10486 10055 11257 10916 10306 272 405 280 347 320 6 406 402 370 256 313 262
"FBgn0037087" 1241 1217 1318 1036 934 848 1144 1227 1226 978 1148 1214 1354 1436 1235 1138 1150 1360 1274 1341 1433 1348 1151 1438 1166 1285 1217 1184 1184 1264 1043 1064 1089 1217 1170 1105 1126 1207 1526 1811 1568 22 1384 1472 1388 1278 1388 1266
"FBgn0037090" 1 0 0 1 1 0 11 17 14 0 3 0 19 18 28 32 45 50 38 30 58 29 33 62 0 0 0 0 1 0 0 1 1 1 0 0 14 31 22 28 25 0 19 22 47 26 11 22
"FBgn0037092" 234 294 139 126 203 138 33 25 39 137 144 168 295 210 187 103 131 108 82 96 141 162 161 241 110 138 174 67 73 67 189 213 230 543 370 424 332 362 389 128 114 2 355 326 303 224 357 215
"FBgn0037093" 9624 10220 10130 9978 10221 9997 11024 10873 9513 10622 12681 9807 7429 7230 7029 6355 6753 7542 7584 6858 7851 7945 7253 8254 11045 10411 11105 11896 11082 11195 8829 10465 10684 11500 10448 9666 6398 8118 7362 7451 8201 94 8022 8228 7132 6192 6169 6208
"FBgn0037094" 4614 5313 5165 4797 5218 4724 4984 5194 4430 4002 6317 5152 16620 15605 16342 13526 14816 14860 13439 14476 14219 14415 13982 16586 5925 5906 5947 5722 5331 5503 4124 4920 4813 5953 5591 4885 16642 18285 18491 12191 15685 210 14582 16353 15003 17458 13447 14889
"FBgn0053289" 0 0 0 1 0 0 0 0 0 0 0 1 5 8 5 11 7 2 3 4 7 13 8 15 0 1 0 1 0 0 0 0 0 0 0 0 10 5 7 3 3 0 8 10 5 7 4 7
"FBgn0015283" 7504 7609 7769 7096 5907 5451 6614 6203 6006 7229 5523 5723 2513 1647 1734 2422 2283 2419 1283 1516 1796 1700 1305 1777 6575 6481 6165 6571 6503 5813 6810 7263 7199 5982 7446 6489 1451 1504 1861 1166 973 29 1605 1658 1761 2092 1434 1694
"FBgn0028663" 1972 2059 2269 2305 2207 1856 2064 2111 1992 1891 2188 2063 748 688 752 601 641 621 558 629 544 874 738 974 2208 2412 2454 2087 2113 2252 2266 2050 2274 2005 2112 2017 772 916 823 854 926 7 698 766 781 750 758 723
"FBgn0053290" 0 0 0 0 0 0 0 0 0 0 0 0 1 1 3 1 1 0 1 2 9 3 1 0 0 0 0 0 1 0 0 0 0 0 0 0 1 0 1 3 0 0 3 0 1 1 2 3
"FBgn0037101" 5 7 8 1 0 0 0 0 0 1 0 1 50 60 62 5 1 2 3 4 2 1 3 3 0 0 0 0 0 0 1 0 0 1 1 0 2 6 2 3 3 0 6 5 6 3 2 4
"FBgn0052438" 4892 4877 5399 4686 4105 4359 4619 4486 4289 4414 5109 4824 979 932 1064 1046 1176 1450 1075 1074 1158 990 1231 1154 4459 4657 4617 4691 4756 4728 5098 4797 5061 4623 5034 4491 1423 1679 1441 943 1038 13 1477 1671 1562 1725 1248 1231
"FBgn0052441" 1640 1613 1668 1448 1260 1213 1377 1373 1401 1458 1589 1643 2082 1791 1802 1230 1357 1181 1222 1405 1315 1057 869 1014 1270 1367 1628 1397 1591 1703 1338 1288 1484 1751 1688 1700 1297 1231 1217 1629 1291 29 1203 1152 1210 1768 1634 1548
"FBgn0037102" 1471 1315 1463 1444 1210 1144 1256 1229 1248 1193 1455 1318 1546 1497 1364 1639 1620 1861 1677 1677 1837 1611 1902 2136 1298 1412 1345 1241 1234 1236 1391 1251 1229 1358 1428 1290 1284 1538 1690 1650 1630 14 1609 1577 1642 1580 1603 1625
"FBgn0037099" 1 0 2 0 0 0 0 0 0 0 0 0 0 1 0 2 0 0 0 1 2 0 0 0 0 0 0 0 2 0 0 0 0 0 0 0 0 0 1 1 1 0 4 1 12 1 1 3
"FBgn0037098" 13551 12954 14511 13377 12147 11111 13779 11621 12006 12011 10575 10691 3154 2533 2847 2174 2437 2240 1660 1608 2177 2236 1980 2376 12057 11894 9772 13058 12547 10801 14499 14882 14173 10397 14922 11360 2846 3452 3283 1755 1838 42 3795 3963 3827 3591 2904 3057
"FBgn0029152" 5209 5533 6052 5852 5692 5435 5749 5725 5506 5756 6552 5750 6501 6652 5837 6180 5896 7074 6264 5953 5621 6279 6640 7847 6078 5997 5909 5901 5577 5876 5956 6229 6360 6107 6064 5473 4278 5734 4522 6448 5574 76 6009 5426 5046 5157 6708 6932
"FBgn0026371" 1739 1714 1877 1737 1810 1594 1822 1912 1790 1723 2063 1577 3161 2978 3043 2235 2527 2814 2880 3106 2911 2704 2764 3422 1867 1881 1666 1790 1585 1620 1749 1806 1694 1785 1869 1659 3051 3559 3464 2265 2726 27 3202 2838 2653 2879 2398 2315
"FBgn0015239" 2461 2455 2693 2375 2228 2095 2586 2376 2607 1855 2382 2442 42 36 43 30 31 27 113 77 153 52 37 52 2730 2882 2647 2435 2577 2236 2915 2697 2553 2526 2963 2482 129 179 144 68 82 0 379 410 193 52 31 49
"FBgn0037086" 1 0 2 0 0 0 1 0 0 1 1 2 80 62 60 70 75 90 23 12 18 50 71 79 0 1 0 2 0 3 0 0 2 4 1 2 54 55 55 35 46 0 46 28 49 25 51 30
"FBgn0037085" 0 2 2 1 0 3 0 0 0 1 6 3 1073 1090 941 822 1073 922 473 231 557 985 884 1021 5 6 8 6 2 0 3 0 3 2 1 6 682 590 450 376 159 4 518 506 614 384 350 314
"FBgn0014143" 1 3 1 4 4 4 2 1 3 6 1 1 1529 1123 1426 1302 1330 1725 1383 966 1770 1278 1188 1827 3 8 2 2 3 6 2 2 2 4 3 2 1357 1640 1647 1391 1452 15 1789 978 1993 1341 1486 640
"FBgn0037082" 1490 1569 1590 1685 1565 1382 1256 1278 1152 1588 1646 1676 758 872 853 748 929 1054 779 685 794 849 1015 1163 1744 1853 1942 1378 1147 1501 1574 1716 1753 1681 1829 1615 746 1242 889 883 942 11 1098 1257 1271 977 809 897
"FBgn0037081" 3038 3015 3487 2969 2422 2412 2456 2887 2835 2474 2891 2619 938 796 903 894 838 1138 779 827 995 1140 1399 1588 2515 2643 2590 2750 2717 2630 2613 3190 2953 2703 2723 2534 1264 1644 1597 668 620 5 1402 1543 1602 1427 1022 1089
"FBgn0002842" 0 0 0 0 0 0 0 0 0 0 0 1 0 0 0 0 0 0 2 0 2 0 0 0 0 0 0 0 0 0 0 0 0 0 0 0 1 0 1 1 1 0 0 0 3 2 3 1
"FBgn0037078" 0 0 0 0 0 0 0 0 0 1 2 0 9 6 13 2 1 2 1 0 0 0 1 0 0 1 0 0 0 0 0 0 0 0 0 0 6 2 2 1 2 0 0 0 3 0 2 1
"FBgn0037076" 917 1046 1007 1207 969 944 712 696 820 586 973 1033 676 609 597 691 706 548 268 415 325 266 197 391 951 965 1069 1286 1397 1195 485 719 546 815 966 602 572 424 477 476 553 10 399 394 258 610 441 481
"FBgn0037074" 5522 5758 5743 6140 6088 5555 6357 6101 5783 5572 6859 6400 1603 1798 1759 1899 2061 2642 1756 1851 1979 1405 1935 1859 5804 6341 6468 6946 6404 7145 5560 5606 5746 6734 6512 6157 1772 2519 1694 2619 2690 18 2137 2288 2342 1811 1574 1616
"FBgn0003042" 3416 3201 3713 3090 2840 2671 3058 2866 2979 2765 2946 2914 2726 2564 2606 2561 2535 2518 2355 2525 2262 2454 2392 2897 3037 3223 2914 3066 2928 2940 3629 3595 3271 3037 3491 2983 1980 2442 2384 1919 2366 23 2467 2203 2334 2243 1926 2183
"FBgn0037070" 30 40 28 44 31 31 28 26 41 19 18 28 3 4 4 1 8 4 0 0 1 4 2 2 41 33 33 41 43 26 39 33 44 22 37 43 1 2 0 4 6 0 5 1 10 5 2 2
"FBgn0037067" 0 0 0 0 0 0 0 0 0 0 0 0 1 2 2 2 0 2 0 2 0 0 0 0 0 0 0 0 0 0 1 0 0 0 0 0 0 0 1 0 1 0 4 3 0 4 1 0
"FBgn0037065" 1 1 1 0 0 0 2 1 1 0 2 0 63 59 74 83 103 111 46 39 64 122 91 133 6 1 1 1 2 1 1 1 0 0 2 0 23 47 60 28 40 0 47 46 95 47 61 45
"FBgn0027945" 1127 1113 1232 1074 944 842 1012 1137 1087 896 1021 1068 273 166 218 175 135 128 109 140 146 172 136 229 1100 1231 1157 1006 1012 1006 1100 1164 1031 1125 1220 1069 375 285 386 108 120 1 273 325 354 543 321 367
"FBgn0037064" 0 2 0 1 1 3 1 4 1 1 0 0 0 0 1 1 0 0 2 0 3 1 0 0 0 0 0 3 0 0 7 5 5 8 5 9 3 2 3 1 7 0 6 2 0 0 2 1
"FBgn0037063" 1737 1740 1724 1802 1439 1370 1980 1828 1866 1658 1575 1681 76 59 59 88 96 87 69 119 103 71 64 60 1711 1877 1814 1581 1884 1701 1810 1920 1640 1553 2085 1523 90 89 91 153 88 3 55 55 63 87 121 123
"FBgn0037106" 1776 1706 1904 2068 1639 1655 1889 1805 1908 1914 2315 2087 3152 3176 2762 2961 3314 3631 2886 3295 3328 4025 4103 4213 2205 2259 2089 10 12 5 2010 2075 2080 2140 2156 1815 3236 3802 4328 6 11 0 3714 3752 3448 3245 3309 3305
"FBgn0037108" 1722 1642 1848 1717 1505 1360 1576 1527 1554 1371 1290 1356 856 910 910 2204 2778 2716 752 634 803 634 704 706 1520 1689 1573 1580 1630 1526 1469 1647 1636 1316 1561 1163 926 1344 1185 1015 1051 20 970 966 1135 764 626 619
"FBgn0037110" 667 707 697 622 611 551 648 648 684 578 586 605 93 114 98 79 98 81 82 71 96 56 64 90 678 829 638 546 602 544 766 671 623 565 712 535 173 190 223 64 74 2 137 191 178 175 103 88
"FBgn0043783" 0 1 0 0 1 0 0 0 0 3 0 2 2 5 4 2 1 1 7 5 10 8 4 5 1 1 0 0 1 0 2 1 2 4 1 3 5 2 7 6 2 0 4 4 17 3 4 2
"FBgn0052445" 0 0 0 2 0 0 0 0 1 0 0 0 5 12 6 3 2 0 6 3 6 3 4 5 0 1 0 0 0 0 0 0 0 5 0 4 7 9 11 0 0 0 27 29 36 8 4 3
"FBgn0052446" 1512 1483 1616 1590 1327 1157 1491 1562 1687 1549 1684 1619 617 640 648 642 694 799 531 609 655 583 582 753 1651 1708 1672 1566 1564 1551 1645 1466 1564 1623 1673 1570 1015 895 1151 831 726 12 616 577 501 755 705 799
"FBgn0037115" 0 0 0 0 0 0 0 0 0 0 0 0 0 0 0 0 0 0 0 0 0 0 0 0 0 0 0 0 0 0 0 0 0 0 0 0 0 0 0 0 0 0 0 0 0 0 0 0
"FBgn0037117" 2095 2157 2334 2192 2051 1821 2252 2323 2254 1899 2542 2251 636 669 565 517 528 659 670 651 716 547 667 653 2114 2219 2260 2056 1868 2325 2113 2091 2158 2346 2397 2243 710 1048 867 644 605 11 901 972 846 897 810 869
"FBgn0037121" 799 797 835 901 748 705 877 852 919 724 885 807 676 702 629 624 576 599 588 605 571 564 549 675 863 962 871 803 899 740 850 743 778 729 900 730 604 561 643 531 404 7 542 561 602 746 601 685
"FBgn0037125" 0 0 0 0 0 0 0 0 0 0 0 0 1 5 3 11 15 27 7 1 8 8 58 16 0 0 0 0 0 0 1 0 0 0 0 0 16 85 86 72 55 0 9 10 53 7 5 25
"FBgn0037128" 0 0 0 0 0 0 0 0 0 0 0 0 0 0 0 0 0 0 0 0 0 0 0 0 0 0 0 0 0 0 1 0 0 0 0 0 0 0 0 0 0 0 0 0 0 1 0 1
"FBgn0037131" 0 0 0 0 0 0 0 0 0 2 0 0 0 0 0 0 0 0 0 0 0 0 0 1 0 0 2 0 0 0 0 0 0 4 4 4 0 0 0 0 0 0 0 0 0 1 0 0
"FBgn0037133" 0 0 0 0 0 1 0 0 0 0 0 0 0 0 0 0 0 0 0 0 0 0 0 0 0 0 0 0 0 0 0 0 0 0 0 0 0 0 0 0 0 0 0 0 0 1 0 0
"FBgn0000560" 0 0 0 0 0 0 0 0 0 0 0 0 0 1 0 1 1 0 1 0 1 2 3 1 0 0 0 0 0 0 0 0 0 0 0 0 3 7 0 2 1 0 1 3 4 1 3 8
"FBgn0022936" 1585 1492 1814 1703 1344 1426 1489 1454 1543 1540 1674 1521 253 255 243 326 361 373 366 400 386 334 356 351 1424 1661 1456 1602 1504 1578 1730 1510 1575 1592 1623 1557 363 492 411 298 372 9 377 416 526 413 305 330
"FBgn0037134" 769 741 697 1130 1048 1038 921 916 916 679 888 946 407 385 410 370 386 398 368 343 352 338 347 431 886 970 880 800 766 841 921 820 778 1038 1072 994 393 490 419 381 319 3 419 407 356 391 348 334
"FBgn0037135" 7618 8772 7433 8579 8922 7627 8314 8963 7805 8033 9558 7271 18306 17569 17674 16307 18458 17334 15314 15618 16980 15107 15436 17257 8585 8640 8872 9657 9116 9632 6264 6256 7750 7896 7189 7423 16985 18993 19482 15059 20282 220 15321 16529 15317 15426 13090 15222
"FBgn0037139" 0 0 0 0 0 0 0 0 1 0 1 0 0 0 0 0 0 0 0 0 0 0 4 0 0 1 1 0 0 0 1 0 0 0 0 0 0 0 0 0 0 0 6 16 0 0 0 0
"FBgn0037138" 3425 3412 3760 4104 3453 3152 3783 3786 3999 4503 3361 3455 390 390 361 290 296 719 218 270 384 379 483 475 4119 4538 3728 3502 3681 3397 3352 3835 3675 4391 4976 3596 344 521 407 770 690 17 677 622 929 362 372 391
"FBgn0046301" 747 751 738 618 542 507 587 564 572 684 613 609 1111 996 1159 835 918 976 922 1167 1039 856 985 1238 719 804 585 545 652 495 568 578 498 518 778 553 1152 1107 1191 785 827 15 1093 1037 1116 1234 838 837
"FBgn0052448" 99 76 60 84 42 53 87 72 58 113 67 78 146 117 136 133 98 119 79 117 95 97 106 107 70 79 104 64 71 88 108 105 77 122 118 104 152 114 140 98 98 2 174 143 143 175 146 125
"FBgn0037130" 15 21 12 54 45 36 16 5 14 69 67 64 46 41 38 42 46 101 21 24 22 116 91 140 15 15 25 26 20 45 42 47 31 75 69 32 14 14 24 43 42 0 51 40 19 30 55 63
"FBgn0037129" 0 0 0 0 0 0 0 0 0 1 0 0 0 0 0 0 0 0 0 0 0 0 0 0 0 0 0 0 0 0 1 0 0 2 0 1 0 0 0 0 0 0 0 0 0 4 1 2
"FBgn0037127" 0 0 0 0 0 0 0 0 0 0 0 0 0 0 0 0 0 0 0 0 0 0 0 0 0 0 0 0 0 0 2 0 0 2 0 0 0 0 0 0 0 0 0 0 0 0 0 0
"FBgn0037126" 0 0 0 0 0 0 0 0 0 0 0 0 0 0 0 0 0 0 0 0 0 0 0 0 0 0 0 0 0 0 5 0 0 0 0 0 0 0 0 0 0 0 0 0 1 2 0 0
"FBgn0037124" 0 0 0 0 0 0 0 0 0 0 0 1 0 5 4 9 13 41 1 1 10 22 49 49 0 0 0 0 0 0 4 0 0 0 0 0 31 98 87 94 90 1 12 14 55 7 9 36
"FBgn0037123" 0 0 2 0 0 0 0 0 0 0 0 0 1 11 4 8 26 31 4 1 9 10 64 38 0 0 0 0 0 0 1 0 0 0 0 0 30 107 118 77 67 0 9 8 70 2 3 31
"FBgn0037122" 2 3 3 0 4 0 0 1 1 7 4 5 146 143 164 127 176 214 102 97 109 244 243 186 1 5 1 0 1 4 2 1 0 3 2 3 119 247 214 180 175 3 123 162 211 83 96 142
"FBgn0037120" 2625 2677 2763 2629 2225 2017 2391 2480 2573 2292 2205 2324 686 652 641 573 673 614 652 717 542 545 508 614 2471 2421 2296 2549 2577 2624 2375 2368 2328 2314 2399 2068 687 768 725 441 530 11 650 723 593 947 747 665
"FBgn0052447" 2 0 1 1 0 0 0 2 0 30 0 0 17 41 43 67 61 93 154 265 281 76 96 56 1 1 1 0 0 0 2 0 1 0 0 1 98 131 66 95 87 0 61 87 46 76 46 88
"FBgn0037116" 2868 3334 3028 3038 3095 2671 3288 2370 1826 3061 2727 2597 21 14 16 21 15 20 13 15 17 15 13 16 2543 2374 1930 3136 3146 2954 2918 3076 3053 2827 3216 2971 17 30 29 50 41 0 20 26 29 29 34 28
"FBgn0037114" 0 0 0 0 0 0 0 0 0 0 0 0 0 0 0 0 0 0 0 0 0 0 0 0 0 0 0 0 0 0 0 0 0 0 0 0 0 0 0 0 0 0 0 0 0 0 0 0
"FBgn0037109" 8698 8938 8629 8527 9242 8071 9312 9672 8458 8886 10627 8072 2840 2658 2572 2907 3016 3305 3555 2728 3039 1543 1902 2114 10174 9282 10346 9507 9399 8664 7343 8766 9658 9837 8994 8648 3513 4608 3718 2860 2359 30 3425 4070 3731 3010 2185 2358
"FBgn0037107" 1 0 2 1 0 1 0 0 0 1 0 6 20 27 13 25 32 31 8 7 12 9 17 16 1 0 0 2 6 1 2 0 1 0 0 0 15 21 13 44 14 1 13 15 14 13 17 21
"FBgn0037105" 1326 1175 1411 1258 1118 994 2032 1806 1647 996 1058 1352 840 900 938 727 787 737 589 554 750 674 684 875 1800 1823 1315 983 1148 861 1321 1241 1082 806 1346 981 1085 1363 1236 584 579 8 1081 1202 1215 1178 893 965
"FBgn0037140" 0 1 2 6 5 8 7 3 8 12 5 2 13 11 13 19 14 28 9 15 13 19 22 23 9 2 3 0 3 2 14 5 10 7 14 1 20 44 44 19 16 1 44 47 41 31 31 34
"FBgn0037142" 3766 3745 3672 3610 3359 2847 3697 3566 3288 3761 3538 3251 237 218 232 251 286 289 306 249 285 189 246 279 3703 3551 3787 3658 3654 3520 3592 4095 3939 4262 4564 3655 477 637 449 244 201 4 598 654 613 593 381 480
"FBgn0037143" 0 0 0 0 1 0 0 0 0 0 0 0 1 0 0 0 0 0 0 0 0 0 0 0 0 1 0 0 0 0 0 0 0 0 0 0 0 0 0 0 0 0 0 0 0 0 0 1
"FBgn0037144" 2172 2102 2309 2685 2267 2027 2358 2745 2420 2179 2515 2075 49 61 65 48 52 63 62 86 38 56 36 54 2636 2948 2714 2679 2565 2436 2443 2508 2619 2510 2519 2156 49 94 71 124 119 0 68 80 53 70 108 94
"FBgn0029091" 0 0 0 0 0 0 0 0 0 0 0 0 0 0 1 0 0 3 0 1 3 0 0 0 0 0 0 0 0 0 0 0 0 13 18 5 0 3 0 1 1 0 1 7 3 3 6 9
"FBgn0037146" 0 0 0 0 0 0 0 0 0 0 0 0 4 1 1 1 0 1 3 1 0 0 0 0 0 0 0 0 2 0 0 0 0 0 0 0 0 0 0 0 0 0 0 3 0 2 1 2
"FBgn0000045" 0 0 0 0 0 0 1 1 0 0 1 2 1 2 0 1 0 2 0 2 0 4 0 3 2 0 0 0 0 1 0 0 1 5 0 0 2 4 0 4 2 0 2 1 3 1 2 3
"FBgn0004514" 0 0 0 0 5 2 0 1 0 2 29 4 7 4 16 15 15 42 12 4 4 7 11 14 41 105 36 42 22 1 171 29 8 0 4 4 8 15 20 23 20 0 12 11 14 10 11 16
"FBgn0037149" 1528 1524 1673 1865 1294 1290 1477 1581 1578 1497 1377 1441 8217 8162 8158 6769 7299 7814 7082 5856 6477 9448 8524 9874 1356 1417 1418 1390 1311 1289 1774 1839 1463 1205 1518 1287 6243 6536 6714 7570 6463 87 8421 8664 9397 5529 5799 5883
"FBgn0000100" 33029 16118 34934 11783 24124 17187 8418 1217 1911 35860 38206 27803 81410 75909 66976 47824 34973 28471 15344 11267 11980 64557 6363 6342 6694 4903 23507 34688 34235 34422 23753 28840 37279 39164 30069 39110 41884 20531 23359 33431 20144 726 8692 6855 3998 60493 51906 58760
"FBgn0004414" 0 0 0 0 0 0 0 0 0 0 0 0 0 0 0 2 0 1 0 0 0 0 0 0 0 0 0 0 0 0 0 0 0 0 0 0 0 0 0 0 0 0 0 0 2 0 0 1
"FBgn0037151" 548 506 544 586 416 424 508 422 459 541 369 395 240 191 206 107 157 141 115 203 170 203 207 268 531 530 335 502 545 393 545 652 479 290 442 311 193 218 217 133 188 1 200 186 203 196 193 159
"FBgn0037150" 1265 1338 1219 1257 1098 1061 1192 1176 1136 1525 1170 1196 2149 2217 1897 1989 2224 2445 1811 2149 1983 1976 1650 2036 1323 1508 1503 1405 1267 1300 1600 1308 1289 1383 1490 1083 2255 2192 2529 2832 2946 30 2530 2417 2541 2038 2106 2024
"FBgn0027532" 4781 4918 4990 5007 4308 4531 4946 5251 4504 4897 5932 4630 6258 6378 5752 3119 3230 4039 5915 4202 5595 5371 4092 5425 5504 5522 5505 5099 5134 5187 3387 5362 5056 5963 5821 4941 5050 6117 4550 5755 4844 49 4595 5418 4178 3562 3871 3978
"FBgn0037147" 0 0 0 0 0 0 0 0 0 0 0 0 0 4 1 1 5 19 0 4 2 4 3 2 0 0 0 0 0 0 0 0 0 0 0 0 5 2 3 1 3 0 8 2 0 2 1 6
"FBgn0037141" 3139 2397 2902 2303 2116 1743 3712 2208 1922 2520 823 982 364 349 392 342 365 589 421 483 496 306 545 422 1697 1681 963 1813 2221 1145 4187 3442 1978 488 1799 562 486 631 549 373 434 1 830 788 767 660 446 452
"FBgn0052449" 0 0 0 0 0 0 0 0 0 0 0 0 0 0 0 0 0 0 0 0 0 0 0 0 0 0 0 0 0 0 0 0 0 0 0 0 0 0 0 0 0 0 0 1 0 0 0 0
"FBgn0015075" 2176 1850 2317 1486 1772 1692 1231 1116 993 2096 2117 1812 909 763 885 768 768 880 712 801 901 721 677 790 1539 1643 1871 2153 2150 1941 1793 2125 2285 1959 2265 1917 909 894 796 625 595 13 1068 1110 1068 1135 943 944
"FBgn0004179" 6566 7379 7434 7145 6716 6496 7026 7425 6787 6753 7658 6835 11114 11257 10518 9965 10289 11746 11848 12503 12189 9427 9073 10235 7437 7310 7024 7103 6823 6861 6752 7425 7050 8578 8235 7372 9623 10721 9212 12060 11596 126 11692 11980 11000 9234 10837 11635
"FBgn0025702" 46 23 20 87 173 172 59 55 37 89 55 63 86 73 83 173 324 202 72 104 87 141 87 52 194 261 162 254 302 243 123 77 59 371 175 67 173 157 139 444 1337 11 790 675 639 67 200 223
"FBgn0027086" 8959 9006 9665 8900 8533 7107 9033 10002 8772 8830 10023 8654 9930 9408 8671 7929 7189 8276 9455 8442 9362 8232 6808 7813 8924 9290 10710 9527 9079 12303 7650 8558 9243 9754 9124 9448 7882 9325 8050 11926 10573 111 7711 8273 6874 6653 9861 8722
"FBgn0052450" 0 1 0 0 0 1 0 0 0 0 0 0 38 25 29 73 48 44 42 50 40 144 213 123 0 0 0 0 0 0 0 1 0 0 0 0 30 32 37 20 30 0 30 78 24 29 18 48
"FBgn0037162" 0 0 0 0 0 0 0 0 0 0 0 0 0 0 0 1 0 1 0 0 0 0 0 0 0 0 0 0 0 0 0 0 0 0 0 0 0 1 0 0 0 0 0 0 1 2 0 0
"FBgn0037164" 1 0 0 0 0 0 1 0 0 0 0 0 4 10 2 0 0 2 1 1 2 0 1 1 0 0 0 0 0 0 0 0 1 0 0 1 0 0 0 0 0 0 0 0 0 0 1 0
"FBgn0037165" 0 0 0 0 0 0 0 0 0 0 0 0 0 4 3 0 0 1 1 0 2 0 0 0 0 0 0 0 0 0 0 0 0 0 0 0 0 0 0 0 0 0 0 0 0 0 0 0
"FBgn0037166" 0 1 0 1 14 2 10 1 16 366 17 1 0 2 2 0 1 1 0 0 2 0 1 4 0 1 0 0 0 0 0 1 2 0 0 0 0 0 0 0 1 0 0 0 0 3 0 0
"FBgn0037167" 0 0 0 0 0 0 0 0 0 0 0 0 0 0 0 0 1 0 0 0 0 0 0 0 0 0 0 0 0 0 0 0 0 0 0 0 0 0 0 0 0 0 0 0 0 0 0 0
"FBgn0037163" 3 8 9 5 3 4 9 23 34 10 17 22 95 95 87 25 23 24 88 60 48 33 5 10 5 7 7 4 5 7 4 31 31 4 5 0 33 18 37 33 15 0 21 17 19 52 28 29
"FBgn0004449" 2958 3394 2542 2671 4787 3695 4973 4261 3110 4790 5419 3547 8355 8649 8656 7750 8835 9736 12984 12642 11411 5584 7642 6503 3188 2825 3347 6002 5892 4281 2152 3967 3925 5983 4698 4070 7295 8154 5572 6011 10015 118 9082 12332 16248 17054 8073 10023
"FBgn0011771" 3924 3791 3942 3376 2854 2715 3778 3249 3092 3305 2154 2598 3202 3075 3095 3364 3531 3482 3106 3928 3695 3685 4036 3943 3314 3335 2525 3018 3242 2739 3340 3799 3334 2095 3739 2287 3247 3880 3914 2686 3388 39 4112 4023 4435 3584 2692 2844
"FBgn0037156" 967 1057 1086 1085 1032 870 1146 1135 1042 929 1238 1155 1152 1129 1047 757 594 960 1032 764 923 1232 1074 1526 1044 1120 1067 955 899 960 976 998 1058 1174 1127 1043 1709 1714 2060 1050 776 18 1165 1244 968 646 888 1159
"FBgn0028500" 3269 3764 3192 3448 3642 3513 3684 3921 3306 3975 4412 3577 3463 3246 3683 3458 3993 3984 3539 4206 4577 3541 3543 3775 3828 3600 3948 3961 3563 3279 2994 3247 3803 4071 3868 3672 3393 4369 3921 2666 3829 47 4021 4196 4598 3697 2955 3180
"FBgn0037169" 0 0 0 0 0 0 0 0 0 0 0 0 4 2 1 4 0 2 1 0 1 3 0 1 4 0 0 0 0 0 0 0 0 0 0 0 4 0 0 0 0 0 0 0 1 2 1 1
"FBgn0037170" 0 0 0 0 0 0 0 0 0 0 0 0 0 0 1 0 1 5 0 0 0 0 0 0 0 0 0 0 0 0 0 0 0 0 0 0 1 0 0 0 0 0 0 2 0 2 0 0
"FBgn0037172" 0 0 0 0 0 0 0 0 0 0 0 0 0 1 0 0 0 0 0 0 0 0 0 0 0 0 0 0 0 0 0 0 0 0 0 0 0 0 0 0 0 0 0 0 0 0 0 0
"FBgn0037174" 0 0 0 0 0 0 0 0 0 0 0 0 4 3 1 3 7 6 2 2 2 0 3 4 0 0 0 0 0 0 0 0 0 0 0 0 2 3 2 5 2 0 23 20 27 34 10 17
"FBgn0037176" 0 0 0 0 0 0 0 0 0 0 0 0 0 0 0 0 0 1 0 0 3 0 1 0 0 0 0 0 0 0 0 0 0 0 0 0 0 3 0 0 0 0 3 8 7 2 3 3
"FBgn0037179" 0 0 0 0 0 0 0 0 0 0 0 0 0 0 0 0 0 0 0 0 0 0 0 0 0 0 0 0 0 0 0 0 0 0 0 0 0 0 0 0 0 0 0 0 0 0 0 0
"FBgn0037180" 0 0 1 0 0 0 0 0 0 0 0 0 0 0 0 0 0 0 0 0 0 0 0 1 0 0 0 0 0 0 0 0 0 0 0 0 0 0 0 0 0 0 0 0 0 0 0 0
"FBgn0052453" 0 0 0 0 0 0 0 0 0 0 0 0 0 0 0 0 0 0 0 0 0 0 0 0 0 0 0 0 0 0 0 0 0 0 0 0 0 0 0 0 0 0 0 0 0 0 0 0
"FBgn0037181" 0 3 0 0 0 0 0 0 0 0 0 0 2 10 19 3 0 6 15 8 3 10 9 5 1 0 0 0 0 0 0 0 0 0 0 0 2 1 0 4 2 0 0 1 8 3 2 3
"FBgn0052452" 2680 2457 2677 2688 2166 2333 2424 2634 2606 2861 2778 2611 1282 1175 1113 1234 1350 1348 1318 1125 1500 1156 1161 1320 2750 2934 2709 3043 2913 3094 3090 3230 2963 2774 2896 2637 1256 1430 1251 1507 1144 28 1788 1815 1727 1923 1502 1665
"FBgn0037185" 979 1000 1085 1059 937 1013 928 1097 989 1011 1052 962 305 296 285 283 301 334 461 427 523 345 318 322 1084 1184 1050 1152 984 1015 992 929 1012 1097 1136 994 370 461 354 407 360 5 391 453 434 217 255 265
"FBgn0260481" 1 1 0 2 4 1 2 2 3 1 2 4 49 67 77 46 57 92 70 56 56 85 102 98 4 3 4 4 1 3 1 4 1 8 7 5 45 102 58 37 31 0 64 102 104 38 20 43
"FBgn0037188" 3307 3789 3806 3914 3490 3474 3758 3940 3828 3957 4406 4138 1213 1013 1213 1070 1257 1229 1390 1388 1471 1296 1167 1400 3916 3728 4103 4019 3783 3619 3586 3591 3608 4450 4531 3860 1474 1527 1522 1006 1186 20 1568 1586 1622 1570 1329 1458
"FBgn0052451" 6166 7004 6701 8035 7857 7004 6300 6554 6206 7601 8014 6428 3621 3203 3481 1869 2084 3012 2343 2145 2683 2105 2725 2618 8013 8145 7803 8440 7384 7573 6428 7126 6786 9448 8803 7823 2906 3431 3380 2351 2832 26 3431 3318 2981 3140 2888 3047
"FBgn0037191" 0 0 1 0 0 0 0 0 0 0 0 0 0 0 0 1 1 1 0 3 1 0 0 1 0 0 0 0 0 0 0 0 0 0 0 0 0 1 3 0 0 0 0 1 0 0 0 1
"FBgn0010830" 2937 2717 2882 2467 2313 2096 2718 2415 2291 2482 1570 1776 512 416 443 539 606 646 669 729 795 515 542 655 2753 2530 2115 2336 2420 1751 2581 2766 2542 1533 2725 1713 646 858 753 493 567 7 819 937 942 691 536 604
"FBgn0037186" 342 225 208 498 256 417 52 123 134 1496 266 114 347 366 560 1106 993 1780 426 316 561 691 732 735 322 408 532 106 273 306 1350 802 874 502 289 157 500 928 518 635 928 13 2151 2361 1734 595 463 793
"FBgn0037184" 953 1042 1046 1028 920 915 1081 980 969 863 988 1042 526 529 592 508 572 588 520 583 550 531 662 645 975 1142 983 945 969 1053 1153 948 1096 1205 1161 1071 664 861 733 622 474 3 768 774 809 697 597 599
"FBgn0037183" 3 0 1 1 0 0 0 0 1 1 1 1 59 64 42 108 157 179 69 48 89 125 120 93 2 3 1 2 1 3 3 5 1 2 3 1 71 115 87 77 51 2 70 109 109 166 121 144
"FBgn0037182" 3653 3842 3733 3746 3585 3317 3737 3933 3765 3426 4280 3797 5967 5937 5487 5938 6138 6476 6751 6983 6978 6786 5935 6596 4052 4058 4183 4178 4113 4180 3321 3824 3951 4173 4170 3792 6040 7292 6699 7618 7796 82 6395 7015 5965 6141 5882 5990
"FBgn0037178" 0 0 2 0 0 0 0 0 0 0 0 0 0 0 0 0 0 0 0 0 0 0 0 1 0 0 0 0 0 0 0 0 0 0 0 0 0 0 0 0 0 0 0 0 0 0 0 0
"FBgn0037177" 0 0 0 0 0 0 0 0 0 0 0 0 0 0 0 0 0 0 0 0 0 0 0 0 0 0 0 0 0 0 0 0 0 0 0 0 0 0 0 0 0 0 0 0 0 0 0 0
"FBgn0037175" 0 0 0 0 0 0 0 0 0 0 0 0 0 0 0 0 1 3 0 0 0 0 0 0 0 0 0 0 0 0 0 0 0 0 0 0 0 0 4 0 0 0 2 4 6 2 0 0
"FBgn0037171" 0 0 0 0 0 0 0 0 0 0 0 0 0 0 0 0 0 0 0 0 0 0 0 0 0 0 0 1 0 0 0 0 0 0 0 0 0 0 0 0 0 0 1 0 0 0 1 0
"FBgn0037195" 0 0 0 0 0 5 0 0 0 0 0 0 1 0 0 0 0 1 0 0 0 0 0 0 0 0 0 0 1 0 0 0 0 0 0 0 1 0 0 0 0 0 0 0 2 0 0 0
"FBgn0037197" 0 1 0 0 0 0 0 1 0 0 0 1 1 4 1 5 1 5 5 2 6 5 5 0 0 0 0 0 0 0 0 0 0 1 2 0 8 12 8 1 1 0 6 14 5 23 10 14
"FBgn0053169" 300 289 206 399 375 297 396 386 354 376 445 429 90 84 97 59 47 65 57 62 85 213 101 166 216 213 215 300 336 294 183 275 203 212 300 182 139 148 151 92 66 2 115 131 116 118 93 80
"FBgn0037200" 30 36 36 30 25 21 40 18 28 49 20 4 15 17 17 20 14 16 17 9 16 17 22 34 45 60 50 21 31 32 28 30 27 48 51 56 9 23 19 21 11 0 25 18 21 7 14 10
"FBgn0037202" 641 631 650 605 573 493 518 648 614 549 704 717 516 564 460 521 496 523 460 462 425 520 438 518 633 637 673 639 638 659 532 549 626 625 660 591 552 603 660 772 665 10 568 465 465 470 503 461
"FBgn0037203" 11230 10691 12132 10496 8650 7934 9968 10005 9975 7401 7496 8225 126 156 125 102 130 127 155 110 123 107 100 134 8892 9085 8281 7994 7864 7504 9185 9533 9332 8005 10306 8189 120 161 157 115 110 0 118 127 109 141 131 121
"FBgn0037204" 9 26 12 0 0 0 0 0 0 0 1 1 17 5 9 1 0 2 0 1 0 1 0 0 0 1 2 0 0 0 0 0 1 1 1 0 0 0 0 0 2 0 0 0 0 0 2 0
"FBgn0037205" 2191 998 1370 2008 2069 1802 2409 2278 1642 2436 2626 2315 492 881 662 1434 1288 1678 2096 2190 2139 1205 548 951 2236 2245 1946 2570 2120 2285 2507 2061 1880 2904 2624 2268 776 695 629 3068 2447 17 1443 1333 842 1119 2093 2058
"FBgn0037206" 66 78 52 15 6 8 3 8 11 65 3 5 82 54 58 10 13 26 24 13 18 14 10 12 12 8 7 16 20 4 41 21 13 24 6 14 18 29 46 8 27 0 20 17 13 27 15 13
"FBgn0037207" 4186 4522 4894 4537 3734 3644 3742 4094 4020 70 3691 3730 1731 1876 1926 2204 2245 1593 1930 1294 1926 2266 1930 1985 3661 3716 3464 3447 3545 3142 4413 4374 4167 3847 4078 3550 1676 1799 1691 1115 1397 16 1501 2560 2238 3841 2415 2598
"FBgn0052457" 0 0 0 0 0 0 0 0 0 0 0 0 2 0 1 0 2 1 0 0 0 4 0 0 0 0 0 0 0 0 3 0 0 0 0 0 0 2 1 2 0 0 2 0 2 1 3 1
"FBgn0052461" 0 0 0 1 1 1 0 0 0 0 0 1 3 1 4 3 4 1 0 3 0 8 1 0 0 0 1 0 0 0 0 4 3 0 0 0 6 4 10 3 1 0 5 23 14 10 2 14
"FBgn0044324" 9122 9565 9942 10097 9730 8757 10069 10537 10123 9105 10331 9525 17658 17669 18122 16795 18323 19164 21082 22114 20519 14846 12604 14681 10026 9730 10467 10293 10005 10867 9289 10390 10347 10748 10592 10017 18021 20220 19214 17691 19069 206 22354 23230 20013 18628 14775 14820
"FBgn0010348" 12188 12504 13799 11043 10389 9860 11321 11837 11570 11136 13256 11900 24720 22324 21593 17477 17405 18882 17812 17496 19186 22181 20645 24681 13017 13531 12694 11565 11002 12160 11499 12044 11841 11712 11484 11008 20686 21484 26157 17730 17156 280 23332 22356 21336 19279 17932 19501
"FBgn0020518" 0 0 0 0 0 0 0 0 0 0 0 0 0 0 0 0 0 0 0 1 0 3 0 1 0 0 0 0 0 0 0 0 0 0 0 0 0 4 0 2 0 0 3 0 0 0 0 1
"FBgn0037199" 2291 2276 2046 2276 1882 1576 2262 2230 2295 2336 2432 2404 3705 3571 3145 3045 3128 3102 2852 3405 3194 3779 2821 3436 2079 2191 2242 2302 2418 2422 2141 2197 2212 2423 2332 2232 2959 2818 3687 3924 3609 51 2939 2696 2770 3306 3237 3202
"FBgn0052459" 0 0 0 0 0 0 0 1 0 0 0 0 4 1 0 5 6 10 3 4 16 4 7 0 0 0 0 0 0 0 0 1 0 0 0 0 9 11 15 7 1 0 10 14 18 18 18 52
"FBgn0052462" 0 0 0 0 0 0 0 0 0 0 0 0 0 0 0 0 0 0 0 0 0 0 0 0 0 0 0 0 0 0 0 0 0 0 0 0 0 0 0 0 0 0 0 0 0 0 0 0
"FBgn0052460" 0 0 0 0 0 0 0 0 0 0 0 0 0 0 0 0 0 0 0 0 0 0 0 0 0 0 0 0 0 0 0 0 0 0 0 0 2 0 0 0 0 0 0 0 0 0 0 1
"FBgn0037397" 0 0 0 0 0 0 0 0 0 0 1 0 2 2 0 3 2 2 2 0 1 0 1 0 0 0 0 0 0 0 0 0 3 1 0 0 3 1 1 0 4 0 4 6 2 3 0 3
"FBgn0046878" 0 0 0 0 0 0 0 0 0 0 0 0 1 0 0 2 1 6 3 2 4 5 2 2 0 0 0 0 0 0 0 0 0 0 0 0 2 4 4 0 1 0 18 5 4 12 5 2
"FBgn0037402" 0 0 0 0 0 0 0 0 0 0 0 0 1 2 0 0 1 1 0 0 0 0 0 0 0 0 0 0 0 0 0 0 0 0 0 0 0 0 0 0 0 0 1 0 0 5 1 0
"FBgn0037405" 0 0 0 0 0 0 0 0 0 1 0 0 1 0 0 1 0 0 0 0 0 1 0 0 0 0 0 0 0 0 0 0 0 0 0 0 0 0 0 0 0 0 4 8 1 5 2 3
"FBgn0037406" 0 0 0 1 0 0 0 0 0 0 0 0 0 0 0 0 0 0 1 0 0 0 0 0 0 0 0 0 0 0 0 0 0 0 0 0 0 0 1 0 0 0 0 0 0 0 0 0
"FBgn0051562" 0 1 0 0 0 0 0 0 0 0 0 0 1 0 0 0 0 0 0 0 0 0 0 0 0 0 0 0 0 0 0 0 0 0 0 0 0 0 0 1 0 0 0 0 0 0 0 0
"FBgn0037408" 1 0 0 0 0 0 0 0 0 0 0 0 0 0 3 0 1 0 0 0 2 1 0 0 0 0 0 0 0 0 0 0 0 0 0 0 0 0 0 0 1 0 0 0 0 0 2 2
"FBgn0037409" 0 0 0 1 0 0 0 0 0 1 0 0 2 0 0 0 1 0 0 0 0 0 0 0 0 0 0 0 0 0 0 0 0 0 0 0 0 0 1 0 0 0 0 0 1 2 5 4
"FBgn0037410" 0 0 0 0 0 0 0 0 0 194 0 0 0 0 0 0 0 0 0 0 0 0 0 0 0 0 0 0 0 0 0 0 0 0 0 0 0 0 1 0 0 0 0 2 0 2 0 1
"FBgn0037411" 0 0 0 0 0 0 0 0 0 0 0 0 0 0 0 0 0 0 0 0 0 0 0 0 0 0 0 0 0 0 0 0 0 0 0 0 0 0 0 0 0 0 0 0 0 1 0 1
"FBgn0037413" 0 0 0 0 0 0 0 0 0 0 0 0 0 0 0 0 0 0 0 0 0 0 0 0 0 0 0 0 0 0 0 0 0 0 0 0 0 0 0 0 0 0 0 3 2 0 0 0
"FBgn0027527" 1 0 0 0 0 0 0 0 0 0 0 0 0 0 0 0 0 0 0 0 0 0 0 0 0 0 0 0 0 0 0 0 0 0 0 0 0 0 0 0 0 0 0 0 1 0 0 0
"FBgn0037414" 0 0 0 0 0 0 0 0 0 0 0 0 0 3 3 0 4 1 1 1 1 0 3 0 0 0 0 0 0 0 0 0 0 0 0 0 0 0 1 0 3 0 3 2 0 4 0 0
"FBgn0037415" 0 0 0 0 0 0 0 0 0 0 0 0 0 0 0 0 0 0 0 0 0 0 0 0 0 0 0 0 0 0 0 0 0 0 0 0 0 0 0 0 0 0 0 0 0 0 0 0
"FBgn0037416" 1 0 0 0 0 0 0 0 0 0 0 0 0 0 0 0 0 0 0 0 0 0 0 0 0 0 0 0 0 0 0 1 2 0 0 0 0 0 0 0 0 0 0 0 0 0 0 0
"FBgn0037417" 0 0 0 0 0 0 0 0 0 0 0 0 0 0 0 0 0 0 0 0 0 0 0 0 0 0 0 0 0 0 0 0 0 0 0 0 0 0 0 0 0 0 0 0 0 0 0 0
"FBgn0037419" 0 0 0 0 0 0 0 0 0 0 0 0 0 0 0 0 0 0 0 0 0 0 0 1 0 0 0 0 0 0 0 0 0 0 0 0 2 0 0 0 0 0 0 1 3 1 0 0
"FBgn0037421" 0 0 0 0 0 0 0 0 0 0 0 0 0 0 0 0 1 0 0 0 0 0 1 0 0 0 0 0 0 0 0 0 0 0 0 0 0 0 0 0 0 0 0 0 0 0 0 0
"FBgn0037422" 0 0 0 0 0 0 0 0 0 0 0 0 0 0 0 0 6 0 0 0 0 0 0 0 0 0 0 0 0 0 0 0 0 0 0 0 0 0 0 0 0 0 0 0 0 0 0 0
"FBgn0040279" 0 0 0 0 0 0 0 0 0 0 0 0 0 0 0 0 0 0 0 0 0 0 0 0 0 0 0 0 0 0 0 0 0 0 0 0 0 0 0 0 0 0 0 0 0 0 0 0
"FBgn0037424" 0 0 0 0 0 0 0 0 0 0 0 0 0 0 0 0 0 2 0 0 0 0 0 0 0 0 0 0 0 0 0 0 0 0 0 0 0 0 0 0 0 0 0 0 0 0 0 0
"FBgn0051561" 0 0 0 0 0 0 0 0 0 0 0 0 0 0 0 0 0 0 0 0 0 0 0 0 0 0 0 0 0 0 0 0 0 0 0 0 0 0 0 0 0 0 0 0 1 0 0 0
"FBgn0051560" 0 0 0 0 0 0 0 0 0 0 0 0 0 0 0 0 0 0 0 0 0 0 0 0 1 0 0 0 0 0 0 0 0 0 0 0 0 0 0 0 0 0 0 0 0 0 0 0
"FBgn0037427" 0 0 0 0 0 0 0 0 0 0 0 0 0 1 3 3 1 2 1 1 1 5 0 3 0 0 0 0 0 0 0 0 0 0 0 0 4 4 0 1 1 0 5 6 7 8 4 2
"FBgn0037428" 0 0 0 0 0 0 0 0 0 0 0 0 0 0 0 0 0 0 0 0 0 0 0 0 0 0 0 0 0 0 0 0 0 0 1 0 0 0 0 0 0 0 0 0 0 0 0 0
"FBgn0037420" 0 0 0 0 0 0 0 0 0 0 0 0 0 0 0 0 0 0 0 0 0 0 0 0 0 0 0 0 0 0 0 0 0 0 0 0 0 0 0 0 0 0 0 0 0 0 0 0
"FBgn0037418" 0 0 0 0 0 0 0 0 0 0 0 0 0 0 0 0 0 0 0 0 0 0 0 0 0 0 0 0 0 0 0 0 0 0 0 0 0 0 0 0 0 0 0 0 0 0 0 0
"FBgn0037412" 0 0 0 0 0 0 0 0 0 0 0 0 0 0 0 0 0 0 0 0 0 0 0 0 0 0 0 0 0 0 0 0 0 0 0 0 0 0 0 0 0 0 0 0 0 0 0 0
"FBgn0051559" 0 0 0 0 0 0 1 0 0 1344 0 0 0 0 1 0 2 2 1 4 1 4 1 0 0 0 0 1 1 1 0 1 0 0 0 0 2 0 0 2 3 0 2 5 1 6 4 2
"FBgn0046875" 0 0 0 0 0 0 0 0 0 0 0 0 0 0 0 0 1 0 0 0 0 1 0 0 0 0 0 0 0 0 0 0 0 0 0 0 0 0 0 0 0 0 1 0 0 0 0 0
"FBgn0046876" 0 0 0 0 0 0 0 0 0 0 0 0 0 0 0 1 2 1 0 0 0 0 0 0 0 0 0 0 0 0 0 0 0 0 0 0 0 0 0 0 0 0 0 0 0 1 0 1
"FBgn0026077" 0 0 0 0 0 1 3 0 0 0 0 1 23 25 24 160 122 85 26 34 23 160 22 78 2 1 1 0 0 2 0 0 0 0 1 0 79 85 54 10 6 0 116 68 15 377 324 108
"FBgn0037399" 0 0 0 0 0 0 0 0 0 0 0 0 2 0 0 0 2 1 0 0 0 1 1 0 0 0 0 0 0 0 0 0 0 0 0 0 1 2 0 0 0 0 2 6 0 1 0 5
"FBgn0037398" 0 0 0 0 0 0 0 0 0 0 0 0 0 0 1 7 3 9 2 4 2 0 5 0 0 3 2 0 0 0 0 0 0 0 0 0 2 2 3 15 22 0 2 7 5 0 3 3
"FBgn0037396" 2 0 1 0 0 0 0 0 0 0 0 0 0 1 3 3 3 6 5 0 2 0 1 0 0 0 0 0 0 3 0 0 1 0 0 0 2 3 0 5 7 0 4 2 1 1 0 10
"FBgn0037374" 2121 2352 2252 2113 2062 1960 2559 2650 2607 2413 2590 2503 2532 2226 2129 1850 1978 2240 2276 2406 1946 2239 2012 2501 2368 2536 2697 2420 2248 2518 2369 2300 2443 2392 2499 2321 2338 2419 2279 2698 2518 34 2584 2189 2070 2325 2378 2351
"FBgn0037375" 0 0 0 0 0 0 1 0 0 0 1 0 15 15 7 23 53 33 24 14 19 68 39 92 2 1 1 0 0 0 2 3 1 4 0 0 43 122 69 77 112 1 148 137 37 28 12 21
"FBgn0028690" 13136 13749 14237 13184 10111 9623 10947 11829 11413 12331 12610 12165 2377 1877 1926 2249 2538 2258 3381 3378 3258 2151 1747 2475 10882 11616 11881 11503 11273 11450 12010 11338 11002 10751 11840 11056 2537 2688 3233 2118 2243 34 2808 2780 3074 3784 2923 2627
"FBgn0037377" 2259 2148 2508 2291 2115 1916 2339 2298 2390 2419 2787 2568 3338 3101 2782 3123 3137 3230 3058 3320 3275 3708 3104 3696 2432 2502 2381 2496 2385 2556 2185 2251 2320 2783 2683 2499 3345 3275 3990 3014 3076 35 2805 2536 2529 3525 3151 3334
"FBgn0037379" 8033 8511 8681 9021 7825 7800 8678 8491 7721 8775 7442 7583 242 184 221 93 101 110 183 167 128 131 116 209 9061 9219 8201 9209 8964 7691 8538 9079 9021 6869 9107 7507 205 304 205 238 198 3 164 184 161 349 215 282
"FBgn0037384" 1842 1837 2142 1918 1724 1592 2227 2111 2239 2147 2123 2112 363 360 372 452 403 324 511 493 576 350 343 450 2261 2534 2353 2265 2188 2444 2520 2191 2197 2278 2435 2045 634 721 731 374 380 9 644 708 712 684 582 549
"FBgn0037386" 0 0 0 0 0 0 0 0 0 0 0 0 0 0 2 0 0 0 0 0 0 0 0 0 0 0 0 0 0 0 0 0 0 0 0 0 0 1 0 0 0 0 0 0 0 0 0 0
"FBgn0037387" 0 0 0 0 0 0 0 0 0 0 0 0 2 0 0 0 0 0 0 0 0 1 0 0 0 0 0 0 0 0 0 0 0 0 0 0 0 0 2 0 0 0 0 0 0 0 0 0
"FBgn0037388" 0 0 0 0 0 0 0 0 0 0 0 0 0 0 0 0 0 0 0 0 0 0 0 0 0 0 0 0 0 0 0 0 0 0 0 0 0 0 1 0 0 0 0 0 0 1 0 0
"FBgn0037389" 0 0 0 0 1 0 0 0 0 0 0 1 1 2 2 1 0 1 2 1 1 1 2 5 0 0 0 0 0 0 0 0 0 0 0 1 5 1 1 3 2 0 0 0 2 3 3 2
"FBgn0028436" 746 803 732 890 744 633 702 815 805 784 969 884 364 359 370 379 417 468 629 555 677 314 414 471 736 886 897 760 839 830 582 780 712 942 852 753 421 460 522 543 485 2 541 518 608 417 518 450
"FBgn0037395" 0 0 0 0 0 0 0 0 0 0 1 0 0 0 3 4 2 1 2 3 3 0 2 1 0 0 1 0 0 0 0 0 0 0 2 0 0 1 2 2 14 0 8 7 1 1 4 1
"FBgn0003261" 28454 34792 31214 27130 29930 27802 38676 40482 31728 31313 35622 27873 58087 57578 60120 48028 54567 52672 58505 50152 55129 40986 43487 47013 34825 34936 34648 34541 33740 35976 26942 27517 27865 34759 33402 29766 50460 59819 49317 50244 47964 633 51586 54657 45248 53514 40636 46465
"FBgn0010403" 0 0 0 0 0 0 0 0 0 0 0 0 0 0 0 0 0 0 0 0 0 0 0 0 0 0 0 0 0 0 0 0 0 0 0 0 0 0 0 0 1 0 0 0 0 0 0 0
"FBgn0011281" 0 0 0 0 0 0 0 0 0 0 0 0 0 0 0 0 0 0 0 0 0 0 0 0 0 0 0 0 0 0 0 0 0 0 0 0 0 0 0 0 0 0 0 0 0 0 0 0
"FBgn0040679" 0 0 0 0 0 0 0 1 0 0 0 0 0 0 0 0 0 0 0 0 0 0 0 0 0 0 0 0 0 0 0 0 0 0 0 0 0 0 0 0 0 0 0 0 0 0 0 0
"FBgn0037391" 188 253 289 317 303 150 198 204 211 134 287 255 150 136 116 115 122 158 111 103 104 134 98 137 324 265 268 207 202 266 290 274 315 308 327 168 416 512 449 121 82 4 203 287 317 360 267 225
"FBgn0029088" 3199 3510 3232 3771 4034 3380 3887 4125 3512 3762 3890 3566 2348 2335 2236 1504 1664 1768 3844 3173 2538 1192 1088 1325 3981 3971 3858 4027 3906 3880 3431 3458 3496 4379 4198 3601 1859 2149 1275 2895 2064 29 2127 2335 1462 1548 1729 2197
"FBgn0037383" 1137 1147 1280 1260 1053 879 1131 1012 1109 1005 1274 1168 155 117 99 69 67 54 84 110 94 127 84 127 866 969 851 959 1057 1135 1145 1082 1041 1108 1176 1026 243 274 220 81 87 1 123 134 190 152 113 106
"FBgn0037382" 1946 1977 2059 1862 1671 1603 1751 2017 1635 1894 2083 1866 3580 3533 3281 3002 2999 3367 3081 3152 3297 3579 3204 3960 1911 1995 2089 1778 1799 1885 1773 2259 2304 2140 2083 1966 3332 3571 4009 3324 3261 43 3634 3901 3648 3521 3541 3307
"FBgn0037378" 2125 1961 1973 1818 1425 1299 1666 1567 1427 1811 1110 1201 298 253 253 233 249 174 253 327 232 222 268 332 1628 1636 1195 1461 1599 1156 1700 1743 1593 795 1803 1032 424 434 450 214 267 9 356 371 381 502 358 368
"FBgn0037376" 5111 4939 5467 5464 4423 4492 4985 4825 4847 4960 5167 4899 565 430 423 441 443 400 395 397 445 308 378 607 4318 4317 4768 4776 4416 4655 4580 4874 5383 5052 5034 4959 1231 1357 1363 382 422 15 817 863 927 1587 866 720
"FBgn0037372" 2126 2005 2081 2079 1768 1596 1954 1862 1866 2012 2150 1997 4593 4517 4326 3924 4177 4348 3533 4059 3780 4548 4106 4781 1940 1949 1992 2047 1939 1990 1984 2072 2004 2360 2305 2101 4348 4711 5114 4427 4572 43 4343 4526 3981 4501 4241 4152
"FBgn0037329" 1552 1544 1636 1536 1377 1292 1547 1722 1637 1525 1958 1655 1752 1578 1557 1136 1098 1099 1324 1514 1554 1398 1064 1536 1515 1534 1628 1558 1464 1582 1378 1461 1525 1487 1671 1400 1179 1125 1324 1028 977 20 1486 1578 1342 1550 1441 1421
"FBgn0011715" 3670 3836 4009 3796 3187 3122 3654 3937 3666 3219 4286 3851 7291 7194 6906 6630 6814 7377 6861 7088 7171 7662 7193 7943 3585 4010 3843 3574 3276 3712 3621 3688 3736 3739 3845 3542 6874 7702 8011 7114 7710 75 7698 7953 7599 7287 6863 6986
"FBgn0037332" 2085 1855 2149 1812 1457 1448 2006 2123 2314 1666 1676 1533 32 32 32 14 20 46 29 30 47 36 55 30 1991 1932 1809 1690 1630 1617 2119 2042 1952 1994 2313 1985 15 59 19 43 62 1 42 49 49 40 33 62
"FBgn0051550" 1909 2008 2009 1896 1645 1624 1653 1798 1541 1885 2216 1750 4085 3764 3636 3403 3708 4350 3318 3614 3503 3321 3925 4277 2128 2026 1880 1954 1814 1811 1709 1971 1985 2383 2086 1899 4275 5102 4721 3186 3913 41 4559 4491 4431 4133 3673 4047
"FBgn0010051" 3684 4157 3634 3712 4648 3800 3733 3899 3454 4122 4373 3750 471 392 447 353 444 688 575 540 749 363 693 543 4753 4085 4638 4467 4435 3735 3231 3204 3898 4581 4116 3780 510 888 581 370 550 4 631 808 922 463 366 438
"FBgn0037338" 3035 3113 3379 3612 2785 2871 2862 3167 3193 3159 3459 3383 94 111 94 102 167 244 208 190 248 111 165 181 3214 3050 3254 2911 2895 3141 3189 3127 3032 3316 3323 3185 330 491 362 310 329 5 429 421 359 303 287 316
"FBgn0037341" 1161 1118 1162 1402 1151 1115 1064 1112 1151 1035 1172 1174 831 768 807 645 806 681 710 710 671 615 440 520 1225 1225 1157 1005 1034 1088 1108 885 1044 1173 1219 984 761 740 725 909 781 17 545 633 380 464 670 672
"FBgn0041191" 2553 2643 2835 2595 2299 2082 2479 2620 2552 2250 2678 2573 915 833 891 711 774 1066 971 1189 1147 891 922 1069 2356 2564 2542 2503 2382 2617 2628 2426 2316 2703 2672 2501 1132 1381 1330 1330 1076 7 1366 1395 1332 1547 1536 1438
"FBgn0037345" 203 145 174 225 174 148 174 208 150 215 182 152 28 29 34 21 31 32 8 22 25 30 21 25 204 261 177 196 192 199 189 196 200 215 236 186 17 21 41 20 12 0 20 20 36 30 25 45
"FBgn0037347" 605 537 517 538 517 478 632 688 661 587 736 681 226 188 238 211 219 226 266 212 289 162 126 202 822 942 868 700 696 774 777 647 659 823 692 652 394 401 362 227 245 4 338 333 267 229 219 252
"FBgn0019637" 0 0 0 0 0 0 0 0 0 0 0 0 0 0 0 0 0 0 0 0 0 0 0 0 0 0 0 0 0 0 0 0 0 0 0 0 0 0 0 0 0 0 0 0 0 0 0 0
"FBgn0037351" 28451 25160 28326 21144 22206 19858 24012 15273 18074 24755 29320 30183 53402 52022 48262 42076 43110 34483 37414 41613 40059 53914 41506 49040 21891 24330 27203 25212 26498 27813 29089 26520 26352 26337 26593 27138 49808 46012 56383 49156 50328 543 41637 41284 34800 45799 43478 43285
"FBgn0051551" 3 17 3 9 3 14 2 2 1 2 3 2 106 84 67 86 107 123 52 33 89 118 63 95 7 7 10 21 16 10 17 20 4 7 5 13 129 170 112 77 109 1 110 63 162 106 72 93
"FBgn0051549" 1722 1698 1558 2671 2587 2354 1703 1775 1748 1335 1732 1706 3436 3175 2874 3292 3072 3523 2269 2173 2357 2266 1734 2222 1398 1434 1628 1367 1471 1487 1613 1850 1905 1937 1879 1794 1864 1760 2106 1268 876 17 2325 2213 2162 2600 2671 2950
"FBgn0037354" 1471 1394 1543 1531 1333 1332 1480 1414 1539 1316 1425 1535 298 212 304 210 175 200 270 276 359 285 315 358 1300 1329 1390 1704 1628 1465 1358 1337 1326 1507 1508 1420 226 231 261 269 159 3 265 387 499 284 262 248
"FBgn0037356" 1048 943 1062 1056 821 816 790 614 555 957 931 884 490 431 476 356 368 417 366 466 392 242 393 509 751 715 791 907 900 734 986 1030 873 739 1001 790 419 510 447 365 347 5 592 515 516 390 347 340
"FBgn0037359" 651 591 640 637 542 506 619 607 723 553 685 673 1275 1219 1260 1304 1300 1421 1353 1515 1356 1362 1431 1580 589 712 654 599 693 632 593 608 623 691 728 582 1239 1315 1393 1521 1576 10 1291 1281 1234 1305 1286 1333
"FBgn0046222" 3888 3820 4098 4112 3634 3221 4194 4298 4288 3539 4046 3968 2735 2619 2535 2054 2361 2640 2417 2624 2707 2309 2291 2652 4114 4392 4061 3584 3699 3741 4485 4200 4090 3817 3991 3616 2377 2786 2493 2224 2395 35 2572 2336 2449 2264 2042 2097
"FBgn0037363" 9167 9593 9485 9050 9670 8207 9163 8880 8789 8412 9988 9164 36408 40002 36436 30632 31661 41107 35829 32522 38010 29001 28574 35308 9787 9235 10198 9500 9118 9218 8141 9054 9713 10200 10126 9262 25050 31565 28685 29354 28892 335 32020 30438 29954 17530 26338 29596
"FBgn0037368" 1636 1598 1664 1383 1336 1043 1525 1395 1309 1197 860 958 618 588 541 476 551 478 386 495 470 408 484 587 1486 1683 1314 1252 1439 1049 1476 1574 1491 976 1687 982 655 709 718 541 438 9 648 683 646 708 576 512
"FBgn0037370" 1839 1773 1951 1980 1661 1620 1537 1643 1679 1763 1906 1739 866 742 753 1452 1632 1488 1140 1238 1242 1696 1383 1770 1738 1944 1871 1808 1860 1860 1868 1920 1780 2155 2123 1937 1461 1321 1555 1637 1486 19 1417 1385 1309 1837 1739 1788
"FBgn0027497" 3207 3353 3191 3589 3842 3593 3810 3601 3434 3326 4288 3918 2498 2458 2655 2124 2301 2583 2871 3130 2961 2622 2720 3261 3574 3460 3636 3403 3400 3180 3772 3096 3087 3362 3543 2955 2167 2919 2546 2040 2610 22 2876 2934 3052 2040 1879 1921
"FBgn0037371" 4328 4463 4584 4651 4037 3542 4442 4665 4370 4367 4955 4520 2171 2088 2071 1795 2007 1883 2198 2449 2359 2031 2091 2397 4101 4385 4467 4563 4458 4577 4263 4392 4707 4326 4608 3947 2223 2785 2549 1732 2081 22 2562 2750 2617 2529 2051 2056
"FBgn0037369" 1427 1467 1568 1618 1278 1324 1605 1693 1669 1449 1605 1704 2053 2124 1825 1890 2267 2698 1913 2307 2345 2484 2468 2893 1690 1756 1748 1511 1529 1661 1515 1558 1396 1772 1764 1646 2652 2706 2942 2751 2839 27 2598 2275 2259 2234 2385 2233
"FBgn0004878" 3 1 0 0 0 0 0 1 0 6 0 2 553 556 569 548 592 837 575 358 357 552 694 523 4 0 1 2 3 2 4 1 1 1 2 0 921 1300 813 513 520 12 845 967 540 577 467 550
"FBgn0037365" 0 0 0 0 0 0 0 0 0 0 0 0 3 4 6 32 26 37 9 6 3 5 4 6 0 0 0 2 0 0 0 0 0 0 0 0 4 13 2 12 26 0 7 12 8 3 5 2
"FBgn0037364" 5582 5637 6233 5687 5153 4920 5556 5701 5732 5444 5735 5722 597 487 545 547 581 630 456 596 803 743 869 1025 6225 6302 6122 5547 5371 5719 5397 5616 5983 6049 6417 5688 995 1020 1058 592 770 13 716 724 893 909 786 754
"FBgn0010772" 2760 2790 3069 2859 2523 2333 3251 3185 3079 2454 2663 2458 4102 4084 3830 4095 4507 4937 5281 4674 5286 3300 3364 3665 2810 2870 2896 2397 2426 2327 2260 2738 2691 2942 3049 2455 3327 4032 3510 4363 4645 68 4421 4593 4410 3353 3523 3597
"FBgn0037360" 9950 9962 10459 9300 7831 7136 10657 10342 9912 8136 6005 6020 9164 8391 8227 6931 7238 7639 7132 8574 7672 6135 6215 7468 8604 9423 7168 7986 8614 6680 8491 9661 7849 5533 9814 5390 7579 7712 7629 6895 6686 98 8449 7960 7953 7539 6717 5996
"FBgn0037358" 1950 1947 1886 1969 1671 1580 1985 1913 2037 1908 2065 1965 2190 1930 1852 792 871 941 921 926 933 1275 1241 1456 1869 1974 1957 1761 1907 1982 2060 2058 1775 2057 2058 2084 1035 1242 1297 1169 1072 13 1324 1307 1153 1373 1392 1410
"FBgn0027951" 9615 10728 10035 8834 9964 8695 10709 10627 9842 10210 11365 9102 10889 10976 10252 9635 9715 9989 10204 10585 9508 10140 7960 9549 10321 10490 10387 10604 9974 10540 9465 10344 10453 11657 10640 9987 10076 12213 11166 8660 9313 101 10632 12108 10626 11416 9153 9482
"FBgn0051548" 1116 1015 1040 935 801 692 940 857 813 1234 657 744 86 93 98 79 84 97 100 72 69 49 77 115 720 773 600 819 1012 721 855 1290 876 612 1235 630 111 145 144 85 52 2 168 142 156 184 137 141
"FBgn0051546" 4 8 7 6 3 4 4 1 2 3 2 3 11 18 16 15 16 14 15 12 14 20 12 19 7 6 2 2 4 3 5 2 3 2 1 5 5 13 12 8 13 0 21 24 33 20 12 20
"FBgn0044823" 1948 2188 2241 2002 2002 1714 2075 2181 1910 2232 2353 2038 1579 1648 1132 869 748 1135 1196 780 1052 1280 1004 1804 2319 2208 2156 2299 2167 2412 1796 1970 1929 2395 2383 2026 682 666 1132 750 679 10 1175 1061 1248 508 946 831
"FBgn0037350" 203 193 222 230 201 152 223 244 267 181 205 229 202 198 162 113 86 103 173 158 196 149 93 117 259 310 273 190 187 173 207 214 194 206 217 181 208 181 222 158 138 4 191 168 208 179 228 208
"FBgn0017550" 3941 4690 4395 4354 4725 4470 4451 4507 4204 4234 6148 4546 4412 4164 4169 4024 4345 4800 5065 4399 4788 3984 3969 4631 5062 4978 5361 4864 4753 4527 3730 3643 3973 4985 4545 4165 4336 5157 4707 3449 4162 54 4529 4790 4427 4527 3699 3760
"FBgn0014366" 2463 2627 2542 2327 2213 2200 2601 2843 2485 2394 2951 2514 6514 6308 6417 5151 5542 6597 6005 6468 6508 6470 6245 7449 2583 2666 2629 2525 2608 2677 2279 2451 2456 2731 2658 2377 6666 7303 7907 5916 6195 91 7445 7546 6725 6459 6113 5895
"FBgn0037344" 17369 19452 17206 17096 21836 19168 23782 22707 17963 23013 23924 17606 11982 12510 10535 12770 12279 16229 16870 13158 16064 10690 12423 12542 23787 21167 21916 26056 23320 21883 16565 18902 19552 22345 18522 17337 15579 17203 15984 17768 18272 182 18841 20448 14750 11334 10802 12674
"FBgn0037342" 1475 1506 1450 1323 1124 1175 1465 1510 1605 1419 1500 1413 720 758 708 785 846 899 838 800 996 740 842 907 1445 1623 1455 1393 1458 1319 1434 1506 1367 1287 1627 1174 868 996 861 877 612 14 926 952 993 817 689 812
"FBgn0037340" 410 426 428 431 376 359 375 349 422 342 395 401 560 541 450 578 595 530 493 467 551 518 480 618 400 415 401 382 439 392 359 349 369 471 439 373 477 460 610 539 524 13 512 496 440 633 576 589
"FBgn0037339" 3937 3815 4059 4300 4108 3603 4309 4366 4103 4049 4638 4194 1135 1143 1090 755 808 957 1718 1614 1606 1325 1307 1483 4254 4350 4401 4527 4341 4825 4029 4023 4530 4762 4592 4374 1359 1857 1521 1647 1572 17 1848 2067 1818 1348 1368 1308
"FBgn0037336" 5664 6555 5780 6840 7361 6656 6631 7001 5931 6180 6788 5585 4094 3865 3840 3777 4333 4582 4422 4146 4465 3471 3269 4227 7272 6923 7002 7293 7045 7019 6172 6827 6915 7259 6879 6372 3929 4737 4391 4159 4091 65 4706 4976 4196 4383 4545 5174
"FBgn0010399" 0 0 0 0 0 0 0 0 0 1 1 0 1 1 1 2 4 19 5 2 32 4 48 15 0 0 1 1 0 4 0 0 0 0 1 0 3 7 10 1 5 0 9 33 20 10 4 4
"FBgn0051547" 1 4 0 1 0 3 2 1 0 3 3 0 49 38 28 36 47 63 45 51 52 22 39 42 0 0 6 0 0 0 1 4 1 1 7 1 48 98 72 20 32 0 107 103 105 48 47 67
"FBgn0015402" 3319 3843 3444 3572 3533 3240 4022 4444 4112 4270 4488 3813 3206 2900 2920 2763 2898 3350 3016 3344 3129 2988 3383 3817 4204 3993 4280 4373 4167 4352 3431 3890 3967 3903 3862 3456 2830 3682 3369 2462 3326 37 3905 3747 3838 2273 2303 2549
"FBgn0025825" 0 0 0 0 0 0 0 0 0 0 0 0 0 0 0 0 0 0 0 0 0 0 0 0 0 0 0 0 0 0 0 0 0 0 0 0 0 0 0 0 0 0 0 0 0 0 0 0
"FBgn0037330" 1131 1154 1305 1274 951 935 1102 1120 1112 1174 1253 1177 1417 1418 1247 1176 1280 1425 1021 1283 1224 1342 1123 1478 1080 1207 1179 1207 1253 1210 1082 1217 1065 1210 1260 1132 1238 1269 1507 1412 1232 9 1332 1247 1099 1308 1570 1288
"FBgn0037328" 18878 19117 20671 18556 15782 14383 18426 19220 20269 18388 20520 20995 38639 37480 35286 32354 34391 36538 30833 35037 34724 38263 37629 40393 15527 17273 18378 17017 17644 19195 17875 16557 18297 17574 17972 17841 34955 37264 40742 34889 40414 416 33990 33754 32106 30928 29340 29467
"FBgn0037327" 9123 10209 9114 9900 11917 10384 11163 11696 9517 10703 12062 9398 3038 3363 2346 3613 3082 7573 2993 1487 2773 2437 3028 4407 11597 10526 12035 11407 10229 10017 7433 8795 9489 10768 9535 8766 1669 2075 1741 2678 1477 36 1411 1903 891 1025 1784 1783
"FBgn0037295" 0 0 0 0 0 0 0 0 0 0 0 0 17 26 20 39 46 41 21 19 55 25 10 27 0 0 0 0 0 0 0 1 0 2 3 6 25 17 28 8 17 0 35 37 11 16 8 8
"FBgn0037294" 0 0 0 0 0 0 0 0 0 0 0 0 4 0 5 2 0 3 3 0 2 0 0 1 0 0 1 0 0 0 0 0 0 0 0 3 7 10 8 0 2 0 6 2 7 7 2 5
"FBgn0037297" 1215 1242 1239 1226 1025 991 1175 1188 1278 1084 1290 1299 565 563 569 418 433 491 525 475 619 566 594 656 1311 1287 1221 1179 1204 1204 1161 1268 1116 1174 1370 1002 736 931 860 403 369 3 609 645 831 766 565 559
"FBgn0037299" 702 668 683 759 673 638 619 616 617 704 777 828 838 881 710 524 483 615 691 758 687 802 717 773 695 769 803 808 834 828 731 746 865 963 955 848 636 688 661 693 672 10 765 842 852 766 881 870
"FBgn0037301" 2419 2408 2548 2528 2318 2088 2465 2383 2378 2588 2724 2371 2163 2173 2125 2097 2380 2399 2405 2727 2803 2334 2216 2638 2084 2204 2517 2329 2286 2515 2136 2718 2615 2342 2309 2425 2105 2400 2438 2250 2118 21 1717 1927 1578 2108 1997 1989
"FBgn0037304" 10 6 7 11 9 16 1 8 4 9 6 12 7 6 12 7 16 17 17 3 22 16 22 14 17 25 15 3 11 5 10 5 5 27 34 10 22 25 15 14 7 0 32 26 37 20 16 21
"FBgn0037310" 0 0 0 0 0 0 0 0 0 0 0 2 8 8 18 39 31 40 10 11 3 35 48 32 5 0 0 0 0 0 0 0 0 0 0 2 16 60 15 11 32 0 5 21 9 8 5 9
"FBgn0051542" 0 0 0 0 0 0 0 0 0 0 0 0 0 0 0 0 0 0 0 0 0 0 0 0 0 0 0 0 0 0 0 0 0 0 0 0 0 0 0 0 0 0 0 0 0 0 0 0
"FBgn0003275" 898 914 939 893 747 757 923 927 914 864 1187 1142 2385 2316 2031 1977 1948 2168 2099 2411 2271 2457 2268 2873 930 1004 971 920 816 889 948 965 1054 971 1070 987 2394 2489 2694 2109 2044 28 2323 2351 2194 2383 2032 1932
"FBgn0011965" 0 0 0 0 0 0 0 0 0 0 0 0 1 4 0 0 0 1 0 0 0 0 0 1 0 0 0 0 0 0 0 0 0 0 0 0 0 5 0 0 1 0 2 1 3 0 0 0
"FBgn0037325" 0 0 0 0 0 0 0 0 0 0 0 0 0 0 0 3 4 4 0 0 0 1 2 0 0 0 0 0 0 0 0 0 0 0 0 0 0 2 0 0 0 0 1 2 7 0 0 0
"FBgn0037324" 0 0 0 0 0 0 0 0 0 0 0 0 0 0 0 1 0 3 0 0 1 0 0 0 0 0 0 0 0 0 0 0 0 0 0 0 1 0 0 0 0 0 1 1 0 0 0 1
"FBgn0037323" 0 0 0 0 0 0 1 0 0 0 0 0 6 8 7 124 119 80 7 5 11 8 9 11 0 0 0 0 0 0 0 0 0 0 0 0 8 3 7 7 5 0 26 11 21 7 0 1
"FBgn0037322" 0 0 0 0 0 0 0 0 0 0 0 0 0 0 0 0 0 0 0 0 0 0 0 0 0 0 0 0 0 0 0 0 0 0 0 0 0 0 0 0 0 0 0 0 0 0 0 0
"FBgn0001311" 5 3 1 8 9 3 1 8 2 99 0 2 200 161 166 136 152 86 69 72 175 86 61 66 3 0 7 3 4 1 4 2 0 9 5 11 224 259 249 79 82 3 164 354 331 254 148 190
"FBgn0037320" 0 0 0 0 0 0 0 0 0 0 0 0 1 4 7 0 5 3 1 2 7 2 2 8 0 0 0 0 0 2 0 0 0 2 1 0 2 2 4 4 1 0 4 5 8 1 2 5
"FBgn0037315" 2540 2613 2780 3249 3031 2829 2755 2733 2836 2740 3016 3017 118 124 108 79 102 137 189 104 106 69 58 110 3482 3699 3617 3377 3470 3020 3057 2767 3291 3334 3715 3062 160 260 151 109 106 0 110 147 140 112 89 117
"FBgn0037312" 1414 1408 1568 1487 1240 1170 1363 1457 1449 1408 1633 1498 365 339 320 215 211 235 324 310 290 326 264 348 1351 1491 1485 1295 1276 1310 1331 1425 1383 1447 1445 1457 284 318 302 313 232 2 389 276 331 297 346 282
"FBgn0051538" 0 0 0 1 0 0 0 0 0 0 0 0 91 111 95 203 114 229 54 56 66 78 180 102 4 3 2 0 0 0 0 1 0 0 0 0 86 239 85 62 112 0 47 79 49 46 45 80
"FBgn0037307" 0 1 0 2 1 0 0 2 0 1 0 2 11 12 11 17 16 13 23 11 8 7 9 6 4 1 3 0 1 0 1 4 0 0 3 1 7 21 6 8 10 2 14 20 18 12 10 6
"FBgn0037305" 1039 1003 1116 694 705 690 792 677 702 891 686 700 80 66 77 71 67 50 82 73 104 77 77 89 769 800 724 730 813 730 700 683 659 742 914 696 117 116 151 96 65 4 118 119 96 129 102 94
"FBgn0260462" 5210 5873 5242 5754 5901 5052 5728 5947 5132 5041 6013 5083 14002 12881 12444 11913 12583 12616 11884 10979 13006 11507 11689 13100 6051 6293 6419 5917 5498 6188 4996 5107 5542 7134 6586 6333 15587 16005 17028 9805 12785 158 12660 14186 12971 15859 12599 14077
"FBgn0053293" 0 0 0 0 0 0 0 0 1 3 0 2 18 11 12 19 22 21 17 7 16 24 23 31 1 5 1 0 0 0 0 0 0 0 0 0 24 43 37 25 15 0 21 31 24 21 20 15
"FBgn0040208" 4222 4225 4216 3658 3609 3417 3593 3649 3782 3893 4711 3882 2313 2219 2379 1874 1709 2071 2492 2613 2462 2288 2112 2352 4446 4404 4360 4179 3997 4018 4254 4031 3940 4708 4245 4237 2237 2625 2510 2254 2607 34 2559 2901 2381 1940 1981 2072
"FBgn0037298" 2002 2147 2135 3690 3070 2837 2642 2651 2680 3298 3169 3049 1101 876 955 1140 1428 1330 940 1190 1087 1419 1375 1476 3092 3205 3519 3276 3320 3211 3287 3039 3118 3003 3121 2971 1246 1402 1428 2008 1951 14 1060 1109 872 762 1027 934
"FBgn0037296" 0 0 1 5 0 2 1 1 1 4 2 0 80 39 36 19 11 12 12 19 25 17 17 19 0 1 0 2 0 0 0 1 0 3 0 0 25 21 27 11 7 0 13 20 56 55 25 15
"FBgn0004913" 11660 11416 12702 11626 10302 9834 11444 11167 11227 11501 9216 9527 2470 2196 2474 1792 1947 1868 2061 2418 2771 1340 1574 2089 10543 10818 9930 10248 10415 9842 10975 12779 11985 8757 11556 9498 1587 1763 2067 187 135 4 931 1247 1432 2107 999 893
"FBgn0037290" 0 0 1 0 0 0 1 2 1 0 2 2 14 11 8 21 44 20 27 8 14 26 25 15 1 0 0 1 0 0 0 1 2 5 1 1 12 12 11 13 9 0 12 12 10 33 86 25
"FBgn0037293" 1248 1209 1187 1093 940 952 952 994 910 1074 866 919 1224 1177 1144 1213 1260 1308 1024 1314 1138 1112 1172 1384 971 1046 939 863 960 837 1020 1160 930 861 1241 823 969 1153 1066 751 702 6 1188 1229 1266 630 592 603
"FBgn0040684" 0 0 0 0 0 0 0 0 0 0 0 0 0 3 1 1 2 1 0 0 0 15 8 1 0 0 0 0 0 0 0 0 0 0 0 0 20 7 8 4 1 0 0 1 6 15 8 58
"FBgn0010313" 8293 8549 9413 7590 7581 6868 8171 8620 8398 8724 10654 9876 16054 16341 15914 15075 15326 17241 16637 13622 15814 16974 15277 20318 9839 10201 9649 8946 8401 8361 7698 8847 9145 8417 8427 7643 11099 14547 14398 10593 11962 133 13464 12870 13728 14363 14090 13567
"FBgn0037292" 1 0 0 0 0 0 0 0 0 0 0 0 4 23 9 17 16 12 22 3 7 12 20 21 0 0 0 0 0 0 0 0 0 0 0 0 9 9 5 12 6 0 10 6 4 7 4 8
"FBgn0037291" 0 0 0 0 0 0 0 0 0 0 0 0 3 14 14 10 4 13 14 4 7 13 16 8 0 0 0 0 0 0 1 0 0 0 0 0 5 2 0 8 15 0 4 2 0 1 2 6
"FBgn0037288" 0 0 0 0 0 0 0 0 0 0 0 0 1 1 0 3 1 2 0 2 2 3 0 3 0 0 0 0 0 0 0 1 0 0 1 0 0 2 0 3 1 0 2 2 1 4 1 0
"FBgn0004436" 3958 3786 4250 3709 3507 3012 3164 3472 3566 2859 4216 4047 3311 3096 2907 2446 2282 2908 2563 2607 2626 2904 2591 3401 3577 3823 3694 3162 3072 3356 3563 3398 3214 3707 3732 3571 2496 2804 2773 3089 2823 35 3100 2896 2795 2975 3542 3259
"FBgn0004183" 105 111 101 36 31 23 37 33 63 87 48 87 16 15 21 7 9 24 25 13 14 27 42 33 29 32 36 70 74 40 40 21 20 14 11 20 10 9 13 39 22 1 22 20 4 3 3 1
"FBgn0020280" 0 0 0 0 0 0 3 3 0 0 0 0 3 0 2 3 6 1 1 5 13 0 2 2 0 0 2 0 0 0 2 1 1 0 4 0 3 5 4 4 3 0 9 5 3 0 1 4
"FBgn0037262" 1595 1546 1752 1869 1431 1436 1608 1758 1796 1511 1907 1864 1407 1323 1162 1047 1081 1113 1123 1016 1165 932 936 1255 1726 1829 1775 1676 1777 1807 1560 1677 1525 1530 1637 1428 1107 1233 1294 937 832 15 1503 1317 1395 1364 1082 1156
"FBgn0037263" 224 231 201 229 201 233 179 203 200 317 250 289 374 429 444 508 590 599 280 290 427 472 369 482 225 239 268 250 254 270 287 203 233 286 311 252 403 533 489 421 376 8 514 591 519 302 277 368
"FBgn0022981" 2354 2485 2338 2325 2361 2176 2428 2351 2196 2370 2246 2130 3360 3070 2937 2884 2946 2726 3167 2913 2629 3071 2645 3779 2404 2416 2317 2247 2199 2364 2178 2218 2259 2371 2440 2322 2650 2887 3431 2908 3111 46 2958 2725 2373 2683 2868 3056
"FBgn0037265" 962 832 999 817 663 602 758 762 702 903 556 737 284 339 336 194 276 225 229 315 369 424 373 417 1076 1100 693 655 724 510 674 872 700 471 813 483 282 460 340 165 270 1 413 390 405 331 326 411
"FBgn0010750" 2891 2762 2957 2705 2496 2583 2842 2875 2995 2964 3264 3145 5427 5014 4767 4847 5112 5222 5090 5611 5401 4917 4935 5288 2990 3242 3203 2751 2639 2897 2731 2866 2998 3488 3316 3293 6162 7265 7170 5220 5394 46 5971 5987 5535 6094 5802 5763
"FBgn0037279" 1277 1399 1604 1436 1318 1188 1292 1550 1351 1298 1497 1557 657 693 716 690 842 926 996 940 756 522 692 767 1176 1206 1274 1386 1320 1451 1251 1355 1303 2049 2190 1964 1177 1332 1225 749 691 4 1237 1174 1256 958 857 844
"FBgn0037280" 0 0 1 1 0 0 0 0 0 0 0 0 10 5 4 3 6 6 5 2 3 17 12 17 1 2 2 1 0 0 3 0 0 0 0 0 4 5 4 4 8 0 6 2 4 2 5 1
"FBgn0037284" 0 0 0 0 0 0 0 0 0 0 0 0 0 0 3 3 7 7 2 1 2 0 3 2 0 0 0 0 0 0 1 0 0 0 0 0 0 1 0 1 0 0 2 4 3 7 1 2
"FBgn0037283" 1 0 0 0 0 0 0 0 0 0 0 0 4 4 6 9 10 10 3 0 6 4 3 4 0 0 0 0 0 0 0 0 1 1 0 1 8 9 9 5 1 0 5 16 10 8 4 6
"FBgn0037282" 928 1118 1220 1101 1562 1191 1409 1393 1352 1075 1361 1259 3332 3054 2936 3179 3032 3034 3116 2971 2909 2325 2007 2340 1923 2050 1716 1445 1430 1556 1728 1900 1704 2214 2111 1830 3523 4650 3643 2802 2696 24 3878 3784 3386 3164 3102 3213
"FBgn0026417" 186 271 200 197 190 178 143 177 147 243 222 233 282 275 275 496 484 403 222 283 182 425 306 362 179 209 242 145 183 206 211 132 141 212 258 246 468 422 447 371 573 8 325 261 246 501 456 377
"FBgn0037276" 0 0 0 0 0 1 0 0 0 0 0 0 8 8 4 12 12 16 4 8 13 6 10 5 0 0 0 0 0 1 0 0 0 3 0 1 9 24 4 9 7 0 17 10 7 10 6 7
"FBgn0037275" 18 27 24 15 16 15 18 24 26 23 24 25 34 29 31 38 22 39 51 33 48 41 46 51 17 27 20 15 24 21 23 20 20 29 27 30 28 43 29 41 27 1 57 34 35 51 43 60
"FBgn0027570" 5 1 1 12 0 3 2 4 1 34 2 5 8 7 9 1 5 12 2 4 2 6 16 2 46 31 16 61 25 48 7 6 11 5 7 2 23 14 9 13 6 0 16 25 29 43 21 17
"FBgn0037270" 5020 5027 4867 5612 4720 4442 5168 5721 5527 4874 5962 5598 10069 9919 9624 9143 9829 9999 8300 9416 9005 10007 9472 10302 5098 5553 5407 4827 4752 5304 4981 4799 5508 5019 4833 5150 10663 11166 12175 9221 10806 124 9770 9478 8830 8997 8300 8216
"FBgn0040466" 870 860 904 1310 1118 986 896 872 883 1203 1292 1132 1111 1160 1036 622 523 536 565 600 544 721 674 868 1366 1461 1537 1484 1517 1645 1339 1516 1389 1473 1476 1251 612 651 655 854 637 5 945 954 763 805 816 994
"FBgn0037261" 4789 5020 4890 4986 4478 4378 5086 5172 5170 4891 4962 4851 24699 24466 21541 23843 23532 28567 17261 14320 18139 24974 24209 29885 4883 5099 4889 4565 4520 4450 4653 4812 4704 4588 4708 4276 13404 11798 13086 13470 10916 128 24831 23854 27604 11877 18468 13648
"FBgn0052945" 0 0 0 0 0 0 0 0 0 0 0 0 6 5 20 10 9 17 1 1 4 2 4 3 0 0 1 0 0 0 0 0 0 0 0 0 2 5 19 8 6 0 12 9 6 4 14 17
"FBgn0027930" 0 0 0 0 0 0 0 0 0 0 0 0 0 0 0 0 0 0 0 0 0 0 0 0 0 0 0 0 0 0 0 0 0 0 0 0 0 0 0 0 0 0 0 0 0 0 0 0
"FBgn0037232" 1066 1116 1192 1110 1113 973 1011 1145 979 978 1246 1047 901 815 776 668 693 889 976 977 1077 738 735 945 975 1054 1198 1229 1125 1205 886 999 1064 1274 1306 1136 825 1005 892 680 640 14 1055 973 878 679 684 659
"FBgn0040687" 0 0 0 0 0 0 0 0 0 0 0 0 0 0 0 0 0 0 0 0 0 0 0 0 0 0 0 0 0 0 0 0 0 0 0 0 0 0 0 0 0 0 0 0 0 0 0 0
"FBgn0037235" 1912 2026 2159 2138 1825 1521 2018 2086 2058 1942 2062 2003 2683 2514 2255 1669 1920 1907 1735 1964 1985 2635 2235 3070 2072 2181 2106 1894 1959 1912 2061 1918 1985 2102 2035 2031 2203 2441 2910 2057 1856 30 2304 2315 2187 2548 2262 2149
"FBgn0037238" 1 0 0 0 0 0 0 0 0 0 1 0 132 99 125 150 195 217 72 40 57 123 95 68 0 0 2 0 0 0 0 2 1 0 1 0 85 126 101 94 83 4 79 69 83 123 101 97
"FBgn0037239" 1457 1336 1566 1768 1374 1270 1536 1749 1663 1425 1536 1689 379 311 276 87 91 170 87 119 87 86 100 92 1399 1746 1498 1331 1401 1504 1652 1669 1382 1640 1682 1518 80 89 90 128 132 2 121 101 156 69 116 99
"FBgn0037240" 4808 4927 5226 5114 5669 5059 5726 5593 5322 5965 5869 5101 7606 7180 7177 5575 5875 6976 6043 5434 6593 6712 7183 7992 5724 5610 5800 5705 5621 6093 4881 5421 5259 5977 5473 5227 6466 7617 8225 4858 5045 75 6896 7136 6208 5676 5327 5369
"FBgn0003882" 3320 3600 3720 3778 3279 3034 3863 3889 3846 3505 4129 3691 639 567 583 578 613 617 708 735 579 500 582 665 3717 4159 3948 3629 3401 3660 3459 3399 3582 3531 3708 3223 786 1026 899 564 616 9 724 780 833 843 655 689
"FBgn0037241" 1021 1081 1076 1068 879 834 1124 1219 1108 1114 1095 1070 552 473 489 506 455 514 483 517 597 396 407 434 1091 1167 1126 1011 1055 1117 950 996 1005 1097 1153 1090 734 868 819 394 363 2 763 718 970 792 492 570
"FBgn0037244" 1640 1521 1620 1508 1190 1166 1514 1445 1400 1376 1565 1533 239 216 241 250 266 298 322 333 305 240 240 311 1531 1635 1618 1492 1518 1374 1561 1430 1337 1271 1328 1170 489 543 501 302 274 3 406 456 466 421 366 419
"FBgn0051528" 0 0 0 0 0 0 0 0 0 0 2 0 2 4 3 1 5 9 6 8 3 2 3 11 0 1 0 0 2 0 1 1 0 4 2 1 4 8 5 2 2 0 6 18 9 19 7 11
"FBgn0051525" 9 1 0 0 1 0 0 0 4 1 1 0 0 2 2 0 4 5 3 0 4 1 6 8 3 6 1 0 0 0 2 0 2 1 4 2 8 11 16 1 1 0 6 4 3 6 2 5
"FBgn0037250" 332 358 333 310 299 267 351 361 335 320 289 329 252 229 194 252 277 266 182 105 176 233 208 240 315 352 317 265 285 293 258 265 317 259 343 262 172 239 217 260 187 1 288 294 258 259 175 255
"FBgn0037252" 4690 4950 4948 4885 4959 4500 5059 5225 4638 4927 5752 4711 6626 7980 5820 6191 5575 8930 7871 6880 8052 8610 7198 8391 5668 5660 5278 5758 5335 5458 4392 5176 5070 5308 5172 4530 5845 8338 6988 8654 9088 90 8385 9293 7334 3477 5855 6458
"FBgn0037254" 1 1 3 2 0 1 4 1 1 1 6 4 76 78 86 87 150 124 20 12 54 94 108 98 2 0 2 3 5 1 3 5 3 2 2 4 77 233 125 84 49 0 159 216 296 81 42 150
"FBgn0037255" 3518 3649 3536 3282 3518 3232 3690 3846 3441 3958 4496 3719 8524 8126 8206 7549 7553 8266 8083 8020 8502 8061 7820 8733 3657 3793 4126 3845 3651 3739 3243 3625 3911 4117 3707 3505 8427 9531 9859 7146 7623 104 8559 9184 8445 8698 7555 7543
"FBgn0051526" 0 0 0 0 0 0 0 0 0 0 0 0 0 1 0 0 0 1 0 0 0 0 0 0 0 0 0 0 2 1 0 0 0 0 0 0 0 0 0 0 0 0 0 2 1 0 0 0
"FBgn0037260" 0 0 0 0 0 0 0 0 0 0 0 0 0 2 0 0 0 3 0 0 0 0 0 0 1 0 0 1 1 0 5 4 3 2 6 1 1 5 0 0 1 0 3 0 0 1 0 1
"FBgn0051523" 4123 3973 5047 4865 4918 4086 4599 4720 4680 5523 4070 3346 3841 3651 3530 2004 2245 3061 3651 3000 3403 2804 3164 4078 3915 3664 3869 4766 4758 5045 2963 4028 4138 5020 4706 4471 2519 3154 3020 3656 2884 52 4200 3714 3574 2941 3136 3226
"FBgn0051522" 713 637 678 815 682 675 785 744 926 651 864 836 322 406 339 315 308 308 339 305 381 367 328 396 884 971 965 724 740 738 1081 826 766 713 834 744 455 550 538 308 364 3 363 495 432 573 349 416
"FBgn0037251" 13 9 8 13 4 4 9 10 9 9 10 7 10 15 6 11 7 8 1 3 7 5 4 6 26 31 11 9 12 5 23 18 6 7 6 7 4 5 5 8 2 0 9 7 5 10 7 5
"FBgn0037249" 18025 19332 16393 16516 20239 17317 17403 17466 15093 19463 20460 15631 45903 44503 42556 33999 32704 26452 27680 28490 28048 35005 22571 29032 14953 15406 15707 19661 19795 20544 14955 15791 18322 19141 17224 17053 27572 27247 27894 28525 29879 495 27384 33933 25559 34719 31344 34268
"FBgn0037248" 21034 20481 25359 19708 18644 16476 23110 22137 21569 18254 17368 18981 412 364 378 285 349 410 448 423 391 346 502 574 20409 22016 18793 19727 19648 18712 21530 21924 21830 15682 21490 17279 981 1388 1171 478 550 1 654 797 795 981 630 542
"FBgn0052944" 1 2 0 1 1 0 2 1 1 3 3 1 20 19 38 7 26 11 23 21 36 15 15 15 8 2 2 4 2 1 2 7 6 7 7 2 38 18 22 12 16 0 32 19 15 39 19 30
"FBgn0037242" 582 540 598 591 495 452 567 528 536 508 482 482 16 21 20 10 10 4 20 11 19 25 13 23 533 543 574 468 507 476 654 546 504 462 541 395 19 38 37 8 12 0 16 16 22 43 22 24
"FBgn0037236" 4188 4429 4612 4640 3630 3569 4111 4625 4525 4222 4937 4167 5365 5762 4960 4568 4885 6709 5721 5918 6281 5851 6131 6741 3858 4199 4380 4148 4248 4638 3751 4454 4516 4672 4654 4287 4488 5883 5008 7132 7591 57 5971 6098 5574 4319 5680 5326
"FBgn0037231" 118 113 104 120 107 90 93 76 108 115 117 89 59 52 65 41 56 60 76 68 72 56 56 54 96 94 89 105 134 105 97 90 121 140 127 119 111 112 116 101 124 0 107 87 90 94 69 118
"FBgn0037230" 0 0 1 0 0 0 0 0 0 1 0 0 15 10 9 4 11 25 7 1 4 2 18 3 1 1 0 0 0 0 0 0 0 0 0 0 3 25 5 8 7 0 14 22 14 10 9 14
"FBgn0037213" 33 32 42 37 22 57 65 42 48 40 57 93 18094 17440 17941 11948 13364 15418 15630 13556 18660 18381 18505 20507 49 69 53 33 33 24 53 69 115 36 71 46 15843 18974 18088 17291 24152 241 18990 19167 20363 16718 12459 13068
"FBgn0037215" 2656 2507 2954 2364 2545 2264 2432 2506 2411 2601 2783 2487 1991 1639 1856 1250 1729 1490 1457 1699 1730 1544 1144 1536 2824 3228 3341 2719 2778 2712 2508 2547 2778 2940 2856 2519 2057 1812 2421 2204 2410 27 1375 1380 1082 1905 1528 1520
"FBgn0037218" 5734 6057 6688 5790 5740 5283 6316 6486 5898 6098 7065 5863 5953 6956 5642 3528 2852 5180 7252 5069 6363 5376 4053 4786 6539 6821 6841 6989 6598 6736 5402 6498 6480 7252 6604 6092 4458 6953 4691 8178 6172 54 6199 7302 4920 3670 4975 5188
"FBgn0015331" 980 1008 1052 1041 814 934 1175 1258 1266 902 1321 1097 2056 2151 1965 1621 1599 2131 2378 2391 2343 2054 2053 2511 936 1110 990 959 1073 1071 833 1137 1002 1087 961 830 1509 2228 2174 2045 1820 32 2450 2275 2140 1644 1558 1689
"FBgn0010225" 83 119 79 128 162 194 184 243 152 363 244 196 487 518 489 546 676 601 688 750 717 653 629 595 183 177 163 290 297 341 134 212 244 113 80 32 603 740 750 671 741 10 749 714 715 432 393 524
"FBgn0037223" 0 0 0 0 0 0 0 0 0 0 0 0 1 0 3 1 1 2 17 8 27 14 9 2 0 0 0 0 0 0 0 0 0 0 0 0 4 4 5 8 10 0 7 9 25 9 9 14
"FBgn0037224" 0 0 0 0 0 0 0 0 0 0 0 0 1 2 1 1 0 0 0 0 2 0 0 0 0 0 0 0 0 0 0 0 0 0 2 0 0 2 1 0 2 0 2 2 1 1 0 2
"FBgn0037227" 0 0 0 0 0 0 0 0 0 0 0 1 2 7 2 0 3 0 0 4 1 5 1 3 0 1 0 0 0 0 0 0 0 0 0 0 1 0 2 0 2 0 1 0 1 1 1 6
"FBgn0041621" 0 0 0 0 0 0 0 0 0 0 0 0 8 13 12 4 3 4 4 2 2 2 0 9 0 0 0 0 0 0 0 0 0 0 0 0 5 12 13 5 2 0 2 4 7 5 2 14
"FBgn0037228" 0 0 0 0 0 0 0 1 0 0 0 0 0 1 0 0 1 1 1 1 2 3 3 0 0 0 0 0 0 0 0 0 0 0 0 0 0 2 7 5 0 0 2 0 7 1 0 9
"FBgn0037229" 0 1 0 0 0 0 0 0 0 0 0 0 1 3 0 0 1 3 0 2 0 0 1 0 0 0 0 0 0 0 0 0 1 0 0 0 0 2 0 2 2 0 5 2 1 1 1 5
"FBgn0037225" 0 0 0 0 0 0 0 0 0 0 0 1 2 0 0 1 2 1 0 0 0 0 0 0 0 0 0 0 0 0 0 1 0 0 0 0 1 1 2 1 1 0 2 1 0 0 4 1
"FBgn0037220" 3057 2970 3286 2937 2520 2488 2861 2963 2941 3002 3664 3257 8533 8400 7827 6767 7525 7606 7780 8225 7916 8623 8191 9084 3210 3483 3510 3156 3217 3383 3105 3298 3508 3473 3188 3062 8371 9359 9464 8416 8057 82 7928 8297 7598 7910 7431 7321
"FBgn0051516" 0 0 1 0 0 0 0 0 0 0 0 0 20 14 20 18 22 15 20 13 43 21 20 17 0 0 0 0 0 0 0 0 0 0 0 0 8 18 11 16 23 0 22 24 11 29 23 31
"FBgn0037217" 0 0 1 1 0 2 2 2 0 0 0 0 7 2 8 4 4 2 2 6 8 4 8 4 1 1 1 0 1 1 0 0 0 0 0 5 2 5 13 9 14 1 5 2 11 11 5 12
"FBgn0000500" 0 1 2 4 1 2 4 5 1 0 7 1 11 8 3 8 11 29 23 15 62 14 24 9 0 0 4 1 1 0 10 3 4 4 2 5 33 64 74 77 199 0 38 22 68 33 18 76
"FBgn0031670" 2504 2661 2731 2581 2205 2068 2456 2725 2507 2324 3053 2713 5452 5326 5034 4558 4700 5370 4155 4445 4272 5821 5413 6307 2498 2533 2592 2558 2513 2826 2302 2511 2638 2615 2530 2202 5312 5361 6416 5397 5284 75 5196 5236 4915 4547 4288 3996
"FBgn0000299" 0 1 0 0 0 0 4 2 1 2 0 0 11 22 5 15 13 5 10 11 19 5 9 4 0 0 0 0 0 0 2 3 3 1 1 0 10 4 13 9 3 0 13 15 21 12 1 16
"FBgn0260470" 0 0 0 0 0 0 0 0 0 0 0 0 0 0 0 0 0 0 0 0 0 0 0 0 0 0 0 0 0 0 0 0 0 0 0 0 0 0 0 0 0 0 0 0 0 0 0 0
"FBgn0031676" 1152 1135 1116 1238 916 864 1160 1166 1081 942 800 896 273 354 312 277 354 302 280 267 276 387 324 373 1061 1265 1007 939 1020 916 1184 1144 1108 879 1326 892 296 455 361 275 305 6 381 409 385 377 272 327
"FBgn0031682" 2079 2103 2123 2060 1769 1665 1853 1933 1863 1887 2266 2228 558 474 512 291 307 307 313 460 494 522 441 655 1771 1932 1849 2028 1888 1899 2026 1950 1876 2083 2132 2003 531 555 667 356 314 10 605 602 701 849 627 613
"FBgn0031683" 821 870 925 878 762 730 824 760 766 866 749 687 1538 1331 1345 979 1031 960 1370 1514 1420 1345 872 1068 977 931 922 796 816 789 590 735 768 1051 1050 878 1445 1587 1603 1148 1187 13 1547 1868 1902 1324 1128 1158
"FBgn0031684" 1050 1013 1062 1115 940 817 1093 1147 1195 972 1085 1093 1735 1603 1561 1368 1466 1616 1776 2077 1958 2032 1822 2045 958 959 866 866 961 956 944 1025 1016 1173 1127 1095 1682 1784 1961 1698 1602 19 1410 1437 1437 1757 1683 1590
"FBgn0031681" 5698 5946 6386 6033 5020 4884 4331 4831 4614 5417 5115 5481 651 639 629 640 747 625 748 787 763 630 559 736 6644 6575 7141 5636 5631 4648 5292 5939 5726 5048 6399 4624 1000 1306 1141 594 835 5 823 966 1031 821 720 721
"FBgn0028694" 7508 7305 8231 7577 5939 5310 6922 6705 6236 7092 4295 4433 1603 1328 1376 1667 1667 1636 1464 1818 1702 1785 1402 1708 6580 6326 5342 5881 6452 4915 7348 7914 7350 4816 7468 5389 1980 2165 2051 1277 1409 16 1779 1791 1739 2153 1494 1313
"FBgn0031678" 612 846 791 360 584 403 308 400 447 515 996 740 1104 1003 936 732 753 699 460 508 702 1084 811 904 448 378 299 206 199 443 705 517 408 309 378 347 682 869 880 356 763 6 876 859 802 1481 485 801
"FBgn0031677" 2305 2433 2531 2637 2232 1468 2590 2317 2362 2177 1567 1691 278 262 257 1089 1137 1327 182 261 252 534 261 448 2248 2421 1625 2122 2557 1880 1837 2544 1783 1436 2419 1329 294 280 253 293 293 0 189 242 171 280 259 228
"FBgn0022023" 5777 5768 5970 6100 5392 4740 6131 6718 6521 5351 6519 6310 12006 11720 11390 11349 11772 12378 10566 11763 11802 12083 11944 13992 5932 6659 6377 6402 6178 6852 5730 5587 6260 5762 5855 5524 12712 13887 14763 12750 14926 132 12645 12298 11544 11383 10048 10610
"FBgn0031675" 2 7 3 7 13 8 11 8 5 5 4 3 11 23 24 98 178 170 42 75 108 202 164 72 17 14 11 4 8 7 11 6 5 14 15 11 37 90 55 30 50 1 54 58 164 40 29 91
"FBgn0031673" 2183 2070 2147 2098 2067 1945 1891 2095 1944 2042 2386 2203 4759 4501 4557 2874 3047 3023 4103 4212 4172 4039 3775 4649 2393 2515 2456 2162 2072 2101 2354 2441 2444 2507 2363 2322 3858 4259 4288 2329 2410 35 4679 5242 4854 4367 3972 3878
"FBgn0016075" 0 0 0 0 0 1 0 1 0 0 1 0 15 9 9 36 41 52 17 39 68 81 55 19 0 3 0 1 5 2 1 0 3 2 0 2 37 51 45 25 61 1 36 50 105 22 10 29
"FBgn0031668" 0 0 0 0 0 0 0 0 0 0 0 0 0 0 0 0 0 0 0 0 0 0 0 0 0 0 0 0 0 0 0 0 0 0 0 0 0 0 0 0 0 0 0 0 0 0 0 0
"FBgn0053113" 8930 8991 10790 9226 8207 7399 9332 9111 8957 8654 9559 8863 21415 21743 20858 20078 21497 22819 20446 21015 21053 22991 21283 23587 9547 9966 9809 8364 7890 8274 8522 9019 9030 9062 9276 8610 21415 21685 24939 18626 19955 266 21491 23861 24857 20434 18709 18590
"FBgn0051971" 0 0 0 0 0 0 0 0 0 0 0 0 0 0 0 0 0 0 0 0 0 0 0 0 0 0 0 0 0 0 0 0 0 0 0 0 0 0 0 0 0 0 0 0 0 0 0 0
"FBgn0046776" 1918 2266 2403 976 723 1435 1197 671 1148 1997 2753 3911 1282 4656 4373 2912 802 2559 1211 649 3394 6321 7055 8780 1463 940 943 2815 1706 3060 1670 1371 1737 419 294 481 2488 876 1191 5614 6316 53 2890 2735 2657 590 781 517
"FBgn0031693" 0 2 0 1 1 4 0 0 0 0 0 2 2 1 3 1 5 2 2 3 6 0 1 1 0 2 2 1 3 0 0 0 0 1 0 1 9 2 8 2 7 0 2 10 3 15 6 3
"FBgn0031694" 1 0 0 3 0 0 0 0 0 0 0 1 0 1 2 4 3 1 5 1 0 0 2 3 0 0 0 0 0 0 0 1 0 0 0 0 5 7 2 3 4 0 4 5 2 4 1 5
"FBgn0031695" 0 0 0 0 0 0 0 0 1 0 0 0 1 1 2 3 4 8 5 5 5 2 4 0 0 0 0 0 0 0 0 0 0 0 0 0 1 3 0 3 2 0 1 1 3 3 4 6
"FBgn0031696" 4678 4788 5275 4978 4626 4285 4878 5009 4826 5193 5563 4915 2253 2254 2201 1778 1867 2335 2167 2291 2210 1954 1662 2297 4870 5105 5110 4895 4598 4603 4457 5235 5100 4857 4970 4605 1380 1750 1500 1809 2089 20 1984 1894 1791 1304 1167 1272
"FBgn0016076" 2 0 5 3 0 1 4 0 0 2114 2 0 17 3 17 19 11 13 8 8 3 29 9 6 4 1 0 0 1 1 1 3 1 1 1 0 30 54 40 3 22 0 2 13 5 100 18 61
"FBgn0015031" 1866 1889 1978 2012 1623 1607 1882 2002 2051 1928 2149 1982 4476 4286 4039 3643 4097 4143 3337 3827 3958 4321 3831 4282 1376 1479 1501 1897 1757 2117 1890 1854 1771 2337 2087 2313 3439 3370 3717 3806 4079 57 3873 3877 3831 4573 4046 4173
"FBgn0031701" 0 0 0 0 0 0 0 0 0 0 0 0 21 26 21 12 46 18 50 35 48 24 19 13 1 0 0 0 0 0 0 0 0 0 0 0 28 86 49 27 35 0 25 17 37 15 9 48
"FBgn0016920" 0 0 1 5 0 0 2 0 0 0 4 1 8 13 14 6 12 11 14 14 16 4 1 2 1 1 0 1 0 1 0 0 2 3 1 0 18 20 7 11 14 1 9 19 11 40 18 25
"FBgn0016660" 0 0 0 0 0 0 2 0 0 0 0 0 0 0 0 0 2 0 0 0 0 3 2 1 0 0 0 0 0 0 0 0 0 0 0 2 2 0 0 0 2 0 2 4 0 16 10 21
"FBgn0031703" 361 356 596 304 402 285 711 692 742 510 611 411 48 45 28 47 39 98 547 431 602 25 11 20 491 518 558 219 220 301 805 389 438 391 374 299 80 74 47 15 4 0 45 39 51 49 107 118
"FBgn0031702" 0 0 0 0 0 0 1 2 0 0 0 0 0 1 0 1 4 1 1 2 0 2 1 0 0 0 0 0 0 0 0 0 0 0 0 0 1 0 1 0 0 0 0 0 3 0 1 0
"FBgn0031700" 1 2 0 1 0 0 1 0 0 0 0 2 61 61 85 87 119 124 46 54 62 122 102 102 1 3 0 0 0 0 3 2 1 1 0 1 175 307 221 90 192 1 117 92 92 58 45 97
"FBgn0031698" 16220 16983 15482 15697 18779 16482 18064 18965 16197 18847 19774 15931 11856 10433 10559 10187 10229 10924 10649 10192 10161 7658 8396 9441 19103 16768 19184 20218 18855 16746 15160 16516 17308 19262 16672 15139 9239 11457 9803 7436 9802 129 11746 12428 11305 9648 8573 9052
"FBgn0031697" 0 0 0 0 0 1 2 0 0 1 0 0 4 3 5 10 10 15 15 12 7 3 1 3 0 0 0 0 1 0 0 0 0 1 0 0 5 3 11 4 20 0 13 6 4 9 1 7
"FBgn0000228" 7680 7658 8068 7860 8376 7549 8727 8776 8277 8917 9696 8487 18142 21600 17232 21566 17030 35647 25197 20048 25434 23176 23808 28626 7959 7612 8761 8707 8302 8110 7983 8056 7911 9034 8705 8071 10425 13463 12198 24156 20028 175 18029 23489 19050 5961 13061 13769
"FBgn0003716" 3410 3540 3700 3344 4057 3454 3822 3892 3496 2900 4069 3434 4454 4984 4186 3193 3003 3361 4534 4402 4494 4138 4829 4127 4528 4544 4514 3823 3709 4232 3164 3549 3752 4429 4207 4084 2325 3412 2733 3032 3065 45 3571 3735 3752 3833 2963 3373
"FBgn0051914" 0 0 0 0 0 0 0 0 0 0 0 0 0 0 0 0 0 0 0 0 0 0 0 0 0 0 0 0 0 0 0 0 0 0 0 0 0 0 0 1 0 0 0 0 0 0 0 0
"FBgn0031707" 6 3 2 2 0 4 0 1 0 2 0 3 35 48 44 189 220 239 188 171 195 209 188 133 1 0 1 0 2 0 1 3 1 6 7 5 52 115 78 75 94 4 119 133 146 65 49 121
"FBgn0000318" 1990 1898 1704 1804 1469 1245 1737 1915 2088 2205 1801 1711 3430 3437 3186 2314 2462 2755 2875 3249 3200 2890 2638 3108 1903 1869 2071 1922 1976 1967 1801 1898 1756 1800 1710 1678 3296 3529 4113 3347 3286 37 2888 3027 2678 2819 2622 2828
"FBgn0031711" 2840 2784 2928 2764 2359 2255 2585 2645 2841 2425 2969 2888 3900 3678 3063 3483 3781 3522 3665 3783 4349 3646 2786 3825 2547 2740 2878 2694 2640 2766 2735 2756 2850 2976 2991 2771 3819 3566 4795 3130 2299 38 3647 3430 3431 4782 4359 4395
"FBgn0051989" 1150 1322 1050 1345 1059 953 1081 1154 1026 1014 1267 1183 609 517 600 717 808 655 581 600 822 787 508 681 986 943 901 960 940 827 942 981 1064 736 1034 769 819 1117 1046 511 548 5 972 1038 1344 1297 686 909
"FBgn0051648" 498 480 556 507 429 387 420 381 295 703 145 180 231 183 181 158 148 138 124 134 186 155 154 183 586 624 431 273 354 168 648 686 651 262 638 283 223 258 319 48 34 0 251 239 284 291 202 195
"FBgn0051915" 692 663 916 993 841 715 643 742 821 1027 898 974 352 319 327 303 278 349 275 314 403 279 315 354 840 999 801 933 925 962 993 889 795 1154 1205 1055 381 531 536 283 246 2 451 528 587 604 463 551
"FBgn0002525" 10079 10439 10587 9546 10494 9320 11631 12018 10823 11363 11385 9116 32327 29271 30012 23219 23439 22239 26979 27228 26730 24192 21170 25536 11441 11238 11506 10990 10043 9994 9251 9607 10343 11458 10297 9945 25945 26909 29181 20563 22103 327 27668 27419 25049 30001 23766 25737
"FBgn0031717" 12 5 12 8 8 4 7 16 3 12 9 7 138 127 118 166 127 161 180 235 215 184 241 136 5 3 2 4 5 8 16 8 2 9 6 4 218 217 229 165 214 2 236 266 274 354 252 180
"FBgn0031719" 0 0 0 1 0 0 0 0 0 0 44 31 8 21 13 9 2 8 2 15 9 31 22 40 0 0 21 2 1 13 2 0 0 0 0 3 9 26 13 15 14 0 8 8 28 2 10 14
"FBgn0031721" 0 0 0 0 0 0 0 0 0 0 0 0 5 10 7 0 1 4 2 1 2 7 5 7 0 0 0 0 0 0 0 0 0 0 0 0 1 6 18 17 9 0 2 1 10 0 3 1
"FBgn0004620" 0 0 0 0 0 0 0 0 0 0 0 0 10 52 27 6 7 5 12 14 8 18 33 21 0 1 0 0 0 0 0 0 0 2 0 0 10 16 53 34 17 1 15 17 40 5 7 8
"FBgn0041719" 0 0 0 0 0 0 0 0 0 0 0 0 0 0 0 0 0 0 0 0 0 0 0 0 0 0 0 0 0 0 0 0 0 0 0 0 0 0 0 0 0 0 0 0 0 0 0 0
"FBgn0031724" 0 0 0 0 0 0 0 0 0 0 0 0 11 14 7 23 12 41 28 27 14 11 16 10 1 0 0 0 0 0 0 0 0 0 0 0 11 8 7 5 9 0 10 4 2 6 9 14
"FBgn0031728" 0 0 0 0 0 0 0 0 0 0 0 0 3 4 2 37 72 73 0 0 1 2 2 1 0 0 0 0 0 0 0 0 0 0 0 0 0 1 2 4 0 0 0 0 0 0 1 0
"FBgn0031729" 0 0 0 0 0 0 0 0 0 0 0 0 0 0 0 0 0 1 0 0 0 0 0 0 0 0 0 0 0 0 0 0 0 0 0 0 0 0 0 0 0 0 0 0 0 0 0 0
"FBgn0051646" 0 0 1 1 0 0 1 1 0 5 0 1 2 2 0 1456 1836 1485 1 1 5 155 280 1 1 0 0 0 1 0 0 1 0 0 1 0 0 0 0 29 25 1 20 7 4 1 1 1
"FBgn0031725" 0 0 0 0 0 0 0 0 0 0 0 0 0 6 4 4 4 11 4 1 1 0 2 5 0 0 0 0 0 0 0 0 0 1 0 0 2 0 0 142 144 3 3 6 0 0 6 3
"FBgn0031723" 0 0 0 0 0 0 0 0 0 0 0 0 0 1 3 5 5 2 1 0 0 4 8 1 0 0 0 0 0 0 0 0 0 0 0 0 0 2 2 3 1 0 1 3 0 0 0 1
"FBgn0031722" 0 0 0 0 0 0 0 0 0 0 0 0 0 0 0 0 1 1 0 1 0 0 2 0 0 0 0 0 0 0 0 0 0 0 0 0 0 1 0 0 0 0 0 0 0 0 0 0
"FBgn0031720" 0 0 0 0 0 0 0 0 0 0 0 0 2 15 5 1 0 1 1 0 0 4 6 6 0 0 0 0 0 0 0 0 0 0 0 0 1 5 9 9 5 0 3 4 7 3 1 1
"FBgn0031718" 0 1 1 3 1 0 1 2 3 0 93 58 585 789 503 581 432 866 1090 1088 757 1223 1434 1412 6 2 39 3 2 26 6 1 0 8 1 5 433 422 367 1806 737 4 855 1111 1273 787 961 787
"FBgn0014189" 14100 13922 15013 12870 10516 9937 13573 13431 13224 14086 15007 12999 33388 32459 32299 25481 27265 30807 28267 28643 29672 29117 29735 32164 12668 13155 13085 12799 13032 14162 12167 14157 14353 14231 14219 13225 31305 33850 35629 26969 29975 382 33301 32454 32727 31158 26675 26848
"FBgn0031716" 0 1 0 3 5 0 0 0 0 4 1 2 7 7 15 12 16 26 17 6 14 11 10 11 5 6 4 0 0 0 0 0 1 6 4 1 7 11 9 13 11 0 11 10 13 14 2 18
"FBgn0031715" 1 0 0 2 3 0 8 2 4 36 5 3 22 38 42 59 72 67 49 58 62 86 46 43 2 3 4 3 2 2 9 1 2 17 29 5 49 84 60 32 44 0 60 113 131 106 63 103
"FBgn0031713" 1442 1368 1249 1210 942 888 1245 1236 1232 1253 1160 1193 463 398 489 177 189 206 515 563 647 275 438 221 1317 1426 1247 1277 1348 1331 1230 1296 1271 1218 1503 1227 256 256 247 227 148 3 316 314 365 354 225 254
"FBgn0031710" 1074 983 1144 911 1054 936 985 988 883 1421 1416 1281 492 426 349 774 851 680 399 396 449 472 287 490 924 1057 1028 1212 1115 1252 1300 1290 1277 1326 1287 1276 447 339 344 513 235 6 390 485 309 501 458 610
"FBgn0031708" 823 808 736 649 548 555 680 534 540 655 759 710 272 232 230 374 431 376 285 361 319 455 418 551 623 763 607 611 616 628 674 728 634 683 767 661 422 462 387 328 256 4 410 461 363 522 407 330
"FBgn0051647" 0 0 0 0 0 0 0 0 0 0 0 0 0 0 0 0 0 0 0 0 0 1 0 0 0 0 0 0 0 0 0 1 0 0 0 0 0 0 0 0 0 0 0 0 0 0 0 0
"FBgn0031730" 0 0 0 0 0 0 0 0 1 0 0 0 0 0 0 1 0 0 0 0 0 0 0 0 0 0 0 0 0 0 0 0 0 0 0 0 0 0 0 0 0 0 0 0 0 0 1 0
"FBgn0024191" 809 980 763 907 1055 877 887 1020 934 954 1332 1026 671 750 652 1040 1024 1112 1650 1556 1747 668 608 728 1075 1072 1163 1038 1006 972 943 1057 1125 1214 1044 985 1718 1808 1704 1685 1676 21 1013 1332 913 1609 1494 1393
"FBgn0031736" 1490 1638 1723 1318 1686 1410 1749 1690 1787 1516 1709 1607 2101 1807 1910 684 599 905 1097 1384 1227 732 1439 1886 1823 1993 2111 1502 1577 1737 1249 1446 1448 2298 2201 2237 790 725 970 1035 1170 18 1166 1365 1259 1213 1683 1627
"FBgn0031735" 0 0 0 0 0 1 0 0 0 0 0 0 7 11 15 21 17 24 28 15 26 31 23 36 0 0 0 0 0 0 0 0 0 0 0 0 14 23 37 24 14 0 36 53 51 27 10 8
"FBgn0051912" 0 0 0 0 0 0 0 0 0 0 0 0 0 0 0 0 0 0 0 0 0 0 0 0 0 0 0 0 0 0 0 0 0 0 0 0 0 4 0 0 0 0 0 0 0 0 0 0
"FBgn0051913" 0 0 0 0 0 0 0 0 0 0 0 0 0 0 3 7 1 10 3 4 2 3 9 5 0 0 0 0 0 0 0 0 0 0 0 0 15 25 9 1 4 0 4 1 4 6 5 8
"FBgn0031740" 1550 1384 1642 1569 1215 1216 1479 1300 1281 1345 812 988 1522 1328 1435 1377 1542 1492 1571 2132 1867 1610 1958 1992 1258 1283 906 1509 1563 1650 1675 1713 1431 861 1541 919 1619 1979 1957 1219 1531 20 2149 1798 2058 1853 1283 1283
"FBgn0031741" 1562 1537 1462 1761 1519 1406 1705 1687 1770 2034 1411 1433 592 618 468 301 346 581 615 590 513 440 734 622 1752 1594 1690 218 263 199 570 398 496 3215 3226 2841 594 678 494 61 42 0 126 435 92 547 709 602
"FBgn0031746" 0 0 0 0 0 0 0 0 0 0 0 0 1 4 2 3 2 0 0 1 1 1 0 0 0 0 0 0 0 0 0 0 0 0 0 0 0 0 2 1 1 0 0 1 1 3 0 1
"FBgn0043362" 901 795 988 752 1062 788 602 469 421 807 347 427 3067 2789 3027 4222 4496 4262 2973 3614 3279 2611 2446 2876 1019 836 612 660 647 481 571 566 660 692 1008 665 3986 4820 3986 1846 2838 30 3177 3471 3282 2958 2585 2981
"FBgn0015381" 0 0 0 0 0 0 0 0 0 0 0 0 0 0 0 0 0 0 0 0 0 0 0 1 0 0 0 0 0 0 0 0 0 0 0 0 0 0 1 3 0 0 5 4 8 0 0 0
"FBgn0001128" 4337 4033 4963 4928 3997 3485 4416 4409 4803 4360 4687 4554 359 353 273 339 307 406 438 579 549 448 317 354 4393 4788 5016 6306 6193 6225 4644 4834 4891 4879 5184 4922 657 757 626 733 604 15 632 909 740 621 518 459
"FBgn0031752" 2696 2714 2898 2607 2233 2096 2803 2589 2503 2497 1974 2303 1292 1262 1405 1692 1885 1885 1649 2190 2006 1787 2005 1795 2635 2663 2256 2643 2504 2396 2461 2754 2601 1939 2922 2051 1666 2213 1890 1064 1330 12 1805 1858 1722 1698 1423 1413
"FBgn0031753" 0 0 0 0 0 0 0 0 0 0 0 0 0 1 0 0 0 1 0 0 0 0 0 0 0 0 0 0 0 0 0 0 0 0 0 0 0 0 0 0 0 0 0 1 1 0 0 0
"FBgn0031751" 0 0 0 0 0 0 0 0 0 0 0 0 0 0 0 0 0 0 0 0 0 0 0 0 0 0 0 5 3 0 0 0 0 0 0 0 1 0 0 0 0 0 0 0 0 1 0 0
"FBgn0031749" 0 0 0 0 0 0 0 0 0 0 0 0 0 1 0 2 7 14 3 1 8 5 5 24 0 0 0 0 0 0 0 0 0 0 0 0 1 14 11 1 0 0 2 2 3 1 1 0
"FBgn0031747" 0 0 0 0 0 0 0 0 0 0 0 0 1 0 5 6 18 2 8 12 12 23 2 8 0 0 0 0 0 0 0 0 0 0 0 0 7 1 3 2 4 0 9 3 0 1 1 2
"FBgn0002855" 4 0 0 0 0 0 0 0 0 0 0 0 0 0 1 0 0 1 0 0 0 3 0 1 0 0 0 0 0 0 0 0 0 0 0 0 0 0 0 0 0 0 0 0 0 0 2 1
"FBgn0002856" 0 0 0 0 0 0 0 0 0 0 0 0 0 1 0 0 2 0 0 0 0 1 2 1 0 0 0 0 0 0 0 0 0 0 0 0 1 0 0 2 1 0 0 0 0 0 1 3
"FBgn0031745" 0 1 2 1 0 3 0 0 1 3 2 0 1073 1112 1279 1398 1447 1244 1088 1370 1342 1884 1857 1215 0 3 1 1 2 2 3 2 0 2 2 0 1316 1483 1600 1228 1015 16 869 1083 468 806 552 863
"FBgn0051644" 0 0 0 0 0 0 0 0 0 0 0 0 0 1 0 0 0 0 0 1 0 0 0 0 0 0 0 0 0 0 0 0 0 0 0 0 0 0 0 0 0 0 0 0 0 0 0 0
"FBgn0031739" 1646 1845 1865 1808 1629 1624 1697 1747 1614 1445 2034 1781 1059 1087 965 514 457 674 1140 950 906 1004 603 1047 1767 1923 1819 1493 1400 1450 1484 1499 1530 1741 1693 1531 387 608 411 888 724 6 917 752 631 322 391 381
"FBgn0031738" 1254 1422 1303 1406 1408 1331 1403 1290 1330 820 1400 1301 70 57 64 141 131 286 206 151 243 382 413 311 1574 1571 1567 1445 1356 1350 1372 1415 1362 1548 1612 1508 683 783 746 72 87 0 436 413 462 466 598 801
"FBgn0031737" 0 2 5 3 0 1 2 1 0 0 1 0 0 0 0 0 2 1 0 0 0 0 1 0 0 0 1 2 3 1 1 3 1 1 1 2 2 0 1 0 0 0 1 0 2 1 0 2
"FBgn0031734" 0 0 0 0 1 2 3 2 2 2 1 2 2 7 4 9 6 14 9 14 9 9 3 9 5 1 2 2 2 5 6 2 3 5 1 1 5 6 11 1 1 0 130 60 86 15 2 3
"FBgn0031733" 0 1 0 0 0 0 0 0 0 0 0 0 1 5 3 3 3 4 5 8 5 4 7 2 1 0 0 0 0 0 0 0 0 0 0 0 7 2 9 6 5 0 28 25 12 10 2 7
"FBgn0031732" 0 0 0 0 0 0 0 0 0 0 0 0 0 0 1 0 1 1 2 0 1 0 2 0 0 0 0 0 0 0 0 0 0 0 0 0 1 4 2 0 2 0 7 3 4 2 1 6
"FBgn0031731" 0 0 0 0 0 0 0 0 0 0 0 0 0 0 0 0 0 0 0 0 0 0 0 0 0 0 0 0 0 0 0 0 0 0 0 0 0 0 0 0 0 0 0 0 0 0 0 0
"FBgn0003980" 0 0 0 0 0 0 0 0 0 0 0 0 0 0 2 0 0 1 0 1 0 0 0 1 0 0 0 0 0 0 0 0 0 0 0 0 0 1 0 0 0 0 0 0 0 1 0 0
"FBgn0031757" 0 0 0 0 0 0 0 0 0 0 1 0 0 0 1 0 7 5 1 0 2 0 2 2 2 1 0 0 0 0 0 0 0 0 0 0 11 17 9 4 20 0 13 0 7 0 1 4
"FBgn0031758" 0 0 0 0 0 0 0 0 0 0 0 0 0 0 0 0 0 0 0 0 0 0 0 0 0 0 0 0 0 0 0 0 0 0 0 0 0 0 0 0 0 0 0 0 0 0 0 0
"FBgn0001942" 39223 38547 40482 37693 34081 31666 35605 33542 34753 37245 41023 40288 85965 81297 79046 74768 80702 76261 64891 64060 67885 80393 76320 81974 36524 39216 40443 36356 35222 38874 37715 36852 39036 37890 36630 37007 82582 90134 93431 70433 78318 773 77231 76306 73790 75003 67231 69262
"FBgn0001941" 4647 4614 5216 4830 4267 3835 4648 4846 4842 5166 5072 4593 793 874 874 513 601 825 1264 1281 876 762 645 817 5261 5739 5116 4888 4662 4833 5151 5099 5024 4998 4807 4488 765 1084 753 1417 1213 12 1109 1083 945 706 818 837
"FBgn0031760" 46 42 22 65 75 48 28 52 34 48 24 23 119 101 89 151 90 101 134 145 152 55 57 70 74 87 101 162 203 177 198 181 118 54 51 14 171 201 186 237 241 0 287 332 320 332 214 239
"FBgn0031763" 0 0 0 0 0 0 0 0 0 0 0 0 0 0 0 0 1 1 0 0 0 0 0 1 0 1 0 0 0 0 0 0 0 0 0 0 0 2 0 0 0 0 0 1 1 0 0 0
"FBgn0051643" 1379 1430 1460 1367 1169 1173 1335 1251 1245 1206 1466 1424 1367 1252 1402 906 973 963 1050 1170 1323 1142 1059 1194 1163 1247 1329 1347 1498 1613 1347 1364 1626 1685 1754 1560 928 1057 955 576 571 8 804 1012 1034 1096 908 860
"FBgn0031768" 1044 1045 973 1117 927 890 1011 1086 1137 1059 1278 1236 2071 1933 1953 1737 1853 1597 1969 2314 2321 2141 1915 2159 1155 1186 1098 949 894 939 1103 957 1001 1110 1167 1102 1991 2035 1923 1946 1991 15 1601 1648 1639 2155 1859 1660
"FBgn0031769" 12613 12720 13667 10998 10643 9936 10573 10541 9769 12046 11614 10783 7776 6604 6670 5140 5361 3465 6193 7029 5949 5002 4703 5509 10874 11665 11495 12155 11108 11870 12397 13047 13217 12484 12148 12307 7318 7554 7828 4107 4861 90 5933 6324 5836 8061 5425 6007
"FBgn0031770" 2 3 0 1 2 1 1 1 0 5 0 0 20 7 12 9 10 12 11 7 19 20 16 27 9 3 3 0 0 0 1 1 0 5 1 3 6 10 12 18 21 0 24 7 56 7 11 24
"FBgn0031772" 555 604 660 586 497 454 517 554 586 518 761 675 634 646 628 671 736 815 600 637 738 808 763 1038 568 598 618 523 518 581 593 628 606 581 572 533 563 620 776 633 676 13 812 698 717 601 628 650
"FBgn0031774" 392 364 390 548 437 443 389 479 468 305 368 313 330 309 330 461 508 613 457 510 619 479 396 508 434 443 521 462 428 465 367 341 374 425 446 411 441 522 571 307 256 3 518 517 455 622 539 497
"FBgn0031776" 1312 1260 1423 1308 1164 975 1222 1207 1322 1155 1386 1267 1401 1314 1213 1072 1103 1131 946 1198 1196 873 882 1097 1196 1379 1298 972 1108 1139 1272 1194 1193 1240 1288 1138 1329 1274 1458 1127 1107 11 1138 1113 1202 1397 1336 1255
"FBgn0051642" 0 0 2 3 0 0 0 0 3 4 0 0 12 29 19 3 8 6 14 13 11 25 6 17 0 0 1 2 1 0 8 0 0 0 0 1 50 65 80 9 8 0 54 93 66 134 121 106
"FBgn0031784" 1 2 0 1 1 0 0 0 0 1 2 0 1 3 9 2 2 2 0 2 1 0 2 1 0 0 0 0 1 0 0 0 0 2 1 0 2 7 2 3 2 0 27 51 44 15 9 16
"FBgn0031785" 0 0 0 0 0 0 0 0 0 0 0 0 5 7 0 0 0 0 1 2 10 1 0 0 0 0 1 0 1 0 0 0 0 1 1 0 1 7 5 0 0 0 7 6 7 9 5 11
"FBgn0040950" 0 1 0 0 0 8 1 1 0 0 0 0 1 20 3 0 0 0 61 60 55 5 0 0 0 0 1 0 0 0 8 0 0 1 0 0 6 0 1 1 1 1 3 19 0 0 2 4
"FBgn0031786" 0 0 0 0 0 1 0 0 0 0 0 1 0 0 0 0 0 0 2 0 5 0 0 0 0 0 0 0 0 0 0 0 0 0 0 0 0 0 0 0 0 0 0 0 0 0 0 0
"FBgn0051639" 0 0 0 0 0 0 0 0 0 0 0 0 0 0 0 1 0 0 9 9 14 0 0 0 0 0 0 0 0 0 0 0 0 0 0 0 0 0 0 0 0 0 0 0 0 0 0 0
"FBgn0031782" 882 1004 952 1268 1093 937 1061 1255 1300 1046 1098 963 1261 1190 1253 1174 1236 1569 1094 1146 1437 1112 1300 1329 1297 1299 1456 1111 1051 1114 824 1098 962 918 1008 932 1733 1814 2046 1406 1302 16 1406 1383 1389 1247 1180 1017
"FBgn0031779" 1665 1737 1717 1328 1348 1292 1489 1584 1546 1466 1613 1525 29 35 47 13 17 23 42 48 38 17 22 31 1595 1529 1732 1540 1419 1476 1252 1361 1459 1735 1618 1497 26 67 28 39 41 2 30 70 31 68 80 72
"FBgn0031777" 80 58 82 72 69 59 61 64 67 68 151 140 180 125 136 141 141 133 125 175 185 296 188 299 143 151 175 83 102 80 73 93 98 162 135 136 289 278 325 177 174 2 212 202 205 269 258 228
"FBgn0031775" 1 0 3 2 2 3 6 6 6 0 1 1 73 44 48 103 120 106 99 114 113 45 58 5 4 8 6 0 0 1 3 3 4 8 5 9 91 128 102 13 20 0 117 152 138 172 89 147
"FBgn0031773" 1079 1177 1142 1434 1019 1052 1354 1381 1453 1147 1401 1271 464 508 446 610 674 838 836 796 816 493 532 615 1349 1381 1355 1334 1279 1347 1225 1180 1164 1400 1443 1314 943 1095 1017 740 640 15 576 644 623 882 841 879
"FBgn0031771" 3647 3718 3625 4124 3469 3162 3744 3628 3713 3519 4119 3986 1230 1055 1062 1223 1214 1145 1140 1321 1571 1043 807 1249 3279 3416 3694 3968 3922 3926 3494 3795 4115 4061 3974 3968 1061 985 997 984 557 22 1065 1104 985 1264 1206 1226
"FBgn0029161" 7 10 12 11 12 20 13 14 17 18 18 12 6 3 8 26 18 12 15 21 10 14 13 16 17 14 2 16 14 6 13 11 21 8 5 12 4 4 10 3 11 0 12 10 8 9 6 9
"FBgn0000052" 4282 4706 4320 3838 4458 3804 4233 4253 3501 4610 4940 4225 885 735 975 883 1311 997 2433 2855 3126 990 996 851 4490 4219 4601 4235 3862 3590 3212 3371 3915 3932 4002 3457 898 1028 1112 547 1017 9 842 774 967 608 409 556
"FBgn0031766" 252 249 240 192 163 151 185 185 159 201 251 245 413 380 367 272 243 315 282 364 361 274 298 349 191 223 242 133 197 144 200 218 220 227 238 217 228 307 306 219 235 3 275 284 270 232 240 275
"FBgn0025742" 1581 1619 1687 1214 1079 869 1695 1213 974 1562 602 694 89 63 87 94 128 144 153 122 201 157 80 131 1589 1528 1117 1314 1433 1019 1559 1674 1654 952 1732 916 94 122 136 57 47 0 59 101 135 144 109 80
"FBgn0031764" 585 650 577 651 589 473 583 599 611 463 766 677 1623 1543 1628 1440 1446 1561 1426 1802 1797 1736 1652 1889 745 757 776 667 717 670 686 696 666 704 784 571 2187 2301 2342 1710 1869 28 2141 2178 2163 2255 1755 1745
"FBgn0001170" 0 0 0 0 0 0 0 0 0 0 0 0 0 0 0 0 0 0 0 0 1 1 3 0 0 0 0 0 0 0 0 0 0 1 0 0 1 3 0 0 3 0 0 0 1 3 1 1
"FBgn0001089" 2 5 1 6 2 0 1 1 0 1 0 0 0 0 0 18 23 13 6 1 4 2 3 6 2 2 3 7 14 4 17 5 1 1 4 0 3 6 9 6 4 0 3 1 4 13 10 8
"FBgn0031759" 18640 21426 20467 20849 24427 21186 23707 23901 19472 24728 24373 18491 18551 20634 18189 20212 20253 29187 30895 24709 28378 18068 17806 21713 25123 22780 24578 28051 25424 23827 17454 19741 22195 24640 20872 19152 24866 33842 26952 25768 27482 226 24972 29758 20064 18512 19625 19172
"FBgn0000308" 13293 13675 15109 12706 11479 10908 12436 12905 12972 12426 14012 13284 29592 28493 27455 26359 26897 28511 25447 26587 25721 30169 28174 32488 13036 14117 12902 12352 11287 12143 13703 12942 12506 13644 13402 13425 28461 31291 34375 25759 26333 321 28880 27976 27100 31469 28668 27629
"FBgn0031756" 0 0 0 2 0 1 0 1 0 1 0 0 3 1 3 4 8 5 3 3 6 3 5 1 1 0 2 0 0 0 0 1 0 0 0 0 24 47 55 24 57 0 50 11 15 8 5 15
"FBgn0003979" 0 0 0 0 0 0 0 0 0 0 0 0 0 0 0 0 1 0 0 0 0 0 0 0 0 0 0 0 0 0 0 0 0 0 0 0 0 0 1 0 0 0 1 0 0 0 0 0
"FBgn0040949" 0 0 0 0 0 0 0 0 0 0 0 0 0 2 0 3 0 0 0 0 0 0 0 0 0 0 0 0 0 0 0 0 0 0 0 0 0 0 0 0 0 0 1 0 0 2 0 1
"FBgn0026755" 0 0 0 0 0 0 0 0 0 0 0 0 0 0 0 2 0 3 0 0 0 1 0 1 0 0 0 0 0 0 0 0 0 0 0 0 0 0 0 0 0 0 0 1 0 0 0 0
"FBgn0031791" 0 0 0 0 0 0 0 0 0 0 0 0 0 0 0 0 0 0 0 0 0 0 0 0 0 0 0 0 0 0 0 0 0 0 0 0 0 0 0 0 0 0 0 0 0 0 0 0
"FBgn0260452" 0 0 0 0 0 0 0 0 0 0 0 0 0 0 0 0 0 0 0 0 0 0 0 0 0 0 0 0 0 0 0 0 0 0 0 0 0 0 0 2 0 0 0 0 0 0 0 0
"FBgn0015623" 9965 10632 10996 10047 10153 9670 10559 11095 9993 10000 11830 10055 3592 3457 3471 3520 3496 4246 5402 5123 4885 4286 3714 4052 11336 11074 11390 11062 10592 9721 9372 10120 10838 12482 11690 10259 3568 4472 3895 4985 4593 43 5116 5836 4484 3345 4030 3946
"FBgn0031803" 0 0 0 0 0 0 0 0 0 0 0 0 1 1 0 1 0 0 0 1 0 0 0 0 0 0 0 0 0 0 0 0 0 0 0 0 0 0 0 0 0 0 0 0 0 0 0 1
"FBgn0031805" 6 6 2 0 0 1 3 0 0 0 6 1 332 407 240 330 323 219 216 149 179 77 78 77 0 1 3 0 0 0 2 2 0 1 3 0 104 55 93 157 83 0 174 78 64 58 136 116
"FBgn0043854" 5818 6578 6245 6799 7082 6192 6221 6556 5833 6068 7030 5512 19410 21947 11865 9887 8227 28931 18039 3997 14263 10831 16024 22647 6789 6732 6857 8734 7666 7784 5720 6381 6954 7828 7311 6564 3434 3191 6184 11942 6178 55 12057 9285 6794 596 7530 7216
"FBgn0031808" 0 0 0 0 0 0 0 0 0 0 0 0 3 4 6 35 20 42 15 1 6 5 18 13 0 0 0 0 0 0 0 0 0 0 0 0 5 14 1 2 3 0 19 15 23 5 2 8
"FBgn0031811" 0 0 2 20 25 21 0 0 0 0 0 0 1 0 0 0 0 0 1 0 3 2 0 0 53 107 144 224 200 185 230 15 70 97 75 2 2 4 1 1 3 0 3 5 2 0 1 3
"FBgn0031815" 2105 2083 2521 2240 1880 1937 2150 2342 2388 2126 2197 2059 371 376 308 510 519 572 494 440 449 498 566 597 2165 2398 2509 2424 2292 2288 2598 2689 2183 2137 2148 1871 482 622 559 339 291 5 538 479 682 320 270 311
"FBgn0031820" 10165 11058 11249 11739 10955 10504 10740 10810 10213 6190 12334 11151 531 516 507 445 492 419 502 499 473 250 148 283 12393 12389 12487 12314 11491 11690 12677 13186 13183 13964 13843 13062 637 762 659 380 493 4 438 479 339 723 514 515
"FBgn0027496" 1540 1342 1454 1409 1223 1168 1362 1173 1296 1526 1398 1374 2160 1770 1742 1798 1824 1876 1396 1433 1633 1810 1477 1634 1277 1217 1467 1296 1309 1314 1335 1458 1409 1550 1618 1453 2211 2437 2376 1601 1385 27 1806 1707 1605 1874 1739 1707
"FBgn0051638" 1338 1375 1381 1274 1125 1100 1174 1179 1160 1301 1413 1304 2188 1983 2153 2051 2021 2115 1636 1422 1644 1656 2085 1068 1323 1330 1289 1485 1548 1455 1310 1517 1489 1401 1684 1332 2465 2948 2974 540 484 20 1684 1004 1064 2637 1824 1932
"FBgn0031824" 1026 974 1074 954 852 696 1045 820 847 877 357 481 50 61 48 50 63 67 28 25 17 29 55 29 816 801 459 618 713 368 823 968 844 358 1052 355 20 33 23 17 11 0 26 39 30 24 16 23
"FBgn0031822" 888 841 945 1149 874 841 944 1003 1119 1160 1104 1025 1870 1693 1621 1765 1901 1999 1611 1863 1744 2255 1843 2232 935 977 1071 1099 1095 1166 1101 1193 1194 1141 1122 986 2029 2078 2650 2296 2219 27 2336 2195 2003 2023 2050 1779
"FBgn0031821" 6 6 8 17 14 14 6 4 5 2 6 19 16 15 22 30 28 51 18 17 22 27 26 11 12 3 14 5 9 6 13 16 19 22 31 14 25 39 23 26 34 0 30 35 19 34 31 44
"FBgn0031818" 2577 2401 2725 2608 2258 2180 2464 2522 2533 2544 2877 2554 1032 978 1008 701 765 751 1037 1138 1104 684 647 875 2540 2800 2671 2381 2233 2400 2622 2784 2611 2367 2678 2508 938 1143 967 725 795 9 1049 982 1062 1078 904 923
"FBgn0031817" 540 508 617 518 419 408 660 582 596 520 340 433 76 54 46 27 21 15 39 46 52 18 8 15 464 478 438 376 394 337 474 447 361 325 575 289 96 122 123 27 12 1 63 56 60 168 116 75
"FBgn0031816" 1 3 0 1 1 0 0 0 1 0 1 3 25 18 26 12 17 19 11 22 51 21 7 24 1 0 0 0 0 3 0 1 0 0 0 0 14 22 24 10 6 1 14 9 22 20 12 33
"FBgn0031814" 222 237 394 3242 2977 2723 3143 2734 2967 3146 2673 2251 612 570 590 1179 1301 986 1253 1286 1153 1164 1125 1296 2427 2498 2424 3954 3408 3379 3354 3233 3027 2249 2296 2358 901 1278 1234 610 888 6 1358 1363 1491 1226 965 1034
"FBgn0011722" 0 0 0 0 2 0 0 0 0 0 0 1 2 2 1 11 7 8 4 7 3 8 3 6 0 0 0 1 0 0 0 0 1 0 0 0 2 16 15 8 5 0 24 15 15 5 4 8
"FBgn0031804" 0 0 1 0 0 0 0 1 0 2 0 0 3 16 3 181 246 268 11 5 2 4 8 8 0 0 0 0 0 0 0 0 0 0 0 0 5 3 5 106 35 0 7 2 6 0 1 0
"FBgn0031801" 0 0 0 0 0 0 4 0 1 0 1 0 0 0 0 0 0 0 3 1 0 0 0 0 0 0 0 0 0 0 0 0 0 0 0 0 0 0 0 0 0 0 1 4 0 1 0 0
"FBgn0031800" 0 0 3 0 0 1 0 0 1 3 0 0 1 1 2 13 0 2 4 2 6 0 1 0 5 0 2 0 0 0 2 4 0 0 0 2 3 3 2 8 12 0 7 4 3 6 5 14
"FBgn0031799" 4703 5661 5091 4817 5424 5149 5449 5571 4790 5848 6217 5175 589 652 591 589 609 1087 1139 891 814 415 467 491 5594 5817 5968 6399 5731 5803 4448 5024 5419 6550 5930 5090 547 793 510 2424 1794 6 729 1041 655 398 496 498
"FBgn0031792" 0 0 0 0 0 0 0 0 0 0 0 0 0 0 0 0 0 0 0 0 0 0 0 0 0 0 0 0 0 0 0 0 0 0 0 0 0 0 0 0 0 0 0 0 0 0 1 0
"FBgn0031826" 0 0 0 0 0 0 0 0 0 0 0 0 12 12 6 7 5 6 4 6 7 4 5 2 0 0 0 0 0 0 0 0 0 0 0 0 14 22 14 4 7 0 13 3 4 0 4 0
"FBgn0051637" 1827 1832 1811 1917 1783 1719 1970 1936 1867 1943 1989 1821 133 149 163 245 231 381 330 335 389 288 316 381 1922 1866 1969 1851 1690 1909 1666 1933 2073 1911 2037 1833 256 375 298 270 275 7 416 340 319 281 306 334
"FBgn0031830" 2531 2561 2672 2372 2048 1927 2317 2535 2615 2349 2620 2536 4822 4669 4324 3540 3764 3927 3616 4216 4163 4746 4129 4965 2167 2305 2412 2406 2429 2445 2272 2565 2510 2356 2250 2312 4280 4206 4902 4259 4487 62 3842 3593 3629 4070 3878 3427
"FBgn0031831" 0 0 0 0 0 0 0 0 0 0 0 0 0 0 0 0 0 0 0 0 0 0 0 0 0 0 0 0 0 0 0 0 0 0 0 0 0 0 0 0 0 0 0 0 0 0 0 0
"FBgn0031836" 3782 4036 4058 3640 3594 3518 3530 3511 3315 3768 3908 3314 6202 6640 5855 6663 6655 6614 5570 5603 4278 5893 5209 5918 4482 4300 4249 3319 3283 3631 3504 3413 3826 4392 4222 3957 6227 7156 6641 5003 5370 91 7956 6936 5738 6334 5638 5505
"FBgn0031842" 6480 6728 6568 6648 6398 6120 6557 6951 6332 6698 7516 6618 3325 2850 3066 2116 2477 2601 2234 2096 2564 1968 1673 2393 6808 6950 7418 7452 7224 7070 6661 6575 7673 7380 6853 6846 3491 3900 4078 1465 1622 28 2779 3532 2510 3707 3068 3611
"FBgn0028467" 3955 3745 4036 4049 3439 3235 3906 3389 3419 3358 3039 3358 147 103 121 82 87 93 95 91 154 181 119 135 3214 3307 2880 3399 3550 3158 3949 4024 3680 2932 3920 2996 354 450 378 77 70 1 190 308 337 544 304 317
"FBgn0000392" 0 0 0 0 0 0 0 0 0 0 0 0 0 0 0 0 0 0 0 0 0 0 0 0 0 0 0 0 0 0 0 0 0 0 0 0 0 0 0 0 0 0 0 0 0 0 0 0
"FBgn0031851" 1420 1510 1653 1159 1378 1213 1835 1768 1881 1735 1760 1590 1105 1116 1081 920 901 938 1542 1619 1577 1439 1355 1682 1700 1929 1938 1677 1802 1810 1519 1559 1876 1755 1887 1633 1102 1426 1306 1172 1097 13 1393 1374 1291 1138 1055 1046
"FBgn0046704" 5576 5961 5582 5578 5898 5236 6246 6234 5695 6354 6809 5784 1646 1734 1616 1257 1372 1482 2190 1931 1495 1609 1638 2076 6900 6306 6681 6764 6635 6211 5267 5703 6378 7004 6207 6062 1802 2369 1918 1360 1723 13 2034 1966 1792 1345 1163 1247
"FBgn0031853" 0 0 0 0 0 0 0 0 0 0 0 0 3 3 2 0 2 0 0 5 1 3 0 3 0 0 0 0 0 0 0 0 0 0 0 0 1 1 2 1 2 0 4 2 4 4 3 6
"FBgn0031855" 0 0 0 0 0 0 0 0 0 0 0 0 1 0 0 0 0 0 0 0 0 0 0 2 0 0 0 0 0 0 0 0 1 0 1 0 6 3 2 1 0 0 0 0 0 0 0 1
"FBgn0051910" 0 0 0 0 0 0 0 0 0 0 0 0 0 0 0 0 0 0 0 0 0 0 0 0 0 0 0 0 0 0 0 0 0 0 0 0 0 0 0 0 0 0 0 0 0 0 0 0
"FBgn0031854" 0 0 0 0 0 0 0 0 0 0 0 0 32 31 28 0 1 1 1 4 6 102 11 204 0 0 0 0 0 0 0 0 0 0 0 0 5 6 11 25 26 0 10 1 1 11 8 13
"FBgn0025777" 5113 5208 5652 4961 4696 4486 4751 4522 4427 4987 5819 5073 4890 4858 4810 4272 4253 4301 4644 4871 4204 4367 4329 4971 5551 6224 5576 4989 4776 5275 5676 5798 5356 5434 5458 4898 4153 5076 4340 4704 4725 60 5216 5069 4343 4253 4528 4411
"FBgn0025595" 0 1 1 0 0 0 0 2 0 1 0 0 6 1 1 1 5 3 0 2 1 6 7 0 1 1 1 0 2 1 2 2 4 1 5 3 4 23 12 1 3 0 7 2 1 4 3 4
"FBgn0031850" 4 4 0 1 1 1 1 1 1 0 0 1 50 27 66 64 76 33 59 16 43 12 23 17 1 2 5 1 2 2 2 2 8 5 6 2 164 236 151 26 123 0 56 91 67 151 85 91
"FBgn0031849" 0 92 1 1 2 0 1 0 0 4 3 1 60 39 57 14 19 8 32 23 40 5 8 6 0 0 0 8 2 0 0 1 3 6 11 0 38 43 44 17 13 1 18 23 65 163 64 27
"FBgn0028703" 3716 3889 3825 3848 3498 3342 3629 3804 3771 3416 3526 3550 528 538 508 395 332 418 603 564 705 652 673 620 3579 3472 3664 3537 3489 3537 3383 3397 3728 3601 3811 3532 911 1346 1239 406 463 9 670 846 1021 689 512 633
"FBgn0031848" 1027 949 850 1135 898 790 948 1034 1050 817 1083 1070 100 97 90 69 76 72 53 59 57 63 43 72 1040 1056 1020 971 969 987 940 1000 966 880 898 915 86 111 106 79 90 4 86 92 80 106 75 56
"FBgn0000351" 2395 2167 2757 2529 2291 1178 2246 1834 1673 2802 979 1233 6 10 16 10 12 12 11 6 14 14 22 20 2483 2440 1591 1944 2319 1524 1851 2488 2120 1068 3028 1146 21 40 31 13 16 0 24 37 49 40 15 14
"FBgn0028990" 1441 1681 1297 1527 1396 1572 1233 1496 1347 1481 2040 1789 3075 2918 2720 2405 2641 2866 2067 1994 2201 3093 2888 4009 1538 1669 1666 1498 1382 1605 1588 1689 1469 1658 1609 1685 2972 3033 3438 2567 2991 36 3284 3355 3184 2879 2672 2694
"FBgn0031844" 1 5 2 3 8 2 5 4 0 102 3 3 3 0 2 0 1 0 0 0 0 0 0 0 4 4 3 7 7 4 1 9 12 2 7 4 0 1 2 2 0 0 0 1 1 0 0 0
"FBgn0051636" 0 0 0 0 0 1 0 2 0 0 0 0 11 8 7 6 12 14 18 15 25 41 24 20 0 0 2 0 0 0 0 0 0 4 6 1 21 55 49 8 13 0 11 29 60 27 14 23
"FBgn0051633" 337 390 359 429 405 393 292 257 307 310 607 588 34 43 33 15 23 28 38 36 34 76 40 86 351 336 321 483 495 537 381 252 358 457 434 329 15 20 18 138 80 2 46 60 44 15 50 43
"FBgn0051635" 8245 8999 8586 8771 10425 8780 9476 9541 9185 9498 10061 8854 2309 2142 2137 2959 2715 3177 2186 2083 1989 2505 2132 2456 10838 10252 10836 9148 8681 8548 8771 8899 9295 11060 10741 9802 2675 4648 2871 1929 3038 38 2528 3080 2133 3136 2075 2348
"FBgn0051634" 1 1 0 2 0 0 0 0 1 3 0 0 4 2 7 18 12 14 2 3 6 10 4 6 0 3 0 2 0 0 0 0 0 0 0 1 1 12 10 7 5 0 6 21 17 3 5 9
"FBgn0031837" 0 0 0 0 2 0 1 0 0 0 0 1 21 13 8 26 26 34 19 19 19 19 28 6 0 0 0 0 0 1 0 0 0 0 0 0 9 31 21 69 72 0 18 30 25 9 10 35
"FBgn0031834" 1177 1171 1237 1022 841 806 971 921 1017 931 687 791 144 127 140 163 159 159 140 180 135 175 213 199 901 1005 832 911 975 790 1145 1101 1023 474 813 453 94 160 152 138 137 1 187 149 230 153 109 158
"FBgn0031832" 1069 1024 1082 1208 959 872 1342 1404 1458 960 1323 1211 591 576 533 412 441 445 660 746 732 713 527 592 1141 1349 1202 1038 1084 1080 921 1091 1065 1137 1296 1077 839 939 911 1112 955 9 691 828 563 555 543 510
"FBgn0031829" 0 0 0 3 0 0 0 0 0 0 0 0 4 6 0 0 2 3 3 1 7 5 8 0 1 3 0 0 0 0 2 0 1 0 0 0 5 7 11 9 1 0 8 11 7 3 6 4
"FBgn0031858" 0 0 0 0 0 0 0 0 0 0 0 0 0 0 0 0 0 1 7 1 6 0 0 1 0 0 0 0 0 0 0 0 3 0 0 0 0 0 0 0 0 0 0 0 0 0 0 1
"FBgn0051631" 0 0 0 0 0 0 0 0 0 0 0 0 0 0 0 0 0 0 0 0 0 0 0 0 0 0 0 0 0 0 0 0 0 0 0 0 0 0 0 0 0 0 0 0 0 0 0 0
"FBgn0031860" 0 0 0 0 0 0 0 0 0 0 0 0 0 0 0 0 1 0 0 0 0 0 0 0 0 0 0 0 0 0 0 0 0 0 0 0 0 0 0 0 0 0 0 0 0 2 1 2
"FBgn0051632" 0 0 1 0 0 0 0 0 0 0 0 0 0 1 0 0 0 1 2 2 1 3 0 1 0 0 0 0 0 0 0 0 0 0 0 0 1 1 7 0 0 0 0 0 0 1 3 1
"FBgn0017551" 4203 3718 4379 3947 3636 3092 3966 3963 3747 4005 4439 4054 360 271 319 265 295 213 263 367 258 400 490 319 4347 4431 4276 3704 3909 3160 4296 4785 4554 3827 3978 3713 666 663 843 243 344 8 475 560 550 815 427 429
"FBgn0031866" 122 65 39 2 1 1 1 0 1 6 1 1 25 9 24 1 2 1 0 4 1 2 2 2 2 3 1 1 1 4 2 7 5 0 2 1 3 5 0 0 3 0 6 5 1 3 4 2
"FBgn0031868" 5082 5108 5524 5120 4662 4215 5376 5002 5101 4781 5767 5179 12045 12118 11377 9839 10050 11405 11390 11347 12035 10681 10419 11752 5256 5318 5952 5274 5038 5369 4668 5411 5319 5578 5448 4811 12606 14074 14661 11085 13729 150 13047 14207 12426 11795 10902 10903
"FBgn0004838" 45482 48721 48385 43636 48883 41080 51845 52606 48673 48715 54960 46910 92834 88508 86319 78330 79893 84215 81703 77302 79379 76849 76998 97364 50620 50979 51306 48949 46959 48803 45662 48558 46088 52194 48926 47441 76185 82926 89136 57032 56112 817 93094 84508 81378 76921 67421 75867
"FBgn0020616" 5101 4924 5539 4598 4131 3628 4916 4245 4216 4321 1701 2149 687 596 658 602 651 600 2084 2482 2391 1971 1918 2656 3477 3646 1888 2983 3525 1867 4148 5301 4469 1748 4815 2096 2633 2753 3034 621 815 8 1692 2396 2499 1189 860 779
"FBgn0031875" 3962 3632 4206 4280 3671 3531 4048 4229 4075 3983 3571 3642 2140 1594 2027 1229 1479 1618 1917 2150 2332 1850 2123 2541 3679 3864 3708 3503 3505 3170 3592 3891 4387 2735 3812 3090 2395 2524 2434 1211 1485 23 2139 2303 2683 2720 1439 1491
"FBgn0031877" 512 522 459 302 254 244 230 193 212 307 366 344 97 145 106 109 102 128 100 61 63 154 183 161 136 125 150 171 236 184 216 389 374 223 211 238 123 126 116 220 119 0 113 184 165 140 207 251
"FBgn0021944" 3235 3169 3266 3498 2661 2763 2951 2821 2803 2759 2848 2917 1724 1492 1575 1476 1669 1260 951 1152 1148 928 807 1017 3043 3154 3070 2873 2957 2546 2954 3187 2828 2623 3137 2565 1236 1511 1288 1386 1622 18 1448 1453 1446 1697 1190 1299
"FBgn0031879" 49 41 54 62 28 44 74 43 43 76 35 45 28467 24923 27788 27466 34850 34807 31608 24600 31601 22753 26151 30917 85 128 36 39 46 40 35 68 56 35 60 40 39448 51504 27460 8524 20499 281 34240 41037 51121 29993 20963 26742
"FBgn0016978" 3885 3698 3664 3414 3219 3002 3970 4079 4268 3278 3786 3595 7612 6537 7147 5699 5930 5979 5232 5708 5655 4603 4234 4579 3672 3809 3739 3545 3835 3825 2969 3665 3750 3772 3548 3342 5750 6265 5913 4819 5389 75 6481 6759 5958 5906 5093 5174
"FBgn0031878" 2977 3095 3178 3266 3231 3203 2910 3598 2847 3145 3711 3139 8564 8165 8173 7344 7547 7115 6991 7615 7519 8689 6761 8832 3421 3767 3593 3846 3387 3641 3717 3992 4162 3836 3756 3270 8153 8581 9060 7747 8553 113 9389 10913 9309 9364 7761 8148
"FBgn0031876" 530 545 553 483 401 384 530 532 484 298 515 544 1237 1175 1115 990 1005 1098 1076 1279 1265 1410 1454 1462 474 478 429 410 487 456 429 474 437 482 607 409 1058 1204 1164 1330 1213 17 1323 1466 1451 1025 992 878
"FBgn0031874" 158 130 161 182 163 132 196 213 260 214 196 192 233 175 179 188 170 146 226 203 226 229 193 315 204 215 228 228 285 297 320 248 387 410 394 309 208 280 296 151 189 2 168 236 266 267 191 165
"FBgn0031873" 527 510 582 496 452 429 525 496 532 479 600 637 1091 1033 988 1014 942 1058 1016 1063 1144 1143 961 1233 492 539 564 438 465 438 448 480 536 581 549 569 1037 1037 1252 1030 726 21 999 1163 1040 1210 1194 1150
"FBgn0031872" 2830 2814 2725 2747 2502 2532 2828 2897 2661 3081 2940 2742 2214 1970 2248 1908 2208 1928 2417 2698 2667 1720 2015 2273 2905 2763 2541 2861 2755 2391 2589 2625 2627 2306 2853 2119 2602 3047 2496 1362 1704 41 2641 2906 3084 3014 1966 1981
"FBgn0031871" 2123 2138 2200 2248 2041 1991 2357 2333 2329 2028 2345 2260 662 611 588 533 486 629 606 576 664 400 310 473 2144 2347 2248 2319 2366 2405 2445 2278 2306 2164 2304 2100 911 995 971 874 607 14 887 943 914 931 837 841
"FBgn0031869" 0 1 2 50 21 9 1 0 0 3 2 5 5 10 9 26 35 89 23 19 40 8 5 6 0 0 2 2 1 1 68 23 14 4 8 1 64 65 70 16 6 0 101 36 95 105 37 48
"FBgn0028554" 6581 7103 6849 6466 6722 5619 7294 7119 6561 6817 7829 6780 18218 17641 17263 16397 16975 16998 15684 16008 16223 17326 14943 17145 7309 7311 7287 7005 6654 6795 6168 6769 7394 7059 7069 6505 19004 19956 20962 14979 17426 202 17812 17987 17103 17915 14903 15815
"FBgn0026196" 11507 10819 13278 10549 10492 8366 14418 13232 13725 8143 8399 11271 14620 14617 14517 11208 11756 10972 12716 13648 13628 13405 10340 11461 10149 11613 11364 10691 11126 9757 8613 10609 10021 7975 11780 8282 14093 15200 14925 16067 15639 180 10607 10406 9454 13361 11336 10408
"FBgn0052829" 1 4 0 0 2 0 1 0 2 2 4 2 329 363 349 373 428 473 192 223 261 280 342 322 7 5 1 2 4 4 4 1 3 2 2 0 328 474 448 211 480 3 399 450 323 172 156 206
"FBgn0011737" 3534 3431 3567 3441 3226 3205 3510 3616 3575 3572 4094 3620 1136 1169 1057 815 750 1118 1033 1045 992 921 909 1262 3546 3672 3523 3557 3145 3542 3157 3474 3471 3596 3444 3390 974 1340 1131 1075 918 14 1067 963 1075 870 1053 1084
"FBgn0042092" 1235 1252 1325 1384 1311 1036 1483 1408 1404 1288 1266 1335 226 211 202 209 186 188 203 193 247 286 272 289 1455 1631 1464 1451 1524 1418 1145 1072 1049 1355 1308 1190 260 383 323 289 277 4 350 332 321 409 297 293
"FBgn0031865" 3 1 4 1 9 5 1 1 0 3 2 1 16 31 14 34 60 74 12 25 22 104 63 85 4 2 4 6 3 0 4 2 4 0 3 2 25 73 51 24 82 1 37 50 126 71 55 58
"FBgn0031861" 0 0 0 0 0 0 0 0 0 0 0 0 0 0 1 0 0 0 0 0 0 0 1 0 0 0 0 0 0 0 0 0 0 0 0 0 0 0 0 0 2 0 0 0 0 0 0 0
"FBgn0042189" 0 0 0 0 0 0 0 0 0 0 0 0 0 0 0 1 0 0 0 0 0 0 0 0 0 0 0 0 0 0 0 0 0 0 0 0 0 0 1 0 0 0 0 0 0 0 0 2
"FBgn0015776" 8702 8924 9935 9388 8302 7384 9336 9774 9929 9142 9221 8761 308 310 307 231 266 514 257 232 222 228 430 421 8046 8646 8762 7546 7085 8123 8318 8401 9221 9752 10060 9315 222 385 314 216 298 2 344 217 330 243 298 277
"FBgn0031857" 1 0 0 0 0 0 0 0 0 0 0 0 0 0 0 0 0 0 0 0 0 1 1 0 0 0 0 0 0 0 0 0 0 0 0 0 0 3 1 2 0 0 0 1 1 1 0 0
"FBgn0031856" 0 0 0 0 0 0 0 0 0 0 0 0 0 0 0 1 0 0 0 0 0 0 0 0 0 0 0 0 0 0 0 0 0 0 0 0 0 0 0 0 0 0 2 0 0 0 0 0
"FBgn0003046" 2 1 1 0 0 0 0 0 0 1 0 0 35 12 9 20 32 52 2 1 0 22 45 13 0 0 0 1 0 0 0 0 0 0 1 0 18 29 30 50 60 3 40 1 14 8 7 32
"FBgn0031881" 565 619 622 587 580 488 625 649 642 473 601 707 915 772 750 714 722 717 678 836 790 914 728 1027 612 647 596 660 656 735 631 586 589 648 701 633 688 745 842 811 844 7 781 832 653 684 694 665
"FBgn0031885" 4376 4458 4324 5201 4874 4413 5392 5529 5142 5221 5345 4604 110 110 99 159 132 191 120 147 123 141 156 153 5074 5058 5001 5068 4627 5183 4344 4715 4643 5810 5429 5132 166 274 233 178 180 2 236 232 256 158 141 155
"FBgn0031887" 0 0 0 0 0 0 0 0 0 0 0 0 0 1 0 0 0 0 0 0 0 0 0 0 0 0 0 0 0 0 0 0 0 0 0 0 0 0 1 0 0 0 0 1 1 0 0 0
"FBgn0031893" 2060 2096 2325 1984 1867 1700 2146 2069 2013 2029 2892 2776 1263 1078 1026 836 845 918 1004 1017 864 1056 930 1054 2394 2471 2526 1968 1969 2040 2089 2162 2296 2456 2336 2230 1132 1323 1217 1922 1831 22 1333 1281 1222 1749 2069 2218
"FBgn0051909" 0 0 0 0 0 0 0 0 0 0 0 0 68 85 111 127 158 190 87 40 43 119 307 44 0 0 0 0 0 0 0 0 0 0 1 0 67 97 74 40 39 0 45 64 78 34 25 37
"FBgn0031900" 0 0 0 0 0 0 0 0 0 0 0 0 1 0 0 0 0 7 0 1 0 0 4 0 0 0 0 0 0 0 0 0 0 0 0 0 0 0 1 1 0 0 0 0 0 2 0 0
"FBgn0031897" 3872 4034 3836 4639 4224 4072 3710 3844 3732 3613 3932 3942 14720 14160 13753 13503 14793 15433 13707 14644 14803 14209 16775 15864 4571 4624 4536 3962 3731 3629 4010 4028 3993 4621 4834 4292 12116 16353 12987 8873 12355 165 13570 15035 14923 14393 11095 11913
"FBgn0031896" 3502 3527 4169 3956 4120 3590 4185 4066 4071 3720 5198 4898 1977 2070 1771 1658 1533 2223 2656 2055 2213 1796 1854 1998 4770 4859 4480 3314 3466 3807 4602 3416 4535 4804 4584 4291 1778 2294 2087 2134 1725 12 2362 2809 1891 1370 1990 2141
"FBgn0031895" 3867 3781 4265 3689 3592 3333 3555 3693 3457 3730 3827 3397 938 998 973 909 916 910 769 692 736 829 552 1008 3926 4031 3658 3926 3874 3951 4194 4047 3704 4707 4639 4014 829 1155 865 1028 893 14 1170 1170 997 1070 994 995
"FBgn0031894" 245 207 243 276 264 198 325 293 393 37 206 145 11 15 9 20 28 14 7 8 2 14 15 2 130 116 144 182 187 169 290 332 288 333 331 281 49 70 40 54 66 0 22 27 42 72 81 95
"FBgn0031888" 0 1 1 0 0 0 0 0 1 0 0 0 0 0 0 0 0 0 0 0 0 1 0 0 0 0 0 0 0 0 0 0 0 0 0 1 0 1 0 0 0 0 0 0 0 0 0 0
"FBgn0031886" 1420 1242 1467 1432 1221 1202 1286 1376 1315 1111 1484 1288 2820 2736 2563 2257 2254 2384 2331 2444 2562 2639 2305 2659 1064 1160 1156 1710 1543 1702 1516 1710 1769 1005 939 936 1561 1350 1526 3320 3250 37 2950 2937 2758 1633 1566 1425
"FBgn0051907" 0 0 0 0 1 0 0 1 0 0 0 0 0 0 3 1 0 4 1 1 1 3 2 4 0 0 1 0 0 0 0 0 0 0 2 0 5 8 4 2 0 0 7 1 4 0 1 4
"FBgn0031882" 1458 1541 1420 1359 1293 1206 1268 1228 1306 1304 1480 1424 438 369 382 235 215 293 325 340 269 375 250 449 1317 1357 1435 1222 1226 1272 1275 1390 1424 1417 1478 1237 301 480 394 391 389 4 371 382 414 310 342 388
"FBgn0051908" 3381 3828 3837 3391 2949 2969 3261 3680 3731 2805 4111 3683 3559 3199 3330 3289 3371 3317 2964 3251 3292 3288 2555 3611 3502 3799 3681 3337 3323 3139 3251 3466 3454 3271 3398 2953 2934 3217 2936 2488 2913 29 3389 3492 3269 3000 2373 2226
"FBgn0031902" 0 0 0 0 0 0 0 0 0 0 0 0 13 17 8 0 1 1 0 1 1 4 0 4 0 0 0 0 0 0 0 0 0 0 0 0 0 0 2 1 1 1 4 3 2 0 6 2
"FBgn0031903" 0 0 0 0 0 0 0 0 0 0 0 0 1 2 0 1 0 1 1 1 1 2 0 0 0 0 1 0 0 0 0 0 0 0 0 0 3 1 0 2 1 0 1 0 3 2 0 3
"FBgn0002938" 0 0 0 0 0 0 0 0 0 1 0 0 6 13 8 9 28 18 9 9 16 15 12 5 0 0 3 0 0 0 0 0 0 0 0 0 8 18 13 9 8 0 21 16 25 15 8 10
"FBgn0031905" 0 0 0 0 0 0 0 0 0 0 0 0 1 0 0 5 4 9 1 2 1 1 6 2 0 0 1 0 1 0 0 0 0 0 1 0 1 1 0 0 0 0 5 1 4 2 3 1
"FBgn0031907" 0 0 0 0 0 0 0 0 0 0 0 0 33 75 42 66 31 33 80 167 57 374 370 105 0 0 0 0 1 0 0 1 0 0 0 1 31 35 35 2 5 1 4 8 16 53 22 25
"FBgn0031908" 0 0 0 0 0 0 0 0 0 0 0 5 0 2 3 8 10 7 1 5 1 4 6 8 0 0 0 0 0 0 0 0 0 0 0 0 12 12 11 1 0 0 1 0 0 8 6 2
"FBgn0031910" 0 0 0 0 0 0 0 0 0 0 0 0 0 0 0 0 0 1 0 0 0 0 0 1 0 0 0 0 0 0 0 0 0 0 0 0 0 0 0 0 0 0 0 0 0 0 0 5
"FBgn0028387" 3392 3411 3745 3168 2960 2739 3567 3659 3500 3019 3905 3552 1335 1139 1205 1290 1311 1281 1419 1522 1452 1473 1602 1543 3767 3642 3742 3348 3072 3397 3480 3636 3698 4130 3966 3756 1588 2002 1835 1023 1214 24 1791 1850 1941 1995 1451 1244
"FBgn0031914" 0 0 1 3 1 2 0 2 0 305 0 0 0 2 0 0 0 0 0 0 0 1 0 0 6 0 4 0 0 0 0 0 3 0 1 0 1 0 0 0 2 0 0 0 0 0 0 0
"FBgn0031918" 0 0 0 0 0 0 0 0 0 0 0 0 4 6 1 17 15 13 7 2 2 4 5 2 0 0 0 0 0 0 0 0 0 0 0 0 6 3 5 4 11 0 15 10 5 11 16 11
"FBgn0031920" 0 0 1 0 0 0 0 0 0 2 0 0 9 22 10 12 26 10 4 5 17 15 15 7 1 0 0 0 0 0 0 1 0 0 0 1 19 34 11 25 15 0 14 20 19 14 11 15
"FBgn0011283" 0 0 0 0 0 0 0 0 0 0 0 0 0 1 0 0 0 0 4 0 0 0 2 0 0 0 0 0 0 0 0 0 0 0 0 0 0 2 0 0 0 0 3 3 5 2 0 1
"FBgn0045495" 0 0 0 0 0 0 0 0 0 0 0 0 0 0 0 1 0 0 0 0 0 0 0 3 0 0 0 0 0 0 0 0 0 0 0 0 0 5 0 0 0 0 0 0 0 0 0 0
"FBgn0041247" 0 0 0 0 0 0 0 0 0 0 0 0 0 0 0 0 0 0 0 0 0 0 0 0 0 0 0 0 0 0 0 0 0 0 0 0 0 0 0 0 0 0 0 0 0 0 0 0
"FBgn0025697" 0 0 0 0 0 0 0 0 0 0 0 0 1 1 0 0 0 0 0 0 0 0 0 0 0 0 0 0 0 0 0 0 0 0 0 0 0 0 0 0 0 0 0 0 0 0 3 0
"FBgn0031913" 0 0 0 0 0 0 0 0 0 0 0 0 1 2 1 0 2 0 0 2 0 0 1 1 0 0 0 0 0 0 0 0 0 0 0 0 0 0 0 0 0 0 0 0 0 3 3 1
"FBgn0031909" 761 830 710 634 649 684 775 714 677 639 763 690 1709 1518 1380 1177 1021 1221 1264 1223 1174 1186 947 1200 790 857 819 753 736 825 783 741 801 882 879 800 1545 1632 1761 1412 1414 17 1457 1440 1318 1572 1581 1609
"FBgn0031906" 0 0 0 0 0 0 0 0 0 0 0 0 3 10 3 7 2 5 3 6 11 33 67 15 1 2 0 0 0 0 0 0 0 0 0 0 5 9 16 3 4 0 1 1 1 19 14 4
"FBgn0031904" 2024 2009 2333 2241 2002 1922 2065 2087 2178 2178 2186 2155 235 162 200 522 538 456 625 758 700 324 293 327 2152 2242 2182 1978 1877 2214 2208 2151 2081 2333 2470 2341 572 570 532 1732 1235 15 484 724 599 699 834 741
"FBgn0083141" 0 0 0 0 0 0 0 0 0 0 0 0 0 0 1 1 0 0 2 0 0 3 1 1 0 0 0 0 0 0 0 0 0 0 0 0 0 1 0 1 0 0 3 0 1 1 0 1
"FBgn0031925" 0 0 0 0 0 0 0 0 0 0 0 0 0 0 0 0 0 0 0 0 0 0 0 0 0 0 0 0 0 0 0 0 0 0 0 0 0 0 0 0 0 0 1 0 0 0 0 0
"FBgn0031926" 0 0 0 0 0 0 0 0 0 0 0 0 0 1 0 0 0 0 0 0 0 0 0 0 0 0 0 0 1 0 0 0 0 1 0 0 0 3 0 0 0 0 0 0 0 4 3 3
"FBgn0040299" 0 0 14 0 0 0 0 0 0 0 0 0 0 1 2 2 0 0 0 2 0 0 3 0 0 0 0 0 0 0 0 0 0 0 0 0 1 1 0 0 0 0 0 0 1 1 3 0
"FBgn0041181" 0 0 0 0 1 0 0 0 0 0 0 0 0 0 1 0 0 0 0 0 0 0 0 1 2 0 0 0 0 0 0 0 0 0 0 0 0 1 0 0 0 0 0 0 0 0 0 0
"FBgn0031941" 0 0 0 0 0 0 0 0 0 0 0 0 1 2 0 0 0 0 0 0 0 1 0 0 0 0 0 0 0 0 0 0 0 0 0 0 0 0 0 0 0 0 0 0 0 1 0 0
"FBgn0003961" 0 0 0 0 0 0 0 0 0 0 0 0 3 3 2 0 0 1 5 4 0 1 2 0 0 0 0 0 1 0 0 0 0 0 0 0 2 5 2 12 4 0 4 6 4 0 0 1
"FBgn0031946" 0 0 0 0 0 0 0 0 0 0 0 0 0 2 0 0 0 1 0 0 0 3 1 2 0 0 0 0 0 0 0 0 0 0 0 0 4 2 2 7 1 0 3 2 2 0 0 1
"FBgn0031947" 7097 7443 7587 6254 5757 5740 5994 6502 5871 6207 7743 6649 4309 4403 4288 5264 5301 5537 5532 6071 5575 4529 4364 3897 6770 7003 7014 6692 6498 6937 6081 6650 6721 6928 6648 6509 4355 5438 4628 7951 6546 72 4350 4593 3930 4824 4061 4171
"FBgn0031951" 2043 1873 2252 1909 1585 1491 1821 1872 1825 1693 1975 1810 1514 1590 1380 1395 1318 1999 1646 1531 1621 1845 1667 2092 1745 1915 1905 1199 1111 1048 2122 2058 1791 2061 2188 1914 1058 1263 1208 1653 1216 18 1965 1823 1963 1419 1592 1461
"FBgn0031952" 2249 2057 2687 2916 3332 2554 3396 2777 2909 2579 1380 1808 10 10 10 36 42 28 11 15 14 9 8 9 2947 2976 1980 1499 1626 1025 2866 3106 3013 1164 2372 1483 53 72 36 1 17 0 18 25 23 12 15 14
"FBgn0031950" 2604 2819 3006 2852 2518 2295 2709 2589 2708 2520 2538 2726 1070 1071 1057 1031 950 1004 976 1134 1087 1257 1417 1380 2945 3103 2847 2403 2448 2471 2873 2951 2911 2539 2952 2434 909 1145 996 986 1147 8 1188 1111 1186 936 947 982
"FBgn0025687" 0 1 0 2 2 0 0 0 4 3 2 0 188 219 226 142 185 183 244 251 311 181 130 137 2 1 3 0 1 2 0 4 3 1 0 3 128 201 213 99 126 3 168 198 169 113 93 124
"FBgn0031948" 175 182 159 288 161 151 78 146 139 233 127 160 56 89 69 27 83 77 57 53 45 165 200 79 112 91 143 185 232 195 168 240 165 176 173 150 60 74 104 58 84 1 77 62 88 52 57 73
"FBgn0031942" 0 0 0 0 0 0 0 0 0 0 0 0 0 0 0 0 0 0 0 0 0 0 0 0 0 0 0 0 0 0 0 0 0 0 0 0 0 0 0 0 0 0 0 0 0 0 0 0
"FBgn0031940" 0 0 0 0 0 0 0 0 0 0 1 0 0 0 0 0 0 0 0 0 0 0 0 0 0 0 0 0 0 0 0 0 0 0 0 0 0 0 0 0 0 0 0 0 0 0 0 1
"FBgn0014454" 0 0 0 0 0 0 0 0 0 0 0 0 1 1 0 0 0 0 3 1 2 0 0 0 0 0 0 0 0 0 0 0 0 0 0 0 0 0 0 0 1 0 0 0 1 0 0 0
"FBgn0031939" 0 0 0 0 0 0 0 0 0 0 2 0 0 0 0 0 0 1 0 0 0 0 0 0 0 0 0 0 0 0 0 0 0 0 0 0 0 0 0 2 1 0 0 0 0 0 0 0
"FBgn0031937" 0 0 0 0 0 0 0 0 0 0 0 0 0 0 0 0 0 0 1 0 0 0 0 0 0 1 0 0 0 0 0 0 0 0 0 0 1 0 1 0 1 0 0 0 0 0 0 0
"FBgn0031936" 0 0 0 0 0 0 0 0 0 0 0 0 2 1 0 0 0 0 0 0 0 0 0 0 0 0 0 0 0 0 0 0 0 0 0 0 0 1 0 0 0 0 0 1 0 0 0 0
"FBgn0031935" 0 0 0 0 0 0 0 0 0 0 0 0 6 13 2 0 0 2 7 6 2 1 3 0 0 0 0 0 0 0 0 0 0 0 0 0 10 4 2 1 10 0 7 8 3 7 4 0
"FBgn0053296" 0 0 0 0 0 0 0 0 0 0 0 0 0 0 0 0 0 0 2 1 0 0 1 2 0 0 0 0 0 0 0 0 0 0 0 0 0 0 0 0 0 0 0 0 0 1 0 1
"FBgn0041182" 442 324 443 611 1047 622 22 9 29 48 828 785 1503 1314 906 1816 1846 1387 72 52 66 1839 1184 1851 63 50 133 9 20 34 12 42 5 398 209 160 71 143 67 56 62 0 143 60 55 500 262 333
"FBgn0031929" 0 0 0 0 0 0 0 0 0 0 0 0 0 0 0 0 0 0 0 1 0 0 0 0 0 0 0 0 0 0 0 0 0 0 0 0 0 0 0 0 0 0 0 0 0 0 0 0
"FBgn0027515" 5257 5557 5780 5632 4844 4813 5522 5601 5423 4965 6194 5774 1073 962 948 931 957 1027 852 795 844 844 749 807 5882 6124 5978 5868 5778 5895 6395 5787 6382 6673 6721 6123 944 1058 1033 838 767 14 824 1032 929 1279 1200 1408
"FBgn0004177" 19013 19467 20903 17400 15623 14335 18403 18416 18060 16846 19319 17954 32026 30675 29526 24458 24718 27352 15761 16377 16989 30075 26918 31962 18675 19411 18970 17917 16450 17579 16522 16458 17397 20121 19109 17533 26420 30128 31703 27607 24671 337 28139 27398 24841 28298 28344 29545
"FBgn0031954" 0 0 0 0 0 0 0 0 0 0 0 0 0 2 0 3 4 8 0 0 0 1 0 0 0 0 0 0 0 0 0 0 0 0 0 0 0 0 0 2 1 0 0 0 0 3 0 3
"FBgn0011861" 0 0 0 0 0 0 0 0 0 0 0 0 0 0 0 0 0 0 0 0 0 0 0 0 0 0 0 0 0 0 0 0 0 0 0 0 0 0 0 0 0 0 0 0 0 0 1 0
"FBgn0031968" 381 299 394 473 306 315 210 195 237 434 264 227 31 13 31 12 7 18 13 11 22 11 12 2 508 537 474 351 348 352 331 406 499 541 675 532 18 27 24 8 4 1 6 8 13 18 16 22
"FBgn0031975" 0 0 0 0 0 0 0 0 0 0 0 0 0 1 1 1 0 0 0 0 1 3 2 0 0 0 0 0 0 0 0 0 0 0 0 0 0 1 0 6 2 0 0 1 2 0 0 0
"FBgn0031977" 2862 2768 2931 2995 2418 2214 2792 2907 2806 2797 2866 2925 4107 3789 3863 3875 4023 3664 3913 4407 3754 4392 3269 4127 2659 2682 2795 2471 2375 2666 2941 2482 2699 2539 2614 2736 3597 3817 3787 3998 3747 45 3806 3885 3839 3913 3558 3089
"FBgn0044323" 3958 4410 4204 4343 5147 4696 4751 4953 4576 5158 5587 4804 8897 7926 8845 9030 8733 10171 9024 9578 9100 7502 8473 10547 5057 4996 5111 5299 5162 4878 3920 4382 4624 5275 4901 4485 9911 12118 11067 6743 8432 135 10118 9854 9898 9414 8443 8823
"FBgn0031979" 321 267 268 275 191 175 264 197 134 300 77 114 141 117 141 96 150 190 63 99 41 212 217 237 195 192 89 269 312 102 274 344 175 103 398 88 58 108 67 49 56 2 86 96 126 42 41 60
"FBgn0031981" 2413 2484 2493 3379 4035 3594 2957 3283 2667 3536 3109 2814 6245 5733 5961 5394 5520 6898 6017 5813 6350 4223 4596 5980 3465 2880 3040 3473 3551 2897 2068 2360 2623 4213 3851 3584 5231 6678 5421 3399 4829 67 5872 6257 5584 4451 4072 4777
"FBgn0010287" 656 695 631 577 420 398 646 643 610 563 487 514 380 345 372 383 438 496 414 441 442 546 473 580 553 654 558 445 434 425 376 393 496 685 643 657 569 618 583 391 403 4 489 482 572 508 373 372
"FBgn0013531" 659 687 779 732 628 588 682 716 805 598 762 710 791 707 714 339 349 333 325 344 406 468 393 497 741 814 746 817 871 880 965 1051 990 754 890 736 476 550 597 274 376 5 442 462 494 667 453 409
"FBgn0011230" 29826 30761 29531 17905 29989 24417 20819 14659 12403 32579 29295 11882 5400 3817 4476 6971 7952 11064 7920 7706 11085 6948 12744 10972 29410 24481 31812 44365 39750 36363 23708 26655 31294 37297 32681 33790 7240 9364 8230 11093 10742 72 16575 17049 14378 11110 10823 12585
"FBgn0031980" 14923 14642 15912 16632 13673 12323 15889 16771 16197 14598 15836 16403 24621 22637 23039 22591 23511 22061 18711 19799 20558 25526 23085 25272 13383 14398 14260 14668 14141 15554 15274 14138 14383 13415 13183 14551 24011 22923 26984 23921 25457 249 18131 19457 15690 20309 19380 18673
"FBgn0031976" 0 0 0 0 0 0 1 0 0 0 0 0 9 7 15 7 6 9 8 1 6 11 10 16 0 0 0 0 0 0 0 0 0 0 0 0 11 0 1 3 5 1 5 9 14 11 11 3
"FBgn0031974" 393 391 458 293 309 228 267 342 365 226 255 296 48 38 49 148 158 141 45 49 52 28 25 58 449 473 489 574 651 729 335 385 447 4 1 2 295 370 325 83 82 2 383 389 354 6 4 2
"FBgn0031973" 0 0 0 0 0 0 0 0 0 0 0 0 2 1 0 1 0 2 2 0 0 1 3 0 0 0 0 0 0 0 0 0 0 1 0 0 3 1 0 0 3 0 0 2 0 1 0 0
"FBgn0031972" 475 449 477 605 511 417 509 504 529 361 460 470 112 108 82 237 239 177 221 266 232 176 66 134 476 510 546 612 656 717 418 455 466 645 592 506 396 359 360 279 315 2 290 392 252 572 625 577
"FBgn0031970" 0 0 0 0 0 0 1 0 0 0 0 0 6 16 24 6 10 4 1 3 0 3 0 3 2 1 0 3 3 0 0 1 0 0 2 1 10 21 8 13 15 0 3 4 4 25 12 8
"FBgn0031969" 10709 10540 11960 10870 9289 8482 10114 9975 10613 9851 7407 8010 525 481 550 327 329 363 351 319 420 347 374 532 8594 8931 7933 8991 9279 9171 10447 10652 9898 7899 9583 7709 511 652 694 368 457 10 456 538 490 713 462 412
"FBgn0053121" 0 0 0 0 0 0 0 0 0 0 0 0 0 0 0 1 0 0 2 4 0 0 2 0 0 0 0 0 0 0 0 0 0 1 0 0 0 1 5 4 0 0 1 0 0 3 1 4
"FBgn0051902" 0 0 0 1 0 0 0 0 0 0 0 0 1 0 1 1 0 1 2 0 3 1 1 1 0 0 0 1 0 0 2 0 0 0 0 0 0 1 3 4 0 0 0 0 1 0 0 4
"FBgn0031961" 199 259 301 452 485 368 145 197 174 719 180 148 306 327 356 284 318 596 391 458 497 543 634 537 118 101 117 63 116 104 275 352 296 103 68 86 425 419 465 237 350 3 598 730 640 623 269 269
"FBgn0031959" 3 4 0 4 3 2 1 0 2 15 1 0 53 39 52 21 16 17 39 57 75 38 44 15 0 0 0 0 0 1 1 2 4 1 0 1 188 143 239 68 179 4 185 211 246 377 150 160
"FBgn0045038" 0 0 0 0 0 0 0 0 0 0 0 0 0 0 2 1 0 1 0 1 2 0 0 0 0 0 0 0 0 0 0 0 0 0 0 0 0 2 4 0 1 0 2 6 2 1 3 2
"FBgn0031957" 0 0 0 0 0 0 0 0 0 0 0 0 3 0 0 0 0 0 1 3 2 3 0 0 0 0 0 0 0 0 0 0 0 0 0 0 0 5 3 0 0 2 1 2 4 7 3 1
"FBgn0031955" 0 0 0 0 0 0 0 0 0 0 0 0 39 30 31 3 10 11 1 4 8 23 15 6 0 1 0 0 0 0 0 0 0 0 0 0 23 21 34 24 23 2 5 12 9 57 30 32
"FBgn0020618" 37578 34278 42377 38386 32074 28566 37807 39810 40205 34828 39662 39512 69263 65514 62411 53037 59154 59054 51908 57978 58295 63995 66129 71051 33530 36609 38152 34619 33408 36688 35743 35218 34304 30494 30140 31790 63357 66232 72690 61534 66091 679 60285 56293 50538 49694 46988 48530
"FBgn0031986" 0 0 0 0 0 1 0 0 0 0 0 0 16 19 26 39 49 67 18 14 65 70 87 35 0 0 0 0 1 0 0 0 0 1 0 0 61 88 75 45 67 0 47 52 92 62 30 79
"FBgn0031988" 5541 5366 6231 6074 4910 4897 5719 5737 5765 5306 6221 6211 1540 1457 1443 1076 1179 1173 1545 1387 1409 1385 1520 1630 6066 6373 6217 6021 5720 5772 6207 5911 5954 5694 5822 5310 1212 1567 1399 1242 1332 17 1578 1672 1601 1150 1270 1300
"FBgn0051606" 0 0 0 0 0 0 0 0 0 0 0 0 27 26 23 24 15 27 8 4 8 11 10 24 0 0 2 0 0 0 0 0 0 0 0 0 13 28 26 15 12 0 11 13 6 11 7 4
"FBgn0031996" 1366 1417 1502 1627 1386 1392 1507 1550 1521 1553 1834 1629 2508 2286 1866 1309 931 1701 1529 1111 1781 2377 2075 2751 1666 1664 1595 1634 1511 1559 1336 1439 1508 1738 1637 1660 1668 1709 1861 1439 593 23 1753 1728 1559 1660 2272 2405
"FBgn0031997" 816 937 912 904 794 755 937 945 949 677 1002 999 250 238 237 317 358 324 243 219 229 262 204 252 960 987 1025 825 1009 974 727 778 918 957 1077 979 344 396 333 308 290 2 295 249 308 337 319 280
"FBgn0031999" 19 11 15 18 12 12 29 49 76 168 23 29 22 31 22 19 29 40 63 40 89 66 43 18 17 17 8 24 11 7 26 67 47 30 45 36 25 35 28 25 24 2 15 14 12 23 23 28
"FBgn0015299" 1578 1507 1693 1492 1324 1161 1553 1340 1350 1458 894 912 387 321 268 225 259 212 197 262 198 273 215 263 1297 1417 969 1359 1438 1116 1607 1822 1647 1288 1516 1390 267 277 290 238 208 6 254 314 282 384 289 373
"FBgn0032002" 125 104 99 67 59 59 108 101 95 90 77 114 295 336 331 423 415 382 312 280 301 464 570 166 100 96 69 79 73 57 72 79 93 62 103 90 271 383 288 294 311 3 175 114 148 188 143 193
"FBgn0032003" 0 0 0 1 3 0 0 0 0 0 0 0 0 0 0 0 3 0 1 1 0 0 0 1 0 0 1 0 0 0 0 0 0 0 0 0 0 0 2 2 0 0 0 0 0 0 0 0
"FBgn0032008" 0 0 0 0 0 0 0 0 0 0 0 0 0 0 0 0 0 0 0 0 0 0 0 0 0 0 0 0 0 0 0 0 0 0 0 0 0 0 0 0 0 0 0 0 0 0 0 1
"FBgn0011902" 0 0 0 0 0 0 0 0 0 0 0 0 0 1 1 1 1 0 1 0 1 0 1 0 0 0 0 0 0 0 0 0 0 0 0 0 1 0 6 0 0 0 0 0 2 0 0 0
"FBgn0032013" 0 0 0 0 1 0 1 2 2 0 0 0 14 20 17 21 26 63 32 36 43 59 75 26 2 1 2 0 0 1 0 0 0 8 1 1 68 82 63 22 28 0 58 69 78 66 49 63
"FBgn0032014" 4806 4855 5156 7594 5864 5366 7148 7603 7794 6617 7765 7275 4608 4037 3756 5025 5410 6334 6127 6499 7028 6504 5874 7711 5892 6223 5992 5999 6077 6852 5994 6408 5718 4972 5254 5198 4569 4024 5954 5880 5127 82 6481 5499 5997 4476 5175 4144
"FBgn0032016" 1290 1377 1419 1356 1241 1057 1320 1325 1367 1194 1737 1459 2260 2149 2165 1773 1968 1982 2140 2127 2257 1525 1623 1994 1420 1543 1492 1500 1395 1463 1406 1434 1369 1535 1517 1331 1187 1267 1095 1220 1100 13 1761 1587 1669 2258 1805 1987
"FBgn0032018" 3664 3563 3573 4397 3899 3749 4138 4376 4151 4692 4651 4536 381 395 322 602 645 620 423 417 471 600 675 685 4794 4757 4968 4476 4453 4606 3993 4247 4511 4432 4682 4105 574 813 535 472 410 8 815 845 716 941 782 782
"FBgn0032020" 770 740 821 842 756 684 706 749 718 653 729 782 106 93 140 160 156 150 58 95 65 124 105 126 854 880 939 932 918 984 845 668 693 738 925 777 425 353 251 414 453 3 341 312 200 171 202 177
"FBgn0032022" 0 0 0 0 0 0 0 0 0 0 0 0 0 0 0 0 0 0 0 0 0 0 0 0 0 0 0 0 0 0 0 0 0 0 0 0 0 0 1 0 0 0 0 0 0 0 0 0
"FBgn0032024" 0 0 0 0 0 0 0 0 0 0 0 0 0 0 0 0 0 0 0 0 0 0 0 0 0 0 0 0 0 0 0 0 0 0 0 0 0 0 0 0 0 0 0 0 0 0 0 0
"FBgn0032025" 0 0 0 0 0 0 0 0 0 0 0 0 0 0 0 0 0 0 0 1 0 0 0 0 0 0 0 0 0 0 0 0 0 0 0 0 0 0 2 0 0 0 0 1 0 0 0 0
"FBgn0051901" 8 2 0 6 3 6 2 0 0 0 8 0 2 0 0 0 0 0 0 3 0 9 5 2 0 0 0 13 7 3 15 7 2 2 2 3 3 0 1 0 3 0 0 0 2 8 2 3
"FBgn0032026" 13344 13957 15260 18243 18233 15219 21850 23112 22229 17570 19134 19725 120 124 115 126 173 140 214 151 161 118 131 158 19515 20289 19787 19639 19780 18887 20201 20401 21502 18191 19790 17989 93 194 105 107 113 1 83 106 72 334 171 165
"FBgn0032021" 0 1 3 2 0 1 0 0 0 0 0 0 2 3 2 0 1 1 0 1 1 2 0 0 4 5 2 2 1 5 7 5 6 0 0 0 5 6 4 1 6 0 5 14 4 1 0 1
"FBgn0032017" 604 590 654 542 465 424 477 494 529 505 513 530 352 380 369 281 313 344 389 345 321 346 397 402 552 575 623 597 632 529 600 602 565 563 578 569 450 452 427 313 272 7 357 329 359 407 441 383
"FBgn0032015" 1535 1453 1588 1581 1512 1342 1577 1634 1646 1323 1797 1675 2017 1535 1823 1184 1298 1163 1127 1419 1384 1776 1347 1941 1243 1350 1473 1333 1381 1450 1479 1388 1414 1388 1299 1206 1147 1301 1399 1280 1180 23 1403 1329 1314 1391 1141 1070
"FBgn0003502" 7739 8368 8490 9053 9302 8479 8045 8395 7831 9102 10202 9132 10688 11589 10193 7060 6502 9472 10933 7898 9266 9916 9230 13279 9604 9539 9155 9336 9049 8828 4545 6053 7757 10002 9931 8518 6981 10336 7464 7573 7757 75 7389 8221 7573 6180 6938 7602
"FBgn0032010" 0 5 0 0 0 0 0 1 0 0 0 0 117 116 126 71 116 160 62 69 112 159 185 119 1 3 0 0 0 0 0 0 0 0 0 1 114 272 180 75 203 1 165 176 255 97 49 130
"FBgn0028987" 0 0 0 0 0 0 0 0 0 0 0 0 0 0 0 0 0 1 0 0 0 0 0 0 0 0 0 0 0 0 0 0 0 0 0 0 0 0 0 0 0 0 0 0 0 0 0 0
"FBgn0032006" 4 0 0 11 14 4 100 24 97 2 2 2 219 161 163 148 156 164 81 61 94 194 94 174 4 4 8 2 4 4 7 4 3 0 1 1 193 265 248 88 80 2 114 164 150 166 99 103
"FBgn0032005" 3912 4100 4387 4281 3479 3063 4058 4308 4320 3819 4048 3952 2273 2226 1902 1746 1326 2093 2112 2143 2409 2097 1824 2386 4127 4425 4356 3719 3703 3987 3935 4071 4023 4255 4096 3899 1640 1940 2005 3202 2454 21 2595 2574 2257 1984 3131 2519
"FBgn0032004" 0 0 0 1 0 0 0 0 0 0 0 1 3 5 9 13 7 9 6 5 14 3 7 1 0 0 0 0 0 0 0 0 0 0 0 0 10 19 6 4 5 0 27 9 16 11 9 4
"FBgn0032000" 819 773 870 858 706 578 849 909 869 802 949 750 1506 1527 1428 1091 1235 1475 1238 1497 1519 1445 1408 1702 844 913 931 818 765 856 796 834 674 905 993 855 1432 1618 1928 1524 1663 16 1656 1649 1495 1285 1336 1391
"FBgn0003607" 6472 6448 6796 5929 5764 5271 6345 6445 6264 6968 7463 5959 19441 18740 18437 16116 15934 15551 15631 16030 15329 16310 14552 18108 6415 6862 6507 6479 5913 6583 6541 6461 6789 6846 6538 6939 18324 18402 20824 15404 15642 237 17356 16940 15605 20349 16961 17105
"FBgn0031998" 471 419 522 986 973 782 469 403 455 631 458 449 75 68 80 135 169 187 77 56 56 123 110 96 643 746 625 512 538 457 556 754 732 721 881 747 107 160 142 93 118 2 114 73 105 102 104 154
"FBgn0031992" 1348 1221 1220 1356 1005 1048 1320 1327 1260 1156 1203 1228 179 131 133 267 276 326 101 115 137 207 213 181 1238 1265 1208 1145 1205 1122 1448 1342 1102 1105 1240 1160 259 297 292 292 198 2 338 411 397 209 263 234
"FBgn0031990" 6013 6490 6390 6166 6891 6534 6948 7370 6334 6854 7804 6207 10537 10480 8399 13041 14531 13223 11003 9360 9513 20177 20045 10282 7365 7096 7032 8088 7629 7031 5890 6669 6565 6650 5926 5820 6292 8781 5145 11870 14447 107 11631 13193 9143 7649 7299 9723
"FBgn0031987" 1268 1072 1371 1120 871 839 1501 1316 1333 1103 1085 1079 327 269 274 257 169 262 249 227 260 302 394 372 1225 1373 1108 1187 1245 1052 1664 1602 1034 643 1244 692 293 375 308 232 194 3 424 440 451 300 259 236
"FBgn0031985" 3338 3765 3547 3496 3646 3232 3479 3278 3137 3880 3957 3638 1928 2088 1810 725 790 894 1305 1188 1530 1034 1033 840 3880 3681 3758 4060 3974 3661 3365 3363 1859 4115 4027 3783 1539 2185 1558 1191 1220 10 1004 1519 1614 1580 1133 1436
"FBgn0032029" 1664 1455 1634 2059 1462 1422 2022 2097 2140 1337 1423 1645 91 73 61 45 46 69 28 42 51 55 44 61 2125 2209 1976 1311 1317 1356 1567 1755 1463 1610 2061 1475 60 61 58 57 65 0 41 46 42 34 46 57
"FBgn0032030" 1279 1157 1214 1237 1009 1009 1173 1255 1234 1184 1443 1300 1367 1386 1361 1352 1278 1570 1462 1642 1697 1351 1311 1465 1252 1300 1325 1092 1126 1251 1206 1325 1350 1233 1243 1212 1374 1610 1485 1450 1154 14 2485 2498 2321 1044 1030 1177
"FBgn0032032" 283 277 312 324 276 262 248 250 273 262 210 251 24 18 12 7 2 7 10 6 11 14 5 8 311 339 313 271 250 273 263 243 295 325 373 301 49 51 28 7 4 0 13 27 17 16 16 14
"FBgn0032034" 581 533 631 717 581 494 558 567 670 616 759 797 843 777 766 830 874 985 917 978 1036 859 911 1129 722 681 688 691 771 717 585 713 657 883 828 855 912 935 1045 979 898 9 910 813 775 1050 1062 992
"FBgn0032036" 1777 1576 1795 2085 1569 1524 1534 1570 1828 1746 1823 1812 3640 3670 3681 3803 4051 4141 3131 3143 2975 3683 3175 4774 1767 1694 2075 1699 1614 1705 1753 1845 1788 2478 2430 2180 2076 3611 2109 2697 4071 31 3327 2958 2607 3481 3018 3504
"FBgn0041717" 2 3 0 2 0 2 1 5 0 0 0 2 2 0 0 0 2 2 0 2 0 2 6 3 9 3 3 0 1 3 1 1 0 1 2 0 13 5 14 5 2 0 5 1 1 1 0 0
"FBgn0032039" 0 0 0 0 0 0 0 0 0 0 0 0 0 3 3 1 1 4 0 0 1 2 2 0 0 0 0 0 0 0 0 0 0 0 0 0 0 0 2 0 6 0 1 0 0 0 1 0
"FBgn0032040" 0 0 0 0 0 0 0 0 0 0 0 0 0 0 0 0 0 2 2 1 0 1 1 0 0 0 0 0 0 0 0 0 0 0 0 0 0 1 0 2 2 0 3 0 0 0 0 0
"FBgn0051898" 935 980 1017 1203 863 898 903 935 986 924 998 975 287 272 271 277 315 500 317 282 353 225 315 371 840 831 834 683 739 681 737 893 633 882 914 729 250 398 347 289 293 3 434 429 411 205 166 171
"FBgn0020497" 14770 15624 16204 13704 13741 11973 15045 15074 13622 14460 17161 13902 25712 24716 23646 18864 18380 18457 21598 22809 22793 23692 20347 26389 14993 15350 16002 15785 14835 15596 13139 14710 15287 15283 14527 14102 19086 22504 24594 20947 23517 276 20862 22076 19584 19351 17903 18339
"FBgn0027932" 23306 25354 25991 21315 20398 19392 23784 24758 22840 24193 27615 23961 55961 54291 52667 46908 48570 54324 51392 53338 56222 56835 59067 66606 23491 25250 23108 22549 20353 21586 19580 22403 22407 24805 23435 22324 54035 61013 65931 47548 51375 649 57213 55807 54906 58635 48403 52781
"FBgn0051897" 267 301 278 167 302 204 73 77 45 81 153 95 107 102 128 129 166 158 57 69 75 201 77 78 67 41 64 193 178 155 175 112 111 85 101 50 59 66 74 58 103 4 69 95 115 174 79 108
"FBgn0053194" 0 0 0 0 0 0 0 0 0 0 0 0 0 0 2 0 0 1 0 0 0 0 2 0 0 0 0 0 0 0 0 0 0 0 0 0 0 10 2 0 0 0 0 0 1 0 0 0
"FBgn0051896" 0 0 0 0 0 0 0 0 0 0 0 0 0 0 0 0 0 0 0 0 1 0 0 0 0 0 0 0 0 0 0 0 0 0 0 0 0 0 0 0 0 0 0 0 0 0 0 0
"FBgn0032047" 591 539 508 671 446 457 587 596 601 494 384 506 62 67 42 141 114 116 67 52 80 133 33 169 539 534 526 556 501 425 595 656 544 244 640 274 221 327 312 75 56 1 95 144 154 292 239 230
"FBgn0032052" 1540 1481 1666 1617 1358 1369 1622 1708 1748 1571 1561 1633 689 640 706 605 796 907 979 943 942 826 740 987 1552 1589 1653 1635 1519 1638 1641 1570 1762 1880 1821 1894 873 1028 938 1338 1180 15 1363 1152 1146 1286 1267 1209
"FBgn0032054" 1007 941 930 1054 871 885 800 880 869 877 1272 1088 785 792 697 813 994 951 915 1045 947 2172 2058 2523 993 1142 1103 984 978 1056 1142 1107 972 1176 1239 1043 776 913 706 1097 1111 11 860 908 756 868 950 891
"FBgn0032055" 4 8 12 38 23 16 5 4 6 8 6 14 51 58 32 146 162 174 35 35 64 71 65 51 39 40 26 35 17 13 54 36 23 47 70 17 56 130 83 126 54 1 220 194 193 94 78 138
"FBgn0016122" 1581 1664 1704 1926 1793 1556 1716 1967 1930 1688 1730 1425 6133 5416 5515 3589 3943 4109 3364 3444 3870 5904 6824 7102 2099 2311 2317 2001 2024 2024 1558 1846 1846 2260 2382 2003 6526 6602 7047 4208 4485 59 6354 7050 7812 5782 4882 5199
"FBgn0028394" 487 533 586 188 190 135 582 526 557 214 274 345 180 127 124 46 51 99 103 111 122 5 26 35 242 244 251 542 696 690 537 509 493 532 580 473 107 129 137 19 36 0 34 25 32 18 14 13
"FBgn0051603" 0 0 0 0 0 0 0 0 0 0 0 0 0 0 0 0 0 0 0 0 0 0 0 0 0 0 0 0 0 0 0 0 0 0 0 0 0 0 0 1 0 0 0 0 0 0 0 0
"FBgn0011259" 1090 1121 946 1246 1632 1280 1692 1838 1680 1499 1544 1485 226 191 167 223 190 294 449 367 313 433 487 482 1909 1823 2167 2458 2639 2259 1697 1749 1522 1755 1558 1204 509 538 365 520 675 8 692 770 440 471 287 428
"FBgn0051895" 0 0 0 0 0 0 0 0 0 0 0 0 0 0 0 2 0 0 0 0 0 0 3 0 0 0 0 0 0 0 0 0 0 0 0 0 0 0 0 0 0 0 0 0 0 0 1 0
"FBgn0051602" 0 0 0 0 0 0 0 0 0 0 0 0 0 0 0 0 0 0 0 0 0 0 0 0 0 0 0 0 0 0 0 0 0 0 0 0 0 0 0 0 0 0 0 0 0 0 0 0
"FBgn0051604" 0 0 0 0 0 0 0 0 0 0 0 0 0 0 0 0 0 0 0 0 0 0 0 0 0 0 0 0 0 0 0 0 0 0 0 0 0 0 0 1 0 0 0 0 0 0 0 0
"FBgn0032053" 476 491 602 511 379 374 429 425 433 451 512 448 990 999 840 749 758 848 757 803 857 948 934 1157 419 477 489 466 515 431 477 492 541 583 531 573 818 876 1128 944 822 16 816 756 750 1001 939 971
"FBgn0032051" 3408 3503 3852 3663 3731 3178 3859 4037 3903 3164 3656 3721 4870 5241 4743 4787 4577 5674 5517 5718 6038 5023 4195 4305 3184 3663 3399 3757 3689 3985 3635 3386 3767 3742 3799 3365 3707 5159 4348 7097 7143 50 5748 6249 5580 4280 4749 4828
"FBgn0032050" 5050 5053 5518 4851 5580 4572 5450 4933 4581 5472 6007 5542 24865 23386 23042 19836 21193 18840 19381 19840 20425 29776 24877 30547 5045 5828 5541 5275 5332 5649 4564 5212 5829 5510 5281 4984 29781 30840 34129 18410 21596 288 23222 24590 24119 28147 21868 20900
"FBgn0032048" 0 0 1 0 0 0 0 0 0 0 0 0 34 59 33 1 1 0 24 54 21 142 202 256 1 0 1 1 0 0 0 0 0 0 0 1 59 85 59 13 12 2 93 35 25 16 36 57
"FBgn0032049" 0 0 0 0 0 0 0 0 0 0 0 0 1 0 0 0 1 0 2 0 1 1 1 3 0 0 0 0 0 0 0 0 0 0 0 0 0 0 0 0 0 0 0 0 0 0 0 4
"FBgn0051892" 0 0 0 0 0 0 0 0 0 0 0 0 0 0 0 0 0 0 0 0 0 0 0 0 0 0 0 0 0 0 0 0 0 0 0 0 0 0 0 1 0 0 0 0 0 0 0 0
"FBgn0026718" 1372 1565 1746 1498 1457 1263 1351 1434 1616 1397 1593 1731 16 17 31 23 14 19 13 12 20 15 19 21 2411 2467 2651 1144 1235 1241 1364 1204 1552 1488 1539 1467 48 104 52 26 23 0 36 36 28 10 20 33
"FBgn0027490" 3000 3291 3038 3180 2668 2569 2954 3274 3099 2767 3252 3075 1717 1557 1692 1253 1367 1173 1256 1417 1353 1340 1309 1554 3204 3243 3324 3028 2888 3165 2764 2940 3276 2823 2999 2631 1505 1807 1494 1302 1307 29 1621 1756 1616 1790 1190 1071
"FBgn0001137" 326 378 360 494 492 355 506 532 662 449 640 605 44 47 64 173 289 416 177 154 138 93 127 131 495 551 567 435 381 571 616 570 576 759 672 739 81 190 100 135 159 3 232 226 286 46 97 86
"FBgn0032042" 2379 2490 2856 2808 2390 2262 2540 2382 2384 2360 2311 2306 457 492 445 243 225 317 379 380 349 301 288 457 2324 2362 2086 2416 2411 2396 2545 2836 2435 2271 2637 2279 293 419 383 305 386 4 420 361 380 403 426 394
"FBgn0014417" 2465 2411 2452 2556 2301 2049 1752 1970 1992 2660 2573 2492 198 240 217 359 529 511 369 413 361 435 397 388 8110 8459 8600 2708 2649 2551 2160 2458 5031 2750 2605 2386 452 719 492 346 548 3 539 350 491 1452 1071 1388
"FBgn0001084" 929 898 861 971 822 731 924 970 913 843 803 865 504 410 466 366 373 564 511 548 692 390 439 557 730 673 682 583 587 574 651 631 715 799 960 735 383 469 462 405 329 9 367 346 328 416 470 473
"FBgn0040959" 0 0 0 0 0 0 0 0 0 0 0 0 3 1 1 0 3 0 0 0 0 0 0 0 0 0 0 0 0 0 0 0 0 0 0 0 0 0 0 0 0 0 0 0 0 0 0 0
"FBgn0040958" 0 0 0 0 0 0 0 0 0 0 0 0 0 0 0 0 0 0 0 0 0 0 0 0 0 0 0 0 0 0 0 0 0 0 0 0 0 0 0 0 0 0 0 0 0 0 0 0
"FBgn0040098" 0 0 0 0 0 0 0 0 0 0 0 0 0 0 1 2 0 1 2 0 1 0 1 0 0 0 0 0 0 0 0 0 0 0 0 0 1 0 1 1 0 0 2 0 0 0 0 0
"FBgn0015583" 0 0 0 0 0 0 0 0 0 0 0 0 0 0 0 0 0 1 1 0 0 1 1 0 0 0 0 0 0 0 0 0 0 0 0 0 0 0 2 1 1 0 1 0 0 0 0 0
"FBgn0032033" 727 656 673 780 603 521 644 595 680 584 703 621 288 348 307 315 423 437 271 292 333 476 466 483 724 834 704 582 596 624 693 722 644 654 706 567 378 530 435 424 395 6 412 440 430 390 400 424
"FBgn0032031" 335 285 351 331 261 285 297 271 294 292 194 229 89 110 117 91 86 107 57 73 58 85 59 102 286 295 191 261 287 256 258 248 266 250 340 234 123 132 100 91 82 0 156 138 126 75 40 49
"FBgn0001114" 1 3 3 2 7 0 1 1 3 0 2 4 2 6 0 4 2 1 0 7 5 10 3 3 3 1 4 5 3 0 3 7 2 3 4 8 1 0 3 1 2 0 9 10 7 7 6 10
"FBgn0051889" 0 0 0 0 0 0 0 0 0 0 0 0 0 0 0 0 0 0 0 0 0 0 0 0 0 0 0 0 0 0 0 0 0 0 0 0 0 0 0 0 0 0 0 0 0 0 0 0
"FBgn0051890" 0 0 0 0 0 0 0 0 0 0 0 0 0 0 0 0 0 0 0 1 0 0 0 0 0 0 0 0 0 0 0 0 0 0 0 0 0 0 0 0 0 0 0 0 0 0 0 0
"FBgn0032061" 3 0 0 4 1 0 0 1 0 1 0 0 0 2 0 0 2 3 0 4 0 0 2 1 0 0 0 1 2 2 0 0 0 1 0 0 0 0 1 3 2 0 0 0 0 0 0 0
"FBgn0032065" 0 0 0 0 0 0 0 0 0 0 0 0 0 0 0 0 0 0 0 0 0 0 0 0 0 0 0 0 0 0 0 0 0 0 0 0 0 0 0 0 0 0 0 0 0 0 0 0
"FBgn0029123" 17 19 18 18 16 17 36 23 15 44 13 26 13351 11389 12466 16100 17610 15556 11450 12152 12177 13241 13946 16210 25 39 15 14 29 16 26 16 10 19 35 22 13163 15112 13347 7672 10762 155 16814 15387 17055 19904 13913 13096
"FBgn0052986" 0 0 0 0 0 0 0 0 0 0 0 0 0 0 0 0 0 0 0 0 0 0 0 0 0 0 0 0 0 0 0 0 0 0 0 0 0 0 0 0 0 0 0 0 0 0 0 0
"FBgn0052987" 0 0 0 0 0 0 0 0 0 0 0 0 0 0 0 0 0 0 0 0 0 0 0 0 0 0 0 0 0 0 0 0 0 0 0 0 0 0 0 0 0 0 0 0 0 0 0 0
"FBgn0052988" 0 0 0 0 0 0 0 0 0 0 0 0 0 0 0 0 0 0 0 0 0 0 0 0 0 0 0 0 0 0 0 0 0 0 0 0 0 0 0 0 0 0 0 0 0 0 0 0
"FBgn0052983" 0 0 0 0 0 0 0 0 0 0 0 0 0 0 0 0 0 0 0 0 0 0 0 0 0 0 0 0 0 0 0 0 0 0 0 0 0 0 0 0 0 0 0 0 0 0 0 0
"FBgn0032072" 0 0 0 0 0 0 0 0 0 0 0 0 0 0 0 0 0 0 1 0 0 0 2 0 0 0 0 0 0 0 0 0 0 0 0 0 0 1 0 0 0 0 0 0 0 1 0 0
"FBgn0032069" 0 0 0 0 0 0 0 0 0 0 0 0 0 0 0 1 0 0 1 0 1 1 0 0 0 0 0 0 0 0 0 0 0 0 0 0 0 0 0 0 0 0 0 0 0 0 0 0
"FBgn0032068" 0 0 0 0 0 0 0 0 0 0 0 0 0 0 0 0 0 0 0 0 0 0 0 1 0 0 0 0 0 0 0 0 0 0 0 0 0 0 0 0 0 0 0 0 0 0 0 1
"FBgn0032067" 0 0 0 0 0 0 0 0 0 0 0 0 0 0 0 0 0 0 2 0 0 0 0 0 0 0 0 0 0 0 0 0 0 0 0 0 0 0 0 0 0 0 0 0 0 7 0 2
"FBgn0032066" 0 0 0 0 0 0 0 0 0 0 0 0 0 0 0 0 0 0 0 0 0 0 0 0 0 0 0 0 0 0 0 0 0 0 0 0 0 0 0 0 0 0 0 0 0 3 0 1
"FBgn0003209" 2501 2333 2426 3261 2805 2554 3228 3028 3008 3146 2327 2862 222 209 181 359 458 275 295 334 306 291 239 311 2351 2548 2112 2646 2608 2261 3081 3280 2559 3050 3484 3075 388 495 434 196 332 2 251 422 502 453 223 208
"FBgn0004914" 3468 3650 4161 4002 3399 2820 4169 4021 4297 3296 3590 3779 30 27 28 36 46 78 43 42 36 24 27 39 3913 3958 3942 4115 4084 3730 3577 4172 3827 4166 4425 3695 38 59 41 24 36 0 29 42 78 37 48 52
"FBgn0032059" 572 599 619 619 553 629 542 608 535 572 781 695 1771 1753 1713 1918 1868 2027 1518 1669 1598 1884 1619 2197 656 725 649 679 714 745 631 670 711 788 710 620 1880 2098 2072 1882 1940 33 2037 2217 2065 1900 1775 1884
"FBgn0032058" 0 0 0 0 0 1 0 0 0 0 0 0 16 19 22 48 72 54 43 45 112 107 16 44 3 0 0 0 0 1 0 1 0 0 0 0 18 14 13 16 47 0 8 1 7 35 13 16
"FBgn0051888" 0 0 0 0 0 0 0 0 0 0 0 0 0 0 0 0 0 0 1 0 1 0 0 0 0 0 0 0 0 0 0 0 0 0 0 0 0 0 0 0 0 0 1 0 0 0 0 0
"FBgn0032057" 1 0 0 1 0 0 2 0 0 8 1 0 0 0 0 0 0 3 1 0 0 2 1 0 0 0 1 3 3 1 4 2 2 2 3 2 2 0 1 0 1 0 0 1 2 1 0 3
"FBgn0032074" 0 0 0 0 0 0 0 0 0 0 0 0 0 2 0 2 1 2 0 0 0 0 0 0 0 0 0 0 0 0 0 0 0 0 0 0 1 1 0 2 0 0 0 0 3 0 2 1
"FBgn0032075" 0 0 0 0 0 0 0 0 1 0 0 0 2 4 1 3 0 1 6 3 5 9 10 0 0 0 1 0 0 0 0 0 0 0 0 0 5 11 10 5 9 0 4 1 1 0 0 3
"FBgn0052985" 1 0 0 0 0 0 1 1 0 0 2 0 2 3 2 1 2 3 0 1 3 1 3 5 0 0 0 0 1 0 0 0 0 1 0 0 3 0 1 3 0 0 6 12 8 2 19 10
"FBgn0052984" 0 0 0 0 0 0 0 0 0 0 0 0 0 0 0 2 0 0 0 0 1 0 0 0 0 0 0 0 0 0 0 0 0 0 0 0 0 0 0 0 1 0 0 0 1 0 0 0
"FBgn0032082" 0 0 0 0 0 0 0 0 0 0 0 0 0 0 0 6 2 4 0 4 0 0 0 0 0 5 0 0 0 0 0 1 0 2 0 0 0 0 0 0 0 0 4 1 1 4 0 2
"FBgn0040963" 0 0 0 0 0 0 0 0 0 0 0 0 0 0 0 2 0 0 4 2 2 0 0 0 0 0 0 0 0 0 0 0 0 0 0 0 0 0 0 0 1 0 1 2 0 3 0 1
"FBgn0032085" 3 6 1 3 2 4 0 0 0 1 1 0 4 2 7 27 36 30 8 21 18 69 30 36 1 6 1 1 0 0 3 3 2 2 1 4 171 319 251 51 83 2 28 24 72 15 13 19
"FBgn0032086" 0 0 0 0 0 0 0 0 0 0 0 0 0 0 0 0 0 0 0 0 0 0 0 0 0 0 0 0 0 0 0 0 0 0 0 0 0 0 0 0 0 0 0 0 0 0 0 0
"FBgn0040964" 190 157 196 447 359 348 187 172 163 237 338 287 236 232 230 471 525 583 193 201 215 401 354 406 487 474 509 395 392 405 273 302 309 241 248 215 528 460 573 548 434 6 384 350 287 267 320 304
"FBgn0015316" 7 2 5 4 6 8 6 3 3 7 3 2 17 13 14 58 68 47 13 13 15 34 26 33 4 3 0 3 9 4 7 3 5 4 7 1 41 56 84 32 33 0 38 29 56 4 3 4
"FBgn0032087" 0 0 0 0 0 0 0 0 0 0 0 0 0 0 0 2 1 1 0 0 0 0 0 0 0 0 0 0 0 0 0 0 0 0 0 0 2 1 7 0 0 0 0 1 0 0 0 0
"FBgn0032088" 0 0 0 0 0 0 0 0 0 0 0 1 0 0 0 0 0 0 0 0 0 0 0 0 0 0 0 0 0 0 0 0 0 0 0 0 0 0 2 0 0 0 0 0 0 1 0 0
"FBgn0032094" 0 0 0 0 0 0 0 0 0 0 0 0 0 0 0 0 0 0 0 0 0 0 0 0 0 0 0 0 0 0 0 0 0 0 0 0 0 0 0 0 0 0 0 1 1 15 15 5
"FBgn0032095" 0 0 0 0 0 0 0 0 0 0 0 0 0 0 0 0 1 0 0 0 4 0 0 0 0 0 0 0 0 0 0 0 1 0 2 0 1 0 0 1 0 0 1 3 5 27 18 39
"FBgn0051609" 0 0 0 0 0 0 0 0 0 0 0 0 0 1 3 0 0 0 0 0 0 0 0 0 0 0 0 0 0 0 0 0 0 0 0 0 0 0 0 0 0 0 0 0 0 0 0 0
"FBgn0032096" 0 0 0 0 0 0 0 0 0 0 0 0 1 3 0 0 0 2 0 0 0 0 0 0 0 0 0 0 0 0 0 0 0 0 0 0 0 0 0 0 0 0 0 0 0 0 2 0
"FBgn0052982" 3 7 7 4 5 12 9 6 7 9 2 6 3952 3753 4340 3636 3924 3155 3706 3264 3232 3510 3179 3472 16 13 6 4 8 5 7 10 4 7 4 5 3752 4960 4032 2750 2978 45 3698 4759 3656 5992 3207 4174
"FBgn0032100" 0 0 0 1 2 0 0 0 1 1 0 0 5 9 9 5 11 10 8 11 9 6 7 3 1 1 0 2 0 0 3 1 0 0 0 0 8 12 14 14 22 0 9 16 8 24 11 22
"FBgn0032101" 1463 1515 1692 1588 1416 1355 1681 1759 1818 1485 1790 1861 2154 1971 1877 2052 1976 2262 2094 2455 2315 2752 2330 2706 1650 1805 1645 1580 1642 1691 1684 1443 1541 1480 1578 1470 2421 2718 3033 2963 2888 30 2428 2442 2212 2113 2045 2098
"FBgn0051708" 0 0 0 0 0 0 0 0 0 0 0 0 0 0 0 1 1 0 0 0 0 1 0 0 0 0 0 0 0 0 0 0 0 0 0 0 0 1 1 0 1 0 1 11 6 43 16 16
"FBgn0032090" 0 0 0 0 0 0 0 0 0 0 0 0 0 0 0 0 0 0 0 0 0 0 0 0 0 0 0 0 0 0 0 0 0 0 0 0 0 0 0 0 1 0 0 0 0 0 3 0
"FBgn0032089" 0 0 0 0 0 0 0 0 0 0 0 0 0 0 0 0 0 0 0 0 0 0 0 0 0 0 0 0 0 0 0 0 0 0 0 0 0 0 0 0 0 0 0 0 0 0 0 0
"FBgn0013746" 2894 2910 3141 2704 2525 2314 2801 2748 2722 3170 3334 3183 6233 5923 5571 5443 5451 5456 4530 5223 5117 7915 7038 8106 2834 3026 2974 2881 2731 2955 3091 2838 2778 3373 3297 3220 7485 7990 8882 6729 6942 88 5595 6598 5739 6135 5777 5688
"FBgn0011705" 2581 2732 2771 2121 2076 1596 1589 1904 1933 1831 1910 1928 24 27 24 23 20 64 20 16 23 54 53 42 1935 2032 2157 1456 1621 1702 2224 2307 2107 2146 2147 1913 22 55 22 54 74 3 57 50 106 12 14 14
"FBgn0032084" 3 1 3 566 519 210 17 12 10 2522 306 314 31 26 43 87 92 80 33 54 27 41 30 62 102 163 161 667 671 816 166 165 867 2116 2132 1744 58 102 57 64 42 0 74 56 38 195 68 75
"FBgn0032083" 0 0 0 0 0 0 0 0 0 2 0 0 12 8 6 36 34 14 9 15 9 13 14 28 0 0 0 0 0 0 0 0 1 0 1 0 31 32 24 10 14 0 18 20 11 73 24 22
"FBgn0032080" 0 0 0 0 0 0 1 0 0 0 0 0 1 0 0 0 1 0 3 0 0 1 1 0 0 0 0 0 0 0 0 2 0 0 1 0 1 0 0 1 3 0 1 0 0 3 1 7
"FBgn0032079" 1772 1791 2142 1448 1446 1276 1992 2033 1979 941 1663 1874 346 315 341 668 603 502 301 354 226 536 480 694 1609 1720 1725 345 450 307 840 358 1294 1758 1681 1471 364 632 525 510 878 5 409 705 578 714 409 527
"FBgn0032078" 2732 2408 3089 2803 2293 2284 2685 2693 2673 2691 2750 2666 7 8 11 3 8 11 4 26 13 13 12 9 2275 2355 2283 2489 2387 2605 2312 2756 2532 2330 2650 2272 30 50 23 33 29 1 12 10 18 26 13 16
"FBgn0041092" 1315 1373 1159 1046 1260 1014 1661 1619 1409 1360 1127 914 83 83 100 125 126 120 426 242 208 383 345 133 2281 1907 1988 1603 1475 1308 1299 1172 1126 1811 1557 1390 610 912 563 170 277 5 432 680 464 839 323 338
"FBgn0032109" 0 0 0 0 0 0 0 0 0 0 0 0 44 142 0 0 0 0 0 0 0 0 0 0 0 0 0 0 0 0 0 0 0 0 0 0 0 0 0 0 0 0 0 0 0 1 0 0
"FBgn0010314" 2811 3033 3147 3605 3263 3164 2910 3188 3263 3532 3117 2993 2281 2367 2000 1793 1778 1982 2127 2146 1876 2185 2341 2727 2974 3194 2895 3148 3019 3260 3480 3397 3343 2648 2860 2970 1795 2208 2244 1561 2073 20 2399 1857 2158 2066 1668 1675
"FBgn0026439" 2 0 0 6 5 12 41 45 49 3 0 1 29 27 16 35 40 40 59 49 53 10 9 5 2 1 1 0 3 1 1 11 2 0 1 0 7 18 28 34 38 0 32 13 8 15 10 19
"FBgn0032110" 0 0 0 0 0 0 0 0 0 0 0 0 0 0 0 0 0 0 0 0 0 0 0 0 0 0 0 0 0 0 0 0 0 0 0 0 0 0 0 0 0 0 0 0 0 0 0 0
"FBgn0032111" 0 0 0 0 0 0 0 0 0 0 0 0 0 0 0 0 0 0 0 0 0 0 0 0 0 0 0 0 0 0 0 0 0 0 0 0 0 0 0 0 0 0 0 0 0 0 0 0
"FBgn0012036" 10363 11033 11581 10228 8839 7908 10477 10238 10976 9185 8487 8917 1240 558 479 429 395 802 462 438 516 604 372 686 10080 10170 9520 8235 8489 7129 9332 10210 10004 12998 13519 11427 511 647 751 123 150 10 138 102 98 997 453 644
"FBgn0032116" 0 0 0 5 0 0 0 0 0 0 0 0 80 89 60 43 26 47 36 21 19 48 32 48 0 0 0 1 0 0 0 1 0 0 0 0 25 39 39 13 15 0 26 13 7 16 25 27
"FBgn0011232" 3910 4044 4071 4090 3929 3425 3762 3764 3668 3784 3805 4091 2237 2040 2038 582 526 575 1754 1766 2041 2254 1895 2443 3889 3970 3250 3738 3822 3301 4475 4243 4100 3320 3903 3245 1674 1860 1890 1387 1736 19 1769 1797 1902 1763 1505 1683
"FBgn0032119" 2 0 2 1 2 2 1 3 2 0 0 1 25 24 23 6 3 5 36 22 45 43 16 13 4 0 1 0 0 0 1 0 4 1 3 6 12 23 17 4 11 0 7 10 7 31 24 28
"FBgn0032115" 0 0 0 0 0 0 0 0 0 0 0 0 0 2 0 0 1 0 2 0 0 1 6 0 0 0 0 0 0 0 0 0 0 0 0 0 0 2 2 1 6 0 2 1 0 1 4 5
"FBgn0032105" 6162 6525 6853 6788 6100 5856 5684 6046 5538 6960 6903 6048 15312 14731 14207 12880 14203 15127 11848 12237 12859 13777 14253 14390 6841 6899 6971 6115 5632 6340 5339 5752 5941 6710 6693 6516 15492 16920 17471 12131 14117 156 13938 14091 13898 14320 12424 11919
"FBgn0032104" 0 0 0 1 0 0 0 0 0 0 0 0 6 18 26 11 16 13 5 1 1 0 3 2 0 0 0 0 0 0 2 0 0 0 0 0 8 17 17 13 30 0 2 8 8 29 16 28
"FBgn0051885" 0 0 0 0 0 0 0 0 0 0 0 0 0 0 0 0 0 0 1 0 2 0 0 0 0 0 0 0 0 0 0 0 0 0 0 0 2 2 1 0 3 0 2 0 1 0 0 0
"FBgn0002973" 5548 5922 6198 6200 5951 5472 6175 5834 5756 5862 5472 5221 9557 9915 8227 5871 5238 6333 7082 4917 4797 7327 5842 7517 5485 5483 6347 6814 6443 7045 5478 5991 6709 5915 6163 5369 4463 5345 5096 7366 8027 97 5677 5714 5493 3885 5486 5145
"FBgn0032123" 5912 6454 6008 5264 6000 5229 6416 6243 5750 3683 7997 6686 5599 5617 4313 3437 3009 4356 5357 3508 5095 4765 4047 6838 5954 5734 5948 5648 5100 5393 4809 5402 5452 7067 6809 5974 3971 3834 4984 3783 2616 48 5552 5451 4503 2009 4484 4193
"FBgn0032122" 0 0 0 0 0 0 0 0 0 0 0 0 8 4 2 2 0 2 1 0 0 1 0 0 0 0 0 0 0 0 0 0 0 0 1 0 0 0 0 0 0 0 0 2 2 0 0 0
"FBgn0032124" 0 0 0 0 0 0 0 0 0 0 0 0 1 0 0 0 0 0 0 0 0 0 0 0 0 0 0 0 0 0 1 0 0 0 0 0 0 0 1 0 1 0 0 0 0 0 0 0
"FBgn0032125" 0 0 0 0 0 0 0 0 0 0 0 0 0 0 0 0 0 0 0 0 0 0 0 0 0 0 0 0 0 0 0 0 0 0 0 0 0 0 0 0 0 0 0 0 0 0 0 0
"FBgn0032126" 0 0 0 0 0 0 0 0 0 0 0 0 0 0 0 0 0 0 0 0 0 0 0 0 0 0 0 0 0 0 0 0 0 0 0 0 0 0 0 0 0 0 0 0 0 0 0 0
"FBgn0032127" 0 0 0 0 0 0 0 0 0 0 0 0 0 0 0 0 0 0 0 0 0 0 0 0 0 0 0 0 0 0 0 0 0 0 0 0 0 0 0 0 0 0 0 0 0 0 0 0
"FBgn0032131" 0 0 0 0 0 0 0 0 0 0 0 0 0 1 1 0 1 0 0 0 0 0 0 0 0 0 0 0 0 0 0 0 0 0 0 0 2 0 1 0 0 0 0 0 0 1 0 3
"FBgn0019809" 0 0 0 0 0 0 0 0 0 0 0 0 1 0 4 10 1 2 5 8 3 3 5 6 0 0 0 0 0 0 0 0 0 0 0 0 5 5 1 0 0 0 0 2 0 19 18 17
"FBgn0040070" 5312 4962 5465 4919 4313 3891 5445 5325 5244 4369 3477 3927 34 38 40 46 55 87 54 76 68 77 72 75 5857 6083 4589 4971 5381 4300 5687 6300 5598 2570 4506 3045 50 111 111 61 79 1 105 129 182 123 106 67
"FBgn0032135" 1810 1842 2007 1972 1713 1615 1726 1824 1932 1679 1892 1853 178 134 159 77 101 93 172 153 191 154 139 197 1788 1880 1891 1603 1624 1566 1481 1416 1736 2207 2129 1859 153 202 131 138 126 2 203 184 248 184 174 119
"FBgn0032136" 1 1 0 3 2 0 0 0 0 3 1 0 5 2 6 2 2 5 3 4 2 3 1 4 0 0 0 1 1 1 0 0 0 2 0 0 10 4 2 1 1 0 2 3 8 3 2 0
"FBgn0053299" 0 0 0 0 0 0 0 0 0 0 0 0 0 0 0 0 0 0 0 0 0 0 0 0 0 0 0 0 0 0 0 0 0 0 0 0 0 2 0 0 1 0 0 2 0 0 0 0
"FBgn0015393" 5458 4900 5372 4862 4223 3320 4747 3894 3274 4182 919 1450 489 389 429 401 456 408 444 656 594 491 620 698 3879 4137 1499 2223 3357 1299 2979 4565 3313 922 4465 1096 490 496 547 389 452 8 495 514 596 514 377 357
"FBgn0011207" 3076 2969 3247 3232 2768 2813 2928 3176 3414 2819 3272 3233 495 508 473 569 565 721 360 476 455 462 537 479 3406 3755 3500 3286 3171 3195 3283 3430 3424 3094 3140 2911 716 881 758 460 445 8 770 776 746 797 623 632
"FBgn0032138" 7223 7382 7322 7150 6963 6113 8530 8485 8416 5522 8179 8133 14576 14422 13691 13724 14729 15828 14803 16584 16360 17051 16160 19246 7407 8604 8248 7190 7153 7433 6859 7196 7300 8221 8211 7279 15694 18152 19348 15518 18508 185 15243 14824 13455 16158 14415 14664
"FBgn0051710" 0 0 2 3 0 0 0 0 0 0 1 0 260 224 233 214 285 296 189 134 294 317 418 445 1 0 2 1 1 0 2 0 1 2 0 1 361 313 524 146 249 2 257 242 305 170 121 135
"FBgn0000273" 5815 6325 6141 5678 6183 5653 6035 6220 5593 6248 7093 6213 8526 8832 7309 9345 9066 10543 8753 8005 8182 9937 9599 11320 7461 6943 6726 6903 6447 6268 5797 6205 6367 7835 7059 6188 6990 9546 9406 7594 8145 104 8818 10454 8964 7479 9047 8956
"FBgn0051882" 1 1 2 0 1 5 2 4 3 0 0 0 0 2 0 3 3 1 1 6 1 0 0 0 0 0 0 0 0 0 0 0 0 0 0 1 0 1 0 0 0 0 0 2 0 1 0 1
"FBgn0032132" 0 0 0 0 0 0 0 0 0 0 0 0 1 1 0 0 0 1 0 0 0 0 5 0 0 0 0 0 0 0 0 0 0 0 0 0 0 0 0 0 1 0 0 3 0 0 1 3
"FBgn0014179" 0 1 0 0 0 2 1 1 0 2 0 2 297 376 372 562 616 431 654 611 746 854 949 992 1 4 0 1 0 1 2 2 1 1 2 0 595 710 691 295 452 2 545 722 701 628 352 521
"FBgn0051709" 0 0 0 0 0 0 0 0 0 0 0 0 3 0 0 0 0 0 1 0 3 0 0 0 0 0 0 3 0 0 0 0 0 0 0 0 2 1 0 0 0 0 0 0 0 0 0 1
"FBgn0028479" 11816 11745 12272 11018 10296 10085 12174 10455 10646 11832 13464 11336 12926 11169 8911 6485 6431 6607 5942 5332 6125 5180 3242 4576 11328 11332 12901 11689 12070 11137 10597 12844 12263 12993 12278 11805 4767 5471 4943 6689 4817 96 5087 4978 4234 5352 5772 7068
"FBgn0032129" 0 2 0 0 2 0 0 0 0 0 0 0 20 21 13 36 47 58 1 0 5 21 39 4 1 0 0 0 2 0 1 0 0 0 0 0 18 19 17 22 6 1 21 54 38 18 11 18
"FBgn0004868" 14087 14334 15118 12880 10626 9937 13567 12809 13320 12134 12128 12682 1453 1312 1279 1689 1841 1752 654 753 620 3250 2521 3188 11803 11643 11023 11599 11641 10654 12982 12827 12349 11293 13472 11347 2183 2409 2447 958 1452 12 1050 1587 1267 2571 1838 1909
"FBgn0032139" 0 0 0 0 0 0 0 0 0 0 0 0 3 4 2 0 0 3 1 0 1 2 0 0 0 0 0 0 0 0 0 0 0 0 0 0 4 7 15 18 13 0 9 17 2 23 19 31
"FBgn0032140" 0 0 0 0 0 0 0 0 0 0 0 0 0 0 0 0 0 1 0 0 0 0 0 1 0 0 0 0 0 0 0 0 0 0 0 0 0 1 2 1 1 0 0 0 0 3 1 6
"FBgn0032143" 0 0 0 0 0 0 0 0 0 0 0 0 1 5 2 3 14 11 17 11 9 37 15 11 0 0 0 0 0 0 0 0 0 1 1 0 3 9 10 16 11 0 2 2 11 2 0 1
"FBgn0032144" 0 0 0 0 0 0 0 0 0 0 1 0 3 2 0 1 3 4 0 7 3 4 2 1 0 0 2 0 0 0 1 0 0 1 0 0 0 3 0 0 3 0 1 1 3 0 1 1
"FBgn0032147" 829 800 985 492 491 438 943 1059 945 641 796 871 42 46 36 3 9 6 20 7 8 9 3 5 892 1096 837 947 903 799 398 472 647 500 507 458 0 12 9 13 6 0 31 3 10 0 3 2
"FBgn0032149" 54 66 65 87 77 40 66 69 86 62 94 72 118 87 116 84 70 68 90 79 106 118 107 122 85 107 103 118 120 101 31 73 51 119 78 104 190 187 184 154 125 1 147 191 129 159 160 92
"FBgn0032169" 984 1001 936 1063 859 788 975 973 1001 935 1082 1039 835 816 767 396 369 633 879 870 857 807 657 1079 944 1035 989 934 918 976 1036 1000 924 950 1122 897 620 780 796 866 701 8 1035 1192 1082 802 703 808
"FBgn0032170" 2511 2619 2547 3098 2781 2424 2241 2758 2131 2663 2960 3059 598 558 621 515 526 556 545 645 578 482 573 564 2734 3042 3081 2859 2713 2936 2957 2694 2875 2893 3100 3086 708 870 752 466 498 3 696 761 804 836 594 637
"FBgn0032172" 1749 1984 1966 2005 1863 1892 1901 2052 1906 2006 2246 2026 51 68 41 65 53 77 69 59 44 42 45 71 2305 2139 2308 2244 2203 2304 1952 1938 2177 2316 2192 1987 40 96 65 66 71 1 83 78 84 48 41 51
"FBgn0032171" 467 405 414 474 344 275 566 474 293 349 102 85 131 122 114 129 139 106 123 128 139 71 128 100 309 317 141 185 295 92 311 577 307 88 437 90 136 165 138 72 58 1 136 178 174 153 79 104
"FBgn0032168" 1220 1226 1036 1423 1314 1138 1097 1143 1117 702 1225 1225 198 173 142 197 172 274 243 271 226 311 206 504 1360 1502 1447 1345 1354 1273 1334 1155 1240 1432 1451 1423 296 358 369 325 309 4 604 740 765 385 369 410
"FBgn0063449" 86 91 62 52 33 34 40 52 52 16 57 59 368 296 298 238 287 284 241 210 250 296 321 273 30 38 22 44 31 18 45 35 39 37 38 27 295 352 308 281 342 2 318 319 321 300 199 227
"FBgn0025881" 1 0 0 1 0 0 0 0 2 0 0 1 12 4 6 3 8 7 3 7 2 4 5 7 0 0 0 0 0 0 1 3 1 1 0 0 2 4 1 4 7 0 12 5 0 4 3 3
"FBgn0063389" 0 0 0 0 1 0 0 0 0 0 0 0 2 0 2 4 0 0 0 4 1 0 0 4 0 0 0 0 1 0 0 0 0 0 0 0 4 2 1 0 4 0 2 1 2 9 2 1
"FBgn0063392" 0 1 0 0 0 0 0 0 0 2 0 0 5 5 0 5 3 3 6 2 3 4 8 5 0 0 0 0 0 0 0 0 0 0 0 0 3 4 3 8 9 0 10 6 7 1 8 8
"FBgn0063391" 0 0 0 0 0 0 0 0 0 0 0 0 3 8 9 6 10 8 8 10 8 4 2 6 0 0 0 0 0 0 0 1 0 0 0 0 4 9 5 8 4 0 10 4 18 6 1 9
"FBgn0032150" 108 128 92 162 169 109 241 257 261 195 299 200 186 193 203 194 234 237 187 304 244 208 239 235 308 345 319 259 291 309 165 260 178 282 226 209 269 341 306 232 222 4 312 345 358 258 260 192
"FBgn0011291" 709 670 691 729 515 507 705 693 689 671 715 731 881 797 702 532 567 605 1012 906 1091 587 459 624 608 712 738 707 724 673 663 688 713 728 822 627 838 813 888 844 612 11 546 470 558 515 525 454
"FBgn0015035" 0 1 1 0 0 0 0 1 0 0 0 0 0 0 1 0 0 0 0 0 0 0 1 0 0 0 2 0 0 0 0 0 0 0 0 0 4 1 0 2 0 0 0 1 1 2 1 9
"FBgn0028704" 0 0 0 0 0 0 1 0 0 1 0 1 143 206 172 93 98 61 99 59 85 96 40 60 0 0 1 0 1 0 0 0 0 1 0 0 194 318 238 167 219 1 195 213 172 155 174 273
"FBgn0000180" 31 32 44 49 43 39 39 24 36 58 29 23 23418 22663 22219 20275 21903 25732 22006 19640 21318 16945 17338 18942 87 68 35 35 36 32 48 42 42 35 46 32 14934 20651 15472 15167 16958 264 26968 25938 25476 18056 15193 16069
"FBgn0043456" 17842 18471 19315 18310 16338 15619 17259 18196 16267 16613 20842 17617 21482 21460 20792 20068 20441 24494 23502 21335 21394 28074 24814 29605 17695 18038 18770 19108 17958 18902 15948 18748 18734 18634 18726 17051 25545 29640 27342 29655 27088 297 30135 31621 26853 21493 22082 21620
"FBgn0011584" 2091 2154 2263 2062 1862 1722 2216 2191 2203 1889 1746 1581 1257 1239 1066 822 733 1145 516 422 447 1024 752 1079 2244 2285 2209 1899 1891 2138 2028 1929 1859 2387 2301 2050 1032 1059 1110 1089 947 14 958 1104 862 566 1067 1231
"FBgn0032176" 0 0 0 0 0 0 0 0 0 0 0 0 0 0 0 0 0 0 0 0 0 3 1 6 0 0 0 0 1 0 0 0 0 0 0 0 1 4 0 0 1 0 0 0 0 1 0 1
"FBgn0027600" 27 18 20 31 24 20 6 4 10 152 110 58 45 27 34 57 82 78 11 4 10 180 143 174 133 146 114 60 99 55 70 13 57 33 31 12 213 205 272 146 198 1 58 36 15 34 74 96
"FBgn0053302" 1 0 0 0 0 0 0 0 2 0 0 0 5 32 10 2 4 9 4 6 10 2 12 7 1 2 0 0 1 0 0 4 0 3 0 0 11 32 9 45 12 0 34 36 37 36 22 29
"FBgn0032178" 0 0 1 0 0 0 0 0 0 0 1 1 14 7 9 41 74 36 71 29 54 91 35 69 0 5 0 1 1 1 0 1 0 0 0 0 75 70 239 118 296 3 81 114 182 128 38 88
"FBgn0032187" 0 0 0 0 1 0 0 0 0 4 4 0 24 43 24 41 28 35 8 17 120 30 11 24 2 0 0 0 0 0 0 0 0 1 3 0 29 23 13 36 29 0 24 11 16 19 18 35
"FBgn0032188" 0 0 0 0 0 0 0 0 0 0 0 0 1 0 1 2 5 7 0 0 0 2 1 0 0 0 0 0 0 0 0 0 0 0 0 0 1 2 0 3 1 0 0 0 0 0 1 0
"FBgn0005593" 31646 31844 33050 33952 28687 26064 32800 35773 35813 31137 36018 35944 60080 57573 55939 53725 58745 60227 48879 54085 54615 60122 61569 64130 29600 32335 33132 29368 29291 33018 31872 30294 31805 29696 29502 30594 57348 62073 68072 54367 63533 657 58050 56385 52869 48047 46166 45233
"FBgn0032194" 3405 3517 3641 3040 2686 2677 3290 3414 3494 2970 3067 3129 299 258 287 491 462 445 358 312 302 280 254 333 2836 3166 3092 2852 2978 2936 3286 3268 3447 2920 3151 2765 611 578 655 231 225 4 681 878 774 632 443 375
"FBgn0032195" 491 519 532 548 469 359 533 634 586 473 617 553 407 405 391 396 506 439 584 675 602 333 182 542 518 604 634 629 773 705 617 675 577 746 687 669 637 752 714 717 687 5 789 802 846 728 561 611
"FBgn0032198" 7169 7432 8379 8090 6877 6500 7467 8087 7827 7465 8330 7770 13910 13149 11964 12194 12652 12980 11268 12617 12420 13770 12184 15385 7526 7953 8376 7372 7308 7589 8496 8049 8103 8222 7923 7629 13741 13847 16272 14164 13839 155 13596 13615 12751 12740 12797 13666
"FBgn0032197" 4434 5393 5464 4793 4602 3400 4912 4691 5018 4513 6088 5178 2143 2082 2121 2785 2575 1527 2679 2897 2377 1897 1060 1405 5517 5447 5528 5199 5481 5599 5485 5215 5424 6452 6222 5838 2596 2713 2841 2289 2792 26 2566 2934 2413 2747 2494 2357
"FBgn0032196" 2152 2168 2296 1984 1826 1768 2034 1973 1988 1929 2296 1954 927 830 868 675 682 743 1040 847 851 759 585 957 1978 1986 2168 1874 1905 1985 1328 1861 2098 2149 2193 2063 754 902 984 856 877 8 789 844 768 597 710 780
"FBgn0024320" 1288 1089 1378 1306 1300 1162 909 998 917 998 942 793 1601 1727 1555 1931 2474 2157 2073 1644 1905 1304 1423 952 1558 1586 1820 699 693 849 1094 1139 1311 870 873 813 2340 3075 2394 2541 3154 27 2442 2436 2170 1242 1334 1541
"FBgn0032193" 351 312 371 370 318 342 331 307 320 328 331 380 164 174 141 169 153 189 84 92 90 110 95 138 422 447 486 376 391 433 422 417 425 468 461 455 193 170 191 257 173 2 172 207 217 162 238 194
"FBgn0032192" 0 0 0 0 1 0 0 0 1 1 0 0 21 20 13 27 26 13 13 2 28 2 3 0 0 0 0 0 1 0 1 2 0 0 0 0 47 39 25 29 13 0 19 35 14 44 43 31
"FBgn0032191" 3103 3074 3121 3383 2844 2750 3376 3367 3606 3070 3053 3147 956 946 1025 791 811 709 917 1043 939 956 1042 1076 3257 3498 3284 2998 3006 2887 3527 3313 3571 3032 3473 2985 902 1170 1118 655 795 9 1083 1049 1115 1017 802 759
"FBgn0032189" 2481 2753 3060 2394 2337 2196 2548 2504 2511 2552 2686 2456 586 594 521 365 425 469 993 698 673 682 494 1115 2595 2739 2687 3108 3008 3145 2670 2700 2509 2661 2791 2734 460 649 584 777 663 8 573 602 556 481 447 454
"FBgn0028675" 0 0 0 1 0 2 0 1 2 2 3 0 8 6 11 161 195 135 8 4 15 21 8 62 2 2 2 0 0 0 0 1 1 3 3 0 10 7 6 8 12 0 18 13 16 3 3 10
"FBgn0051874" 0 0 0 0 0 0 0 0 0 0 0 0 0 0 0 5 3 12 0 2 0 0 0 2 0 0 0 0 0 0 0 0 0 0 0 0 0 1 1 2 1 0 0 0 1 0 0 0
"FBgn0032184" 0 0 0 0 0 0 0 0 0 0 0 0 0 0 0 4 0 0 0 0 0 0 0 0 0 0 0 0 0 0 0 0 0 0 0 0 0 0 0 0 1 0 0 0 2 0 0 0
"FBgn0032181" 0 0 0 0 0 0 0 0 0 0 0 0 0 0 0 1 8 3 0 0 0 0 0 0 0 0 0 0 0 0 0 0 0 0 0 0 0 0 0 2 2 0 0 1 0 0 0 0
"FBgn0032175" 0 0 0 0 0 0 0 0 0 0 0 0 0 0 1 0 0 1 0 0 0 5 2 6 0 0 0 0 0 0 0 0 0 0 0 0 3 9 0 0 0 0 0 0 0 0 0 0
"FBgn0051755" 3210 3312 3441 3102 2830 2550 4300 4246 4060 3031 4007 4114 1751 1985 1466 2233 2213 2935 2995 2347 2462 643 574 774 3396 3602 3477 5190 5225 5170 3727 3692 3433 4177 4045 3451 1276 1939 1530 5530 4793 34 2446 2388 1567 231 492 520
"FBgn0051875" 653 670 683 746 734 583 467 482 545 631 586 501 616 541 566 251 309 249 446 479 306 193 160 393 654 743 674 772 739 763 847 599 652 825 824 762 380 307 378 454 376 10 350 324 318 416 369 368
"FBgn0040965" 0 0 2 0 2 0 0 0 0 0 0 0 11 4 4 6 7 10 13 5 4 21 15 9 0 0 1 0 0 0 0 0 1 0 0 0 4 8 6 7 1 0 13 15 19 8 4 4
"FBgn0004419" 71227 75904 78297 72494 69603 61099 74472 79258 75461 74199 83711 80602 37289 34559 35780 32494 40286 50371 26881 29753 30428 28767 30949 35688 73446 78580 78371 74560 73889 80633 76487 72726 77313 77487 75901 74810 33007 37124 41746 43927 43417 434 39962 30985 30292 30511 31024 33565
"FBgn0051717" 527 515 532 411 401 309 430 429 395 436 322 373 241 214 208 214 225 197 272 319 284 211 136 234 527 539 537 347 427 371 552 477 520 391 476 354 417 420 413 273 284 2 317 320 361 316 264 258
"FBgn0010407" 2 3 1 12 10 9 0 1 4 12 8 3 48 77 50 65 77 85 51 42 44 63 54 34 9 6 13 4 3 3 6 3 8 6 1 6 57 87 57 119 101 4 76 95 138 38 51 77
"FBgn0032204" 1262 1235 1304 1513 1327 1278 1474 1524 1465 1296 1530 1558 442 457 479 338 342 382 354 394 357 207 240 331 1497 1609 1613 1437 1425 1463 1467 1357 1482 1667 1646 1525 462 583 476 436 337 5 559 487 460 513 441 361
"FBgn0032205" 540 524 534 503 453 426 623 531 493 492 339 389 124 110 122 112 135 121 127 137 119 56 55 111 487 477 339 409 467 348 453 490 465 600 1172 732 213 215 198 79 75 1 116 168 157 235 185 193
"FBgn0032214" 3498 3309 3785 3251 2646 2568 3048 2978 2974 3212 3077 3005 2862 2708 2643 2444 2433 3329 2501 2783 2744 2236 1873 2383 3130 3294 3323 2953 3076 2898 2649 2870 2706 2916 3086 2704 3114 3495 3180 3956 3324 49 3175 2891 2447 2789 3369 3316
"FBgn0032217" 5323 5073 6047 5236 4514 4271 4653 4360 4587 4718 4677 4699 662 561 529 569 573 542 554 573 515 613 455 707 4697 5185 5148 5265 5227 4978 5220 4874 5553 4489 4930 4500 850 873 887 468 551 8 701 828 841 582 534 473
"FBgn0032219" 2 1 0 0 0 0 2 2 0 2 3 5 5 4 8 4 0 5 2 4 7 5 1 2 1 2 2 1 2 2 2 4 1 1 1 3 4 6 18 6 3 0 5 5 4 8 4 9
"FBgn0032222" 2067 1957 2105 2232 1876 1654 2174 2036 2199 1548 2149 2055 996 977 922 890 1049 1172 1284 1405 1487 1110 1038 1460 1499 1535 1724 1717 1840 1901 1526 1896 1800 1939 2073 1734 1219 1306 1419 1627 1353 15 1344 1289 1272 1000 1329 1193
"FBgn0032223" 4933 5074 5880 5380 4697 4205 4835 5121 5187 4696 5564 5383 876 828 768 631 620 690 803 586 587 624 447 758 5058 5419 5475 5072 4792 5074 4930 4975 5244 5058 4975 4805 651 931 842 801 619 8 678 650 622 748 744 801
"FBgn0019932" 799 776 817 946 874 803 905 824 834 831 823 822 321 371 264 184 206 252 346 186 248 329 448 456 985 1033 1166 906 776 929 909 899 971 1076 1059 1068 261 421 383 305 190 1 191 265 213 139 235 264
"FBgn0051715" 872 945 938 1060 959 872 972 912 941 976 1067 1106 1394 1293 1270 1379 1493 1287 1134 1279 1146 1507 1026 1397 871 1016 996 916 934 939 1114 903 960 1049 1101 965 1288 1266 1504 1584 1533 16 1402 1324 1325 1515 1485 1471
"FBgn0032224" 769 700 1103 1556 1267 1181 1345 1371 1309 1289 1117 1081 1208 1294 1263 1230 1496 1991 1048 1155 1116 1008 1057 1438 1323 1451 1462 1379 1432 1441 1360 1269 1374 1316 1370 1219 1969 2293 2656 1814 1648 19 1550 1492 1293 1116 1465 1403
"FBgn0032225" 0 1 1 6 4 6 2 2 2 0 17 14 217 202 193 269 258 216 298 214 319 291 289 164 0 0 1 1 0 1 1 2 2 1 2 0 341 417 343 283 285 3 236 189 189 243 176 136
"FBgn0032229" 1087 1061 1076 1076 946 903 979 976 1106 1078 1064 1039 2469 2389 2404 1996 2109 2136 2416 2676 2362 2399 1978 2309 974 1077 913 908 977 987 1237 1093 1018 1239 1230 1250 2234 2269 2572 2052 2265 24 2201 2179 2054 2646 2138 2321
"FBgn0003087" 3728 3967 4214 3814 3521 3394 4062 3987 3837 4296 3774 3185 870 794 836 704 744 647 691 757 650 709 827 865 4008 4134 4255 3810 3654 4110 4103 3795 4149 3541 3402 3568 725 843 934 763 882 14 801 862 861 845 647 631
"FBgn0032230" 0 0 1 1 0 1 0 3 2 6 4 1 883 785 718 543 477 522 706 674 501 742 897 755 6 2 7 2 5 0 1 3 2 0 4 0 675 687 783 757 714 18 738 860 737 735 838 785
"FBgn0032231" 1018 958 964 2245 1939 1735 1870 1713 1754 1740 2077 2175 555 623 525 382 369 491 505 519 494 601 470 635 1891 1866 2128 1793 2099 1932 1935 2215 2062 1969 2275 1898 433 555 517 505 579 8 466 468 509 363 443 432
"FBgn0032233" 0 1 1 0 0 1 2 1 0 7 2 1 346 386 287 380 399 212 178 100 118 273 352 255 1 1 4 1 5 2 1 2 2 1 4 0 343 437 469 414 367 7 465 452 314 468 375 441
"FBgn0032234" 373 498 459 1072 845 794 357 354 387 1271 489 461 670 819 719 549 458 611 544 351 415 686 782 882 501 547 587 439 472 510 465 417 527 592 651 589 683 1032 862 812 789 12 827 778 883 606 731 806
"FBgn0032235" 114 108 108 35 23 15 433 230 378 106 53 35 444 525 417 158 202 160 495 458 525 493 508 389 14 13 15 15 13 45 9 11 19 7 6 6 223 480 362 308 308 1 211 134 115 201 235 299
"FBgn0032236" 2068 1966 2222 2259 1765 1811 1976 2100 2100 1952 2313 2155 2749 2570 2541 2481 2642 2907 2473 2911 2736 2326 2256 2960 1963 2136 2124 1973 2096 1882 2200 2037 2041 2105 2211 2091 2493 2232 2746 2962 2849 34 2818 2847 2759 2401 2706 2621
"FBgn0051716" 12404 12669 12849 11188 10674 9424 11724 12193 11304 11552 13953 12589 11372 11730 10667 9796 10032 10326 9661 9648 9825 8843 7626 11792 12213 13057 12731 12363 11877 12919 12424 11764 12757 12957 12797 11539 9437 10676 10597 9836 9159 117 10413 11136 9608 10336 9493 9446
"FBgn0051718" 0 0 0 1 2 5 0 0 0 0 0 0 42 49 43 37 71 35 34 27 45 26 21 28 3 0 0 0 0 1 2 0 1 0 0 2 58 65 70 53 38 0 53 67 69 124 88 80
"FBgn0003942" 27938 25133 30200 26228 20605 19543 26340 25134 25226 24750 26372 26640 48792 46227 45374 38870 42793 43471 35656 39908 39393 46496 44311 48958 22995 25274 25621 24889 24532 26422 26239 25253 24428 21781 22587 22975 47987 45688 55741 49914 53254 545 43215 40750 37033 35586 34553 34690
"FBgn0025366" 4652 4666 5008 5420 4225 3887 4938 4828 5192 4516 4859 5108 10454 9999 9510 10636 10401 12391 10028 11259 10971 10240 10154 12229 5089 5897 5883 5003 5249 5539 5926 5427 5328 4988 5087 4470 12060 12767 14052 11865 12852 146 12462 12192 12202 9735 8996 9990
"FBgn0032243" 1240 1302 1561 1285 1134 1185 1302 1346 1308 1175 1489 1307 3271 3137 3250 2681 2638 3331 2740 2885 2739 3043 3124 3485 1369 1432 1492 1463 1296 1432 1634 1514 1628 1486 1659 1410 3591 4481 4276 3315 3445 37 3195 2933 2857 2262 2718 2640
"FBgn0032244" 1500 1306 1712 1708 1496 1424 1618 1293 1391 1655 906 985 1019 997 1018 704 695 673 790 820 784 790 927 824 1556 1617 1403 1736 1927 1591 1786 1815 1461 1385 1912 1552 680 772 750 652 663 12 734 781 763 712 573 564
"FBgn0032246" 3107 2991 3209 3000 2403 2275 2866 2811 3007 2435 3036 3009 784 870 770 474 558 592 567 576 552 373 312 360 2863 2993 3356 2683 2994 2717 3087 3278 2839 2529 2902 2404 1042 1135 1060 830 734 14 745 755 559 1426 1169 1097
"FBgn0032247" 280 224 224 284 268 244 241 215 276 224 249 276 406 406 420 288 316 353 445 423 429 317 451 386 286 319 297 247 251 252 301 306 254 281 310 304 398 414 449 344 265 15 409 393 437 685 508 515
"FBgn0004915" 1912 1962 2141 1943 1757 1635 1923 1940 2029 1834 2199 1978 3887 3696 3426 3279 3193 3384 3717 3740 3808 3963 3361 3959 1880 1935 2079 1841 1981 1984 2005 2063 2206 2271 2314 1967 2997 3092 3663 3274 2937 33 4063 4161 3900 3777 3857 4075
"FBgn0032250" 1291 1397 1381 1446 1167 1137 1322 1254 1243 1270 1384 1319 2119 2101 2033 2044 1989 2325 2099 2247 2182 1283 1075 948 1404 1501 1383 1280 1251 1296 1536 1335 1346 1650 1584 1384 2188 2188 2028 2444 2324 26 2438 2380 2142 2525 2478 2629
"FBgn0027052" 2540 2444 2642 2348 2129 1996 2478 2368 2383 2386 2812 2606 1270 1201 1018 863 786 1230 1308 938 1244 988 636 867 2351 2592 2530 2364 2383 2542 2504 2374 2402 2623 2543 2455 678 811 908 1456 745 12 1187 1365 1225 377 932 1048
"FBgn0032251" 782 894 847 1054 1027 1021 1218 1231 1296 926 1041 987 340 329 298 539 513 758 1142 1038 999 187 171 246 964 976 1005 968 955 1015 1022 910 999 1107 1071 969 587 743 639 616 372 6 538 349 392 356 537 499
"FBgn0032252" 18 14 6 6 11 7 7 0 6 12 15 18 17 34 21 13 15 12 28 14 22 8 6 11 42 50 37 1 2 3 8 13 4 24 62 31 141 178 171 1 0 0 46 36 74 45 64 53
"FBgn0027611" 16 26 32 1306 1621 1363 2426 2168 2315 1421 2818 2632 1970 1798 1940 4862 5431 4754 5702 6409 6608 8080 8538 9777 592 493 628 1738 2089 1705 1634 1892 1501 1666 1342 1443 2252 3363 2122 5107 6124 48 5281 5173 4990 6988 5997 6764
"FBgn0032256" 765 825 876 739 687 552 608 666 663 466 812 771 1405 1341 1354 1096 1147 1221 861 916 977 1489 1344 1613 859 1036 958 776 694 720 864 901 964 745 788 598 1680 1877 2010 1505 1784 14 1600 1524 1495 1557 1481 1424
"FBgn0026431" 1410 1438 1569 1527 1473 1215 1375 1269 1371 1509 1604 1446 2263 1823 1727 3235 3218 3553 1315 1492 1508 3000 2950 3393 1311 1348 1450 1611 1412 1553 1544 1544 1618 1764 1747 1664 3110 3446 3806 3580 3585 40 3081 3085 2807 3308 3229 3365
"FBgn0032260" 1 0 0 2 0 1 1 0 0 0 0 4 1 3 2 7 5 4 0 3 1 7 8 4 0 0 0 0 0 0 0 0 0 0 0 0 5 10 12 19 22 0 4 6 5 2 2 11
"FBgn0032258" 1924 1904 1935 1558 1485 1446 1724 1619 1643 1486 2046 2010 1782 1848 1531 1074 961 1256 918 770 859 1451 1092 1386 1702 1887 1977 1661 1597 1882 1583 1632 1704 1954 1932 1825 1182 1150 1477 2064 1747 22 1236 1245 959 1169 1688 1681
"FBgn0051719" 0 1 0 3 2 1 0 0 0 0 1 0 25 39 24 8 2 8 1 29 38 255 125 522 0 1 2 1 0 0 0 1 4 1 2 0 418 523 277 89 162 0 154 76 24 243 238 298
"FBgn0032253" 0 0 0 1 2 2 3 1 3 0 1 0 22 11 13 27 47 52 10 4 9 45 51 53 1 1 0 21 15 14 5 4 5 7 2 2 14 13 21 47 53 0 24 40 34 149 102 86
"FBgn0032249" 35 32 40 222 177 160 73 59 84 43 193 130 128 88 87 98 100 202 109 120 99 67 208 123 347 434 406 238 282 297 192 191 282 412 377 228 243 296 301 299 371 2 253 230 147 195 296 240
"FBgn0032248" 989 987 1033 1041 935 840 982 982 1082 933 1150 1096 1609 1695 1527 1386 1424 1719 1628 1739 1731 1296 1323 1630 1027 1015 955 973 994 1050 1085 1072 1004 1009 1008 1007 1563 1600 2020 1625 1675 19 1571 1681 1407 1391 1475 1466
"FBgn0005683" 1618 1968 1855 2624 2311 2216 2097 2193 2288 2200 2479 2298 1517 1631 1531 556 722 780 652 619 547 494 724 766 2223 2403 2403 2443 2306 2494 2805 2681 2490 2471 2498 2355 577 702 765 519 487 4 578 687 604 647 547 498
"FBgn0032242" 7319 7534 8707 6804 5999 5706 6833 6983 6912 6951 7948 7310 12722 11419 11158 10320 11651 12688 12715 13497 13693 13416 13199 15763 6459 6840 7498 7152 6943 6932 7473 7507 7623 7671 7205 6688 14032 16005 16883 13164 14254 176 14785 15167 14908 13557 11578 11769
"FBgn0004106" 5444 5518 5960 2645 2427 2214 4852 5141 4996 5066 5559 4978 10524 10206 9651 5388 5662 5910 9152 9744 9614 9686 8694 9898 4790 4866 5427 4759 4686 5018 5139 5232 5401 5233 5208 5177 8733 9586 10110 10028 9186 121 9705 9875 9504 8971 9131 8766
"FBgn0053303" 3615 3472 4145 4230 3712 3468 4119 4201 4183 4146 4045 3943 1886 1550 1677 1772 2038 1864 1703 2096 1783 1926 2004 2364 4172 4528 4389 4054 3952 3584 4452 4166 4580 3562 4222 3752 2599 2794 2771 1677 1915 34 2233 2186 2122 2352 1619 1640
"FBgn0027568" 4835 5084 4954 4603 4537 4122 4750 4535 4399 4944 5997 4947 4874 4168 4610 4041 4481 4476 4260 4598 4646 4109 4394 4884 4744 4728 5050 5225 5081 5227 4109 4659 5012 5612 5174 5045 4401 5280 4887 4276 4328 48 4685 4607 4435 4352 4007 4522
"FBgn0032228" 2 1 3 2 5 0 3 2 6 0 3 3 22 29 21 15 14 13 31 13 28 13 14 11 0 4 7 3 3 9 4 3 7 4 1 12 39 33 55 34 25 0 80 66 48 49 30 49
"FBgn0032221" 38 27 30 39 34 25 3 0 0 17 23 8 307 251 233 317 293 262 111 85 133 179 122 184 20 12 6 14 13 8 10 21 16 17 17 7 395 411 358 308 265 6 264 280 206 423 369 461
"FBgn0011703" 18261 17573 21443 17300 15820 14592 14679 14962 14348 18595 17252 16301 13735 12025 10509 794 985 1399 976 919 1083 476 485 1056 16727 16722 17282 19333 17952 18881 15688 17850 18517 18699 18892 19755 2146 2903 2347 1108 780 5 1307 1320 1391 2093 1258 1438
"FBgn0032218" 29 27 26 15 14 16 42 36 51 19 69 32 3 1 0 1 5 7 4 4 4 3 3 1 37 41 52 62 81 68 677 97 303 38 21 9 9 15 8 21 14 0 24 28 19 2 3 5
"FBgn0032216" 7358 7611 8401 7567 6385 6101 6347 6585 6574 7600 7463 7176 2347 2092 2362 3342 3799 4532 2535 2728 3221 2174 1770 2904 6934 6985 8018 7603 7600 7887 7236 7082 7680 7666 7783 7809 2837 2904 2855 3921 3755 45 3310 3228 3002 3102 3131 3133
"FBgn0027491" 0 1 1 0 0 0 1 0 0 1 1 0 14 18 20 11 17 23 30 16 31 8 13 3 2 1 1 2 0 0 0 2 0 0 0 0 91 116 97 41 49 0 68 62 39 26 38 48
"FBgn0032213" 69 64 115 40 49 55 19 9 18 4 59 39 52 34 23 20 25 15 8 6 14 27 16 29 46 66 76 19 19 12 77 104 35 12 17 3 27 30 33 9 15 0 19 18 27 8 6 8
"FBgn0005322" 2817 2816 2975 2841 2618 2278 2805 2956 2943 2506 3188 3052 1196 1195 907 876 787 1069 1043 990 1037 992 938 1228 2673 2951 2926 2939 2941 3391 2891 2872 2907 3114 3136 2945 745 760 822 1652 1648 22 1788 1066 1145 749 1199 1209
"FBgn0032211" 2 0 1 0 0 1 2 0 0 2 0 2 2 0 1 2 0 0 5 5 0 3 5 8 1 3 0 4 3 0 2 7 1 1 1 0 5 21 6 1 0 0 6 1 1 6 3 6
"FBgn0032210" 769 814 966 360 371 312 408 406 477 342 622 525 1153 1176 1131 896 998 815 926 812 940 969 740 912 712 772 848 457 358 400 561 495 456 409 455 434 1169 1400 1184 994 862 16 1063 1160 1059 1033 990 1039
"FBgn0032209" 0 1 0 0 1 0 0 0 0 0 0 0 8 15 8 6 12 5 11 6 15 11 2 11 0 0 1 1 6 1 0 0 0 1 4 0 13 10 9 5 4 0 3 7 9 5 11 12
"FBgn0032208" 31827 34774 32050 33154 33565 27187 30119 30399 30423 30181 37594 31824 12691 11316 10459 12991 14657 23035 11285 11747 12005 9822 14418 16241 30270 28364 31083 32640 31553 31764 25486 30412 30839 30141 28654 27771 11529 14910 13003 13879 15865 103 13625 12725 11454 11408 13365 13946
"FBgn0003751" 162 154 138 172 125 109 178 156 155 160 127 140 40 25 42 23 23 63 32 23 32 60 51 26 142 152 128 138 136 82 136 166 163 104 144 120 35 50 74 27 32 0 33 42 49 31 21 45
"FBgn0011305" 1195 1310 1145 1111 1022 1033 1299 1267 1222 778 1381 1262 3438 3353 3205 2921 2781 2923 3616 3354 3107 3036 2887 3474 1370 1442 1421 1264 1301 1274 1333 1264 1278 1745 1633 1433 3787 3889 4165 3338 3380 44 3178 3408 3299 4023 3578 3708
"FBgn0032200" 1416 1452 1655 1618 1453 1385 1278 1308 1298 1475 1694 1497 3021 3071 2973 3017 3137 3069 2647 2694 2632 3541 3076 3475 1840 1933 1835 1320 1218 1315 1992 1915 1877 1825 1703 1851 3789 3926 4258 2750 2706 27 3424 2999 3045 3453 3198 3607
"FBgn0000229" 413 389 392 553 589 525 542 471 462 476 468 400 788 749 830 820 964 571 456 435 470 484 301 394 325 412 313 431 360 353 619 513 381 501 591 469 991 1187 1089 847 1033 10 939 1117 1019 1325 831 991
"FBgn0024248" 1693 1264 1848 1569 1405 1134 1662 1471 1578 1439 2233 2059 1890 1813 1623 1384 1499 2000 1239 1318 1275 1116 1339 1250 1585 1668 1531 1810 1675 1794 1995 2141 1817 2060 2000 1685 1336 1812 1476 1558 1824 10 1510 1478 1283 1203 1185 1259
"FBgn0032261" 482 396 504 663 532 519 569 506 500 617 542 598 124 106 124 110 78 95 119 179 174 131 133 126 353 352 298 552 612 543 325 379 343 385 563 372 205 239 211 96 108 2 192 248 202 256 170 135
"FBgn0010398" 1191 1283 1301 1269 973 948 1147 1195 1133 1049 1013 1096 397 444 424 412 391 411 352 413 480 582 438 519 1083 1134 1171 995 995 893 1096 1152 1038 1035 1212 988 679 788 817 367 428 4 569 551 637 813 506 532
"FBgn0032264" 0 0 0 0 0 0 0 0 0 0 0 0 0 4 1 0 0 0 1 0 1 0 2 1 0 0 0 0 0 0 0 0 0 0 0 0 2 1 2 3 0 0 1 0 0 0 3 1
"FBgn0032265" 0 0 0 0 0 0 0 0 0 0 0 0 0 0 0 0 0 0 0 0 0 0 0 0 0 0 0 0 0 0 0 0 0 0 0 0 1 0 1 0 0 0 0 0 0 0 0 0
"FBgn0032266" 0 0 0 0 0 0 0 0 0 0 0 0 1 0 0 0 0 0 0 0 0 0 0 0 0 0 0 0 0 0 0 0 0 0 0 0 0 0 0 0 0 0 0 0 0 0 0 0
"FBgn0032268" 0 0 0 0 0 0 0 0 0 0 0 0 1 3 1 5 4 10 5 10 1 4 12 10 1 0 0 0 0 0 0 0 0 0 0 0 8 8 8 9 2 0 4 5 7 3 4 3
"FBgn0051872" 0 0 0 2 0 0 0 0 0 0 0 0 2 0 0 3 0 1 0 0 0 9 2 4 0 0 0 0 0 0 0 0 0 0 0 0 0 1 3 0 1 0 1 4 0 0 1 0
"FBgn0043825" 0 0 0 0 0 0 0 0 0 0 0 0 1 1 0 1 0 0 1 0 1 1 2 2 0 0 0 0 0 0 0 0 0 0 0 0 0 0 0 1 5 0 1 0 0 0 4 0
"FBgn0032276" 0 1 0 0 0 0 0 0 0 0 0 0 0 0 0 1 1 1 0 0 1 2 0 1 0 0 0 0 0 0 0 0 0 0 0 0 0 0 1 1 0 0 0 0 0 6 1 2
"FBgn0051871" 0 0 1 1 0 0 1 0 0 0 0 0 4 1 3 22 23 35 2 0 1 59 58 37 0 0 0 0 0 0 0 0 0 0 0 0 128 169 141 41 12 1 122 87 72 171 106 101
"FBgn0040496" 0 0 0 0 0 2 0 0 0 0 0 0 0 0 0 0 0 0 0 0 0 0 0 0 0 0 0 0 0 0 0 0 0 0 0 0 0 0 2 0 0 0 0 0 0 0 0 1
"FBgn0032280" 1 1 0 0 0 0 0 0 0 0 0 0 1 0 0 0 0 0 0 0 0 0 0 0 0 0 0 0 0 0 0 0 0 0 0 0 0 0 0 0 0 0 0 0 0 0 0 0
"FBgn0032281" 0 0 0 0 0 0 0 0 0 0 0 0 0 0 0 0 0 0 0 0 0 1 0 0 0 0 0 0 0 0 0 0 0 0 0 0 0 0 0 0 0 0 0 0 0 0 0 0
"FBgn0032287" 0 0 0 0 0 0 0 2 1 0 0 0 0 0 0 0 0 0 0 0 0 0 2 0 0 0 0 0 0 0 0 0 0 0 0 1 0 0 0 0 0 0 0 0 0 1 1 0
"FBgn0032289" 0 0 0 0 0 0 0 0 0 0 0 0 1 4 8 10 7 5 0 1 0 4 9 9 0 0 0 0 0 0 0 0 0 0 0 0 2 5 4 0 0 0 2 7 5 1 4 2
"FBgn0032290" 832 812 815 837 670 613 725 629 720 618 766 788 2153 1930 1994 1676 1715 1968 1702 1825 1712 1676 1659 2076 665 750 832 677 720 684 881 835 966 807 837 722 1631 1773 1878 1524 1557 18 2095 2340 2153 1677 1744 1600
"FBgn0032291" 0 0 0 0 0 0 0 0 0 0 0 0 49 32 43 71 70 95 17 26 32 60 36 41 2 0 0 3 3 2 2 2 0 0 0 0 26 23 29 122 146 2 91 124 148 7 19 33
"FBgn0032293" 1105 1005 1165 1080 843 917 987 1125 1120 922 1310 1277 1140 996 1096 1005 1011 1232 1157 1141 1329 1400 1215 1456 943 1086 1086 1049 994 1040 966 1048 981 1026 1074 992 1024 981 1044 1199 985 11 1597 1625 1663 940 1065 1073
"FBgn0032295" 4190 4638 4570 4902 4715 4106 4809 5197 4846 5065 5787 4588 3661 3563 3464 2775 2835 3924 3642 2884 3454 3333 3133 3595 4740 4849 5021 5566 5346 5136 4028 4799 4782 4437 4133 3857 3129 4365 2975 2895 2550 32 3495 3729 2744 2882 2787 2738
"FBgn0027550" 2 0 0 17 12 2 0 1 1 3 37 37 5 4 3 5 6 14 4 7 12 22 11 7 18 7 22 32 60 19 46 129 99 184 133 102 9 9 15 18 41 0 48 16 10 8 23 14
"FBgn0015320" 6077 5978 6681 6255 5297 4655 6139 6132 5832 5800 6958 6083 11628 11340 11263 10205 10214 11513 10509 10290 10583 11881 10426 12366 6070 6609 6388 6311 5965 6307 5740 6427 6157 6365 6189 5648 11566 12483 13642 12509 12388 133 12922 12819 11912 11197 11183 11001
"FBgn0032297" 0 0 0 0 0 0 0 0 0 0 0 0 0 0 0 2 3 2 0 1 2 28 10 1 0 0 0 0 0 0 0 0 0 0 0 0 9 36 15 1 2 0 0 4 4 4 3 17
"FBgn0032296" 1190 1140 1188 1059 936 699 1088 984 1035 1014 494 548 1046 940 985 808 946 927 817 963 1008 714 757 921 1210 1302 1200 1098 1233 892 1027 1253 1015 971 1391 894 1055 1140 961 642 891 11 1093 1002 998 1002 774 781
"FBgn0032294" 0 1 0 0 1 0 0 0 0 0 5 0 27 18 30 33 35 22 16 15 23 25 13 31 0 0 2 0 0 0 0 0 0 2 0 0 62 40 30 19 14 3 43 52 48 34 46 44
"FBgn0027868" 3806 3921 3865 4054 4139 3737 2722 2289 2309 4211 4221 3751 2784 2239 2648 2225 2757 2588 2190 2433 2489 2018 2552 2689 3866 3761 4460 4273 4057 3936 3118 3555 4506 4106 3939 3979 3116 3562 3017 2236 2258 37 2809 2706 2762 3356 2525 2626
"FBgn0032292" 2191 2246 2459 2257 1746 1695 2141 2302 2303 1975 2611 2393 1236 1001 1027 1105 1195 1179 1398 1522 1791 984 804 1279 2019 2189 2284 2053 2097 2049 1863 2070 1987 2044 2182 1951 1410 1044 1460 1112 790 25 2057 1599 1856 1486 1484 1440
"FBgn0024740" 0 0 0 0 0 0 0 0 0 0 0 0 0 0 0 0 0 0 0 0 0 0 0 0 0 0 0 0 0 0 0 0 0 0 0 0 0 0 0 0 0 0 0 0 1 0 0 0
"FBgn0023496" 0 0 0 0 0 0 0 0 0 0 0 0 0 0 0 0 3 4 0 0 0 0 0 0 0 0 0 0 0 0 0 0 0 0 0 0 0 0 0 1 3 0 0 0 0 0 1 0
"FBgn0032286" 0 0 0 0 0 0 0 0 0 0 0 0 0 0 0 0 0 0 0 0 0 0 0 0 0 0 0 0 0 0 0 0 0 0 0 0 0 0 0 0 0 0 0 0 0 0 0 0
"FBgn0032285" 0 0 0 0 0 0 0 0 0 0 0 0 0 2 3 0 0 0 0 0 0 0 0 0 0 0 0 0 0 0 0 0 0 0 0 0 0 0 0 1 7 0 1 2 1 0 5 0
"FBgn0032284" 0 0 0 0 0 0 0 0 0 0 0 0 13 3 2 3 6 1 0 1 0 3 2 4 0 0 0 0 0 0 0 0 0 0 0 0 0 3 2 7 3 0 3 3 3 1 1 2
"FBgn0032283" 0 0 0 0 0 0 0 0 0 0 0 0 0 0 0 0 1 0 0 0 0 0 0 0 0 0 0 0 0 0 0 0 0 0 0 0 0 0 1 0 0 0 0 0 0 0 1 0
"FBgn0032282" 0 0 0 0 0 0 0 0 0 0 0 0 0 0 0 0 0 0 0 0 0 0 0 0 0 0 0 0 0 0 0 0 0 0 0 0 0 0 0 4 0 0 2 0 0 0 0 0
"FBgn0032271" 0 0 0 0 0 0 0 0 0 0 0 0 0 4 1 1 0 1 0 0 0 5 2 4 0 0 0 0 0 0 0 0 0 0 0 0 0 3 0 0 1 0 0 2 0 1 0 1
"FBgn0032269" 0 0 0 0 0 0 1 0 0 0 0 0 11 11 8 40 20 20 29 20 18 20 52 19 0 0 0 0 0 0 0 1 0 0 0 0 11 9 22 19 22 0 17 30 13 27 24 21
"FBgn0032262" 3649 3646 3844 3661 3399 3021 3790 4061 4083 3497 3973 3816 115 215 209 75 109 160 557 392 459 162 232 229 4032 4313 4448 3763 3752 4097 3624 4020 4116 3725 3881 3562 200 549 269 250 216 1 433 519 594 105 83 174
"FBgn0032299" 0 0 0 0 0 0 0 0 0 0 0 0 0 0 1 1 3 1 2 0 0 0 0 0 0 0 0 0 0 0 0 0 0 0 0 0 0 1 1 1 0 0 0 0 0 0 0 1
"FBgn0051870" 0 0 0 0 0 0 0 0 0 0 0 0 0 0 0 0 0 0 0 0 0 0 0 0 0 0 0 0 0 0 0 0 0 0 0 0 0 0 0 0 0 0 0 0 0 0 0 0
"FBgn0032303" 0 0 0 0 0 0 0 0 0 0 0 0 0 0 0 0 0 0 0 0 0 0 0 0 0 0 0 0 0 0 0 0 0 0 0 0 0 0 0 0 0 0 0 0 0 0 0 0
"FBgn0032304" 0 0 0 0 0 0 0 0 0 0 0 0 1 0 2 1 0 0 0 0 3 0 0 0 0 0 0 0 0 0 0 0 0 0 0 0 0 0 0 0 0 0 0 2 0 0 0 0
"FBgn0027363" 3223 3362 3323 2820 2926 2756 3377 3265 3000 3506 3786 3213 4027 4047 3522 3008 2631 4098 4747 3805 4466 3421 2604 3456 3559 3530 3388 3356 3312 3143 2628 2956 3135 3607 3535 3068 2063 2784 2783 3994 3251 37 3995 4386 3329 1825 3636 3375
"FBgn0032311" 0 0 0 0 0 0 0 0 0 0 0 0 0 0 0 0 0 0 0 0 0 0 0 0 0 0 0 0 0 0 0 0 0 0 0 0 0 0 0 0 0 0 0 0 0 0 0 0
"FBgn0032318" 0 0 0 0 0 0 0 0 0 0 0 0 0 0 0 0 0 0 0 0 0 0 0 0 0 0 0 0 0 0 0 0 0 0 0 0 0 0 0 0 0 0 0 0 0 0 0 0
"FBgn0032321" 1292 1479 1452 1370 1270 1179 1465 1568 1520 1317 1640 1548 2113 2224 2059 2076 2161 2487 2023 2180 2272 1839 1973 2090 1364 1540 1437 1290 1295 1422 1406 1429 1454 1596 1508 1415 2291 2512 2603 2350 2278 21 2657 2538 2651 2925 2736 2698
"FBgn0032322" 0 1 0 0 1 1 4 0 2 0 2 2 3 2 1 2 5 3 2 3 3 4 5 3 4 6 4 0 0 1 0 0 1 6 2 0 4 6 10 2 2 0 6 0 4 10 9 7
"FBgn0041781" 4505 4585 5104 4346 4060 3909 4536 4583 4262 4333 4083 4171 180 177 159 130 128 193 368 309 267 211 166 233 4829 4665 4589 4746 4625 4162 4504 4816 4664 4276 4756 3894 234 304 270 199 191 5 253 310 336 281 184 212
"FBgn0026148" 992 922 1037 950 828 759 982 891 916 932 1040 960 433 414 370 380 425 422 283 240 400 359 336 427 1037 1011 1031 970 1007 1010 1013 1047 1092 1118 1101 971 759 771 861 453 429 6 519 608 523 739 555 637
"FBgn0026147" 6387 5897 7899 6917 6615 6021 7786 5616 5796 6119 6196 6115 1007 1089 741 626 683 700 3040 751 981 800 1063 1019 6719 6745 5910 6212 6345 6199 6011 8021 6442 6184 7012 6806 1021 1366 1261 716 981 11 2959 1245 1363 1141 942 847
"FBgn0040096" 2 4 4 1 0 2 1 1 5 3 2 2 8 6 4 0 2 3 5 4 2 9 3 6 1 1 0 0 0 0 0 1 0 1 0 1 3 15 4 2 3 0 0 3 2 2 0 6
"FBgn0023415" 0 0 0 0 0 0 1 0 0 0 0 0 2 0 0 0 0 4 0 2 0 2 0 0 0 0 0 0 0 0 0 0 0 0 0 0 0 3 0 0 1 0 0 1 0 3 0 0
"FBgn0032331" 0 0 0 0 0 0 0 0 0 2 0 0 1 2 0 4 1 2 3 1 0 1 2 3 0 0 0 0 0 1 0 0 0 0 0 0 0 0 0 0 0 0 0 1 0 0 3 1
"FBgn0040967" 0 0 0 0 0 0 0 0 0 0 0 0 1 0 0 0 0 0 1 0 0 2 0 0 1 0 0 0 0 0 1 0 0 0 0 0 0 3 0 0 0 0 0 0 1 0 0 0
"FBgn0032330" 788 719 1035 711 803 686 940 666 830 767 811 786 34 33 14 42 33 59 21 13 36 77 45 58 838 734 751 507 820 766 705 876 868 758 904 814 30 41 55 19 17 0 6 19 16 20 52 19
"FBgn0032329" 14 4 9 2 5 1 6 3 2 5 6 5 14 16 6 9 21 10 11 20 10 12 15 15 1 2 4 3 3 7 6 1 5 9 5 11 12 25 6 20 8 0 12 24 11 12 14 18
"FBgn0015756" 21812 21830 22086 22237 18481 16752 22052 24190 24081 20987 23621 23549 44808 43173 42111 37864 40188 43434 36277 39128 39473 42104 44171 46660 19134 20630 21641 19601 19566 21936 20834 19444 21551 20752 20292 21659 41085 44006 47751 38761 44424 467 40432 39972 38385 36679 34322 35783
"FBgn0000146" 2592 3410 3719 3122 2607 2500 4702 4025 4605 2987 5224 5118 3170 4081 2870 3330 2872 4264 5026 6059 5943 5063 5137 5707 3553 4066 3753 2246 2635 2736 10612 11304 10955 4256 4194 3458 3555 4237 3526 2569 3230 28 12822 12975 9284 2339 2682 2830
"FBgn0004872" 10089 7821 10735 9296 8287 7233 8095 7321 7540 7891 8747 8795 799 594 768 864 1100 1491 579 793 716 1362 1250 1720 8703 9131 8388 8124 7612 8089 11011 10806 10077 8428 9591 8866 1288 1150 1636 1132 1627 12 2401 2288 2096 1012 913 931
"FBgn0010612" 2487 3050 2663 3758 3164 2864 3348 3606 3697 3633 3873 3579 5124 5009 4818 5697 5644 6598 5479 6056 6132 7077 6246 7400 2469 2525 2777 3236 3309 3228 2852 3020 2994 3569 3295 3625 5182 5232 5587 5579 5976 84 4960 4894 4626 6125 5677 5814
"FBgn0000018" 1415 1377 1426 1309 878 947 1122 1302 1368 1145 973 1131 100 111 132 96 123 217 94 97 99 97 151 162 871 854 894 1189 1208 1128 962 1049 809 1050 1478 1034 134 221 165 214 180 1 153 151 185 125 147 140
"FBgn0053129" 12065 12276 12708 11658 10806 10818 11666 12369 11567 11739 13069 11930 855 612 725 535 710 573 559 573 522 631 621 737 11450 11922 11738 10860 10134 10825 12909 12237 12225 11638 11713 11901 911 985 1039 448 509 3 769 851 852 1257 945 868
"FBgn0032315" 0 0 0 0 0 0 0 0 0 0 0 0 0 0 0 0 0 0 0 0 0 0 0 0 0 0 0 0 0 0 0 0 0 0 0 0 0 0 0 0 0 0 0 0 0 0 0 0
"FBgn0032314" 0 0 0 0 0 0 0 0 0 0 0 0 0 0 0 0 0 0 0 0 0 0 0 0 0 0 0 0 0 0 0 0 0 0 0 0 0 0 0 0 0 0 0 0 0 0 1 0
"FBgn0032313" 0 0 0 0 0 0 0 0 0 0 0 0 0 0 0 0 0 0 0 0 0 0 0 0 0 0 0 0 0 0 0 0 0 0 0 0 0 0 0 0 0 0 0 0 0 0 0 0
"FBgn0032312" 0 0 0 0 0 0 0 0 0 0 0 0 0 0 0 0 0 0 0 0 0 0 0 0 0 0 0 0 0 0 0 0 0 0 0 0 0 0 0 0 0 0 0 0 0 0 0 0
"FBgn0024227" 2406 2352 2244 2261 2066 2025 2324 2174 2235 2298 2725 2298 4940 4630 4411 4415 4155 4376 4481 4783 5097 4938 4557 5517 1973 1977 2216 2201 1918 2224 1971 2288 2467 2231 2107 2211 4073 4112 4504 4255 4056 65 4576 4410 4357 4698 4143 3931
"FBgn0027453" 1963 2058 2080 2034 1893 1721 1935 1997 2028 1809 2181 1975 1409 1356 1236 1144 1186 1390 1944 1627 1565 1264 921 1255 2226 2144 2217 1849 1806 2001 2216 1965 2011 2077 2240 1945 1193 1562 1278 1744 1370 17 1636 1629 1405 1123 1547 1467
"FBgn0069354" 3 6 1 3 0 2 1 6 1 2 1 2 27 18 19 5 26 15 18 11 24 66 17 29 1 5 3 2 1 2 3 2 1 1 3 0 53 72 92 13 28 1 37 46 115 50 40 69
"FBgn0032305" 3556 3977 3463 4137 4413 3475 4709 4695 4247 3897 4595 4074 6528 7204 7804 6346 7310 9268 6708 6624 8142 4526 6547 6221 3210 3008 3299 3465 3790 3529 3418 3636 3448 4500 3910 3943 7610 10115 8815 4367 5822 73 10895 10998 10744 5589 5823 6923
"FBgn0051869" 0 0 0 0 0 0 0 0 0 3 0 0 0 0 0 0 0 0 0 0 0 0 1 0 0 0 0 0 0 0 0 0 0 0 0 0 0 0 2 0 0 0 0 0 1 1 0 0
"FBgn0032298" 592 724 646 390 394 355 675 523 607 611 655 537 1050 887 1054 975 1032 1047 890 1072 1190 1079 996 1217 726 712 873 611 717 668 523 626 673 680 659 596 1371 1580 1472 1209 1106 16 1165 1455 1489 1567 1230 1097
"FBgn0032335" 0 0 0 0 0 0 0 0 0 0 0 0 0 0 2 2 3 0 2 2 1 1 1 1 0 0 0 0 0 0 0 0 0 0 0 0 0 1 2 2 2 0 0 0 0 2 1 0
"FBgn0032338" 0 0 0 0 0 1 0 0 0 0 0 0 7 9 2 9 30 27 21 9 21 38 51 33 0 0 0 0 0 0 0 0 0 0 0 0 1 12 6 11 6 0 80 62 87 5 14 32
"FBgn0032339" 1909 1948 1933 1960 1802 1586 1867 2133 2034 2145 2158 2276 731 697 816 693 793 738 709 737 804 739 712 719 2023 2014 2049 1997 2071 2079 1999 2219 2092 2013 2245 1974 518 565 528 522 575 6 857 926 838 759 600 742
"FBgn0041246" 2 1 5 6 1 2 1 2 1 2 0 0 40 25 33 61 92 111 33 88 100 40 47 14 6 10 19 4 2 1 0 1 0 6 4 1 31 53 31 42 97 0 90 90 118 55 66 166
"FBgn0032348" 2711 2825 2899 2254 3045 2482 2936 2922 2521 4671 3755 2675 7382 5995 7186 5612 6173 6151 6505 7435 7149 6288 7469 8088 3494 3589 3343 3756 3260 3203 2240 2857 3163 3529 3214 2904 6193 7665 6957 4441 6102 77 7715 7666 8311 7088 5098 5630
"FBgn0040211" 0 0 0 0 0 0 0 0 0 0 0 0 15 11 13 6 8 6 1 10 12 6 8 6 0 0 0 0 0 0 0 0 0 2 0 0 6 3 7 2 8 0 7 10 21 26 7 20
"FBgn0032354" 1981 1776 2136 1764 1470 1418 1611 1547 1560 1711 2193 2040 1809 2021 1684 898 831 1399 1477 1257 1321 1577 1663 2008 2054 2134 2037 1749 1730 1894 1759 1946 1841 2019 1951 1842 1133 1577 1474 1450 929 16 2074 2062 1867 1194 1449 1294
"FBgn0032358" 205 128 175 336 387 293 203 140 157 167 371 324 621 567 567 556 559 608 444 582 565 755 777 781 738 840 698 148 162 161 500 525 496 234 285 206 728 791 749 458 504 12 985 1065 1052 867 664 693
"FBgn0020270" 1911 1792 1971 2060 1881 1702 1792 1569 1754 1982 2157 2153 2769 2280 2336 1949 2074 2515 1846 2106 2206 2315 2388 2774 1860 1933 2011 2238 2065 2378 1710 1872 2006 2683 2611 2459 2322 2431 2630 2703 2587 24 1693 1546 1542 2621 2886 3022
"FBgn0040232" 11275 10795 12464 10904 10760 10137 11642 11678 10146 12323 11420 10301 5000 3864 4570 4115 4888 4782 4937 5180 5775 4178 5907 5692 10419 10313 10402 12613 10653 10931 11059 11793 12088 10367 10749 10135 4154 6210 5028 2893 3802 65 5746 5866 6459 5503 3841 4061
"FBgn0014076" 0 0 0 0 0 0 0 0 0 0 0 0 0 0 0 0 0 0 0 0 0 0 0 0 0 0 0 0 0 0 0 0 0 0 0 0 0 0 0 0 0 0 0 0 0 0 0 0
"FBgn0032350" 7334 7830 8097 7065 6100 5564 7689 5913 7079 6520 4841 5826 407 235 342 404 480 493 303 352 372 268 160 219 5917 6487 6136 5029 5157 4928 5177 5181 4361 4178 5155 3878 99 149 103 229 140 1 84 94 87 245 194 278
"FBgn0010197" 0 0 0 1 1 0 1 0 0 0 1 1 2 4 4 4 1 6 0 4 6 10 10 11 0 0 0 4 2 3 1 0 1 7 2 7 0 2 0 4 3 0 4 4 6 230 98 136
"FBgn0051867" 0 0 0 0 0 0 0 0 0 0 0 0 0 0 0 0 0 0 0 0 0 0 0 0 0 0 0 0 0 0 0 0 0 0 0 0 0 0 0 0 0 0 0 0 0 3 1 4
"FBgn0028700" 2337 2288 2319 2037 1805 1713 2021 2021 2101 1879 2285 2339 1110 897 1060 1162 1235 1034 852 951 1155 746 944 1187 2122 2152 2432 2262 2099 2441 2177 2274 2421 2074 2154 2192 977 996 1236 2407 1829 22 1757 1697 1875 1404 1102 1110
"FBgn0032346" 876 889 867 712 678 470 824 928 940 538 841 887 774 711 718 477 476 521 640 622 654 699 740 932 766 816 791 772 845 980 735 712 875 634 658 585 602 630 571 722 619 13 645 618 679 510 402 428
"FBgn0032345" 2 3 4 6 10 6 15 3 6 17 2 3 72 65 82 89 156 111 71 107 167 107 92 104 8 7 13 7 1 7 3 6 7 7 7 3 55 99 54 66 124 3 74 74 137 45 25 58
"FBgn0027582" 5108 5308 5514 5561 5201 4494 5364 5432 5671 5354 5873 5517 4457 3610 4499 3480 4213 3998 4308 4668 4671 3859 3742 4314 5542 5484 5802 5771 5441 5525 5044 5396 5726 6005 5658 5458 4037 4895 4345 2949 3115 53 4346 4584 4355 5175 3494 4161
"FBgn0032343" 435 363 425 318 230 176 371 395 332 300 465 417 821 633 708 274 309 328 574 592 605 693 451 566 263 280 277 289 343 300 245 378 443 754 622 530 483 454 366 351 438 9 402 520 398 703 975 912
"FBgn0032341" 4773 5262 5046 5512 5719 5294 5485 5985 5499 5712 5958 4982 2165 1896 1982 1491 1618 1706 1963 1850 2191 1452 1397 1573 5988 5764 5855 5746 5519 5321 5200 5289 5767 5951 5578 5203 2173 2636 2090 1563 1890 20 2334 2567 2042 1751 1724 2175
"FBgn0032337" 0 0 0 0 0 0 0 0 0 0 0 0 4 3 0 6 7 10 10 2 5 4 21 20 0 0 0 0 0 0 0 0 0 0 0 0 0 0 1 1 0 0 30 23 22 1 3 7
"FBgn0032336" 0 0 0 0 0 0 1 0 0 0 0 0 158 138 139 56 54 55 97 50 85 80 78 105 2 2 0 0 0 0 0 0 1 0 0 1 111 173 115 25 24 1 596 410 399 48 45 52
"FBgn0000287" 0 0 0 5 11 21 0 0 0 0 0 0 3 12 7 5 7 6 10 7 5 7 1 2 0 0 0 0 0 0 0 0 0 0 0 0 13 4 4 0 3 0 6 16 6 14 11 8
"FBgn0003313" 0 0 0 0 0 0 0 0 0 0 0 0 0 0 0 0 0 0 0 0 0 0 0 0 0 0 0 0 0 0 0 0 0 0 0 0 0 0 0 0 0 0 0 0 0 0 0 0
"FBgn0032362" 0 0 1 0 0 0 1 0 0 0 0 0 2 1 0 0 0 4 1 6 0 0 2 0 0 0 1 0 0 0 0 0 1 0 0 0 0 1 0 13 9 0 2 1 1 1 1 1
"FBgn0051706" 0 0 0 0 0 0 0 0 0 0 0 0 1 0 0 0 0 0 0 0 0 0 0 0 0 0 0 0 0 0 0 0 0 0 0 0 0 0 0 0 0 0 0 0 0 0 0 0
"FBgn0028490" 1802 1389 1968 1271 1626 1148 1375 1075 1179 2214 1620 1418 4474 4109 4125 2348 2448 2543 2390 2884 2860 3155 2971 3245 3303 3399 3111 1699 1630 1626 1423 1056 1751 2176 1980 1592 6629 7075 7095 2732 3639 34 2807 3153 3363 4609 3332 4360
"FBgn0032366" 0 0 0 0 0 0 0 0 0 0 0 0 0 0 0 0 0 0 0 0 0 0 0 0 0 0 0 0 0 0 0 0 0 0 0 0 0 0 0 0 0 0 0 0 0 0 0 0
"FBgn0032363" 5845 7074 5637 6306 7744 6244 7026 7326 6719 8257 7838 6604 1777 1740 1834 2104 1920 2665 2319 2060 2151 1873 1857 1899 7512 6804 7334 8140 7924 7194 5404 5894 6464 8236 7466 7077 1808 2273 1678 1829 2039 20 4463 3947 3182 1440 1675 1901
"FBgn0032361" 410 450 431 366 381 341 387 354 356 338 386 369 447 402 412 265 330 354 394 487 511 429 425 455 357 474 418 371 436 387 392 511 388 547 666 496 455 566 466 409 329 6 454 429 490 438 342 345
"FBgn0032360" 0 0 0 0 0 0 0 0 0 0 0 0 6 1 2 0 2 1 0 0 2 0 0 2 0 0 0 0 0 0 0 0 0 0 0 0 3 0 2 0 2 0 1 0 0 0 1 0
"FBgn0015400" 0 0 1 0 0 0 1 1 0 0 0 1 0 12 20 1582 1872 1420 10 15 14 9 15 6 0 2 1 0 0 2 0 0 0 1 2 1 19 40 20 10 15 0 11 107 137 4 5 8
"FBgn0032371" 0 0 0 0 0 0 0 0 0 0 0 0 0 0 0 0 0 0 0 0 0 0 0 0 0 0 0 0 0 0 0 0 0 0 0 0 0 0 0 0 0 0 0 0 0 0 0 0
"FBgn0032372" 0 0 0 0 0 0 0 0 0 0 0 0 0 0 0 0 0 0 0 0 0 0 0 0 0 0 0 0 0 0 0 0 0 0 0 0 0 0 0 0 0 0 0 0 0 0 0 0
"FBgn0032373" 0 0 0 0 0 0 0 0 0 0 0 0 0 0 0 0 0 0 0 0 4 0 0 0 0 0 0 0 0 0 0 0 0 0 0 0 0 0 0 0 0 0 0 0 0 0 0 0
"FBgn0032374" 2475 2165 2647 1930 1788 1496 2343 1872 1722 2049 805 1046 24 21 33 39 26 34 32 38 54 47 45 42 1891 1926 1116 1279 1161 1006 2178 2455 1865 815 2196 929 29 21 19 30 15 0 38 31 33 37 58 78
"FBgn0032375" 0 0 0 2 0 0 0 1 0 5 5 3 20 7 10 13 12 21 1 1 14 9 10 21 1 1 2 0 0 1 1 0 1 1 0 1 17 15 22 15 50 0 37 65 40 139 86 107
"FBgn0032378" 2948 3149 3018 3083 3261 2923 3084 3140 2852 3103 3647 3035 6463 6006 6136 5116 5341 6506 5452 5380 5817 5405 5773 6536 3586 3658 3511 3783 3692 3537 3086 3467 3256 3857 3665 3269 6761 8072 7608 5150 5567 57 7156 7695 6147 6004 5955 6374
"FBgn0020309" 10058 9750 10783 9796 11363 9740 10487 9621 9772 9246 7707 7827 604 530 596 440 481 472 438 430 405 291 289 299 10380 9661 9360 8799 9145 8165 9718 10263 10089 8064 10245 8574 676 1017 708 309 540 2 522 547 452 610 483 433
"FBgn0032377" 9 11 9 14 24 22 23 14 7 22 17 10 4376 4816 4195 3080 3266 5222 3919 3244 4012 3908 3723 4476 12 17 9 7 14 9 17 8 13 15 26 6 2923 3863 3713 4933 4685 31 3210 3145 3397 2096 3274 3083
"FBgn0032376" 0 2 0 0 2 0 2 0 0 0 0 1 4 4 8 2 18 6 4 6 5 9 5 7 0 0 1 0 0 0 0 0 0 0 0 0 4 2 3 10 20 0 2 4 18 6 6 2
"FBgn0032370" 0 0 0 0 0 0 0 0 0 0 0 0 0 0 0 0 0 0 0 0 0 0 0 0 0 0 0 0 0 0 0 0 0 0 0 0 0 0 0 0 0 0 0 0 0 0 0 0
"FBgn0032368" 0 0 0 0 0 0 0 0 0 0 0 0 0 0 0 11 12 15 2 0 1 0 0 0 0 0 0 0 0 0 0 0 0 0 0 0 0 1 0 0 0 0 0 0 0 1 0 0
"FBgn0028412" 0 0 0 0 0 0 0 0 0 0 0 0 0 0 0 21 10 12 0 0 0 0 0 0 0 0 0 0 0 0 0 0 0 0 0 0 0 0 0 0 1 0 0 2 4 0 0 0
"FBgn0051704" 0 0 0 0 0 0 0 0 0 0 0 0 0 0 0 0 0 0 0 0 0 0 0 0 0 0 0 0 0 0 0 0 0 0 0 0 0 0 0 0 0 0 0 0 0 0 0 0
"FBgn0040968" 0 0 0 0 0 0 0 0 0 0 0 0 0 0 0 0 0 0 0 0 0 0 0 1 0 0 0 0 0 0 0 0 0 0 0 0 0 0 0 0 0 0 0 0 0 0 1 0
"FBgn0032381" 0 0 0 0 0 0 0 0 0 0 0 0 0 0 0 0 0 0 0 0 0 0 0 0 0 0 0 0 0 0 0 0 0 0 1 0 0 0 0 0 0 0 0 0 0 0 0 0
"FBgn0032382" 924 692 1007 413 479 322 958 843 916 227 112 96 1636 1547 1422 322 329 349 1122 1344 1271 178 165 168 799 948 868 997 917 1101 885 833 922 1106 1075 922 1110 1290 1490 1043 761 19 1075 1066 788 1370 1450 1565
"FBgn0026392" 0 0 0 0 0 0 0 0 0 0 0 0 0 0 0 0 0 0 0 0 0 0 0 0 0 0 0 0 0 0 0 0 0 0 0 0 0 0 0 0 0 0 0 0 0 0 0 0
"FBgn0026391" 0 0 0 0 0 0 0 0 0 0 0 0 0 0 0 0 0 0 1 0 0 0 0 0 0 0 0 0 0 0 0 0 0 0 0 0 0 0 0 0 0 0 0 2 1 0 0 2
"FBgn0026390" 0 0 0 0 0 0 0 0 0 0 0 0 0 0 0 0 0 0 0 0 0 0 0 0 0 0 0 0 0 0 0 0 0 0 0 0 1 0 0 0 0 0 0 0 0 0 0 0
"FBgn0005664" 0 0 0 0 0 0 0 0 0 0 0 0 0 0 0 0 0 1 0 0 0 2 0 0 0 0 0 0 0 0 0 0 0 0 0 0 2 0 2 0 2 0 0 1 0 0 0 0
"FBgn0032385" 0 0 0 0 0 0 0 0 0 0 0 0 0 0 0 0 0 0 0 0 0 0 0 0 0 0 0 0 0 0 0 0 0 0 0 0 3 0 0 0 0 0 0 0 0 0 0 0
"FBgn0032387" 0 0 0 0 0 0 0 0 0 3 0 0 1 12 1 8 10 11 8 5 10 7 4 13 0 0 0 0 0 0 0 0 0 0 0 0 2 1 0 4 6 0 2 11 12 6 4 8
"FBgn0032390" 1131 1056 1106 1405 1001 997 1247 1313 1276 1111 1035 1042 306 242 288 235 242 246 272 323 239 276 289 366 1251 1321 1081 1025 1137 1010 967 1155 1007 726 1094 777 348 430 418 231 249 1 302 322 364 428 285 270
"FBgn0051866" 506 619 531 459 448 443 440 585 456 721 875 774 824 900 841 477 417 473 975 963 927 855 775 877 733 848 813 785 774 814 705 775 779 876 895 751 826 1070 1041 1022 867 20 808 948 911 868 815 722
"FBgn0051864" 914 919 909 633 516 514 908 912 853 750 694 713 332 346 324 100 103 107 331 353 343 260 245 247 916 907 762 696 918 713 920 1014 816 673 1209 661 359 437 384 394 323 3 353 474 372 445 417 420
"FBgn0051865" 400 387 426 306 302 270 355 379 335 658 705 654 618 661 650 301 291 301 682 729 716 706 623 726 445 595 568 522 530 543 605 507 670 623 640 554 522 737 691 667 574 13 665 712 723 640 631 538
"FBgn0032393" 2171 2041 2288 1958 1438 1397 2124 1789 1667 1876 961 1006 694 644 668 482 519 491 603 865 748 636 703 835 1804 1703 1216 1415 1740 1189 1803 2114 1735 962 2297 1004 686 784 694 600 620 9 733 824 820 837 631 678
"FBgn0014019" 0 0 1 1 0 0 0 1 0 0 0 2 3 4 8 1 5 1 4 1 4 2 0 3 1 1 0 11 2 0 0 2 1 0 0 0 0 1 0 3 5 0 1 9 2 1 1 2
"FBgn0010497" 4850 4720 5490 4975 4900 4006 5063 4654 4873 4402 3496 4290 23 20 20 23 33 29 38 57 40 37 47 65 4822 4656 4293 4282 4706 3970 5735 5910 5617 3676 5683 4195 58 100 91 47 62 0 50 54 88 50 69 55
"FBgn0042126" 0 2 0 0 2 0 4 0 1 2 6 2 62 60 57 60 83 71 52 84 91 78 63 57 3 6 1 1 1 0 2 1 1 2 2 4 66 124 140 43 71 1 90 97 135 113 77 134
"FBgn0032402" 1 1 3 2 1 1 6 2 3 2 5 1 10 1 2 5 7 14 7 2 33 4 15 6 7 7 8 2 1 3 2 1 5 8 7 5 20 24 18 5 7 0 14 15 21 10 6 17
"FBgn0032404" 0 0 0 1 1 1 0 0 0 0 3 0 0 0 0 2 0 0 0 0 1 0 0 0 0 0 0 1 0 0 0 0 0 0 1 0 0 1 0 1 0 0 0 1 2 0 0 0
"FBgn0032406" 0 0 0 0 0 0 0 0 0 0 0 0 18 11 4 8 9 13 6 3 15 5 9 6 0 0 0 0 0 0 0 0 0 0 0 0 13 11 2 18 15 0 11 4 4 5 12 8
"FBgn0027505" 1421 1525 1487 1415 1353 1293 1367 1264 1307 1377 1530 1373 3498 2852 2713 3184 3145 3722 3770 3847 4085 2183 2152 2298 1345 1507 1548 1583 1503 1583 1294 1222 1408 1680 1635 1425 3165 4012 3311 3409 3502 57 2044 2498 1996 2384 2363 2705
"FBgn0032401" 162 165 165 227 203 151 196 236 209 132 264 228 732 657 636 684 734 794 689 640 689 585 632 670 150 150 132 174 160 204 135 182 153 222 227 194 605 817 718 510 455 13 709 599 727 610 546 527
"FBgn0032400" 23632 25822 25099 21952 18642 18515 21691 16845 17677 4044 12381 12183 335 162 217 5903 5336 5689 148 168 249 111 105 182 19749 21839 16075 14544 15263 11294 25851 22671 19920 10589 18391 11191 240 304 232 212 148 0 391 492 355 151 168 260
"FBgn0032399" 16 67 12 56 68 55 128 17 81 75 39 32 49 54 35 86 97 129 35 42 46 32 35 40 121 105 142 30 47 36 13 70 30 22 18 26 134 146 113 82 79 0 63 64 62 57 54 105
"FBgn0032398" 1625 1673 1857 1779 1638 1405 1543 1817 1652 1856 1808 1749 3147 2548 2682 2343 2479 2543 2543 2673 2688 2210 2203 2764 2032 2089 2115 1541 1664 1726 1932 1848 1897 1841 1802 1730 3116 3561 3727 2179 2115 39 2846 2969 3054 2573 2234 2122
"FBgn0032397" 4709 4465 5122 4770 4097 3769 6237 5881 6157 4676 4914 4779 429 448 490 468 494 482 513 551 643 507 445 633 2950 3259 3382 5477 5557 5763 5284 5763 5596 4437 4850 4225 748 869 858 337 347 13 642 711 825 960 743 731
"FBgn0032395" 2076 2311 2262 1943 1958 1821 2226 2515 2112 2134 2521 2189 1887 1948 2032 1679 1711 1595 2249 2189 2257 1804 1654 1823 2212 1903 2249 2600 2433 2403 1852 2088 2405 2552 2486 2238 2274 3074 2340 1597 2432 41 2239 2425 2403 2194 1673 2033
"FBgn0032394" 800 712 766 708 570 553 681 724 580 714 516 558 235 185 213 225 281 224 205 223 189 226 172 201 513 523 394 451 561 442 444 487 436 556 876 566 202 281 217 196 194 1 197 246 220 237 187 223
"FBgn0042125" 1352 1454 1470 1179 937 914 1447 1376 1604 1528 1513 1450 601 597 632 447 402 606 914 868 990 598 502 575 1516 1598 1479 1638 1552 1783 1304 1582 1319 1115 1112 999 824 1037 903 1029 985 7 818 990 980 633 531 510
"FBgn0042127" 1124 1116 1190 930 710 678 1182 1083 1277 1248 1718 1640 452 491 480 366 307 491 694 677 864 692 571 669 1099 1104 1053 1223 1137 1267 1354 1081 1367 1510 1514 1380 632 765 676 741 664 6 861 874 918 817 711 686
"FBgn0000588" 2980 3271 3253 3237 2753 2560 3049 3462 3357 3093 3362 3206 1649 1529 1616 1223 1392 1302 1526 1556 1465 1486 1690 1766 3304 3358 3246 3367 3450 3460 2900 3469 3113 2706 3186 2582 1922 2387 1977 1081 1210 13 1474 1770 1906 1934 1173 1201
"FBgn0032407" 1525 1548 1384 1397 1186 1219 1649 1678 1753 1550 1824 1708 1990 2017 1722 1611 1729 1878 1530 1792 1576 1660 1632 1933 1343 1409 1376 1440 1507 1612 1309 1618 1496 1868 1656 1488 1101 1157 1040 2352 2169 30 1795 1750 1843 2300 2323 2239
"FBgn0028707" 31 51 58 38 51 42 25 61 47 49 64 45 140 118 121 73 93 121 112 104 118 112 166 174 43 42 46 86 83 75 20 43 39 69 65 51 233 301 278 134 95 3 157 136 152 206 147 158
"FBgn0032409" 2392 2455 2607 2548 1999 1945 2382 2372 2379 2234 2715 2616 2839 2839 2640 2700 2799 3491 3421 3649 3460 3737 3238 3590 2378 2634 2533 2336 2273 2611 2300 2427 2366 2702 2720 2369 3455 4229 3895 4301 4521 44 4083 4430 3655 3066 3312 3143
"FBgn0027081" 6833 6003 7239 6512 6292 5362 6231 6317 5640 7316 5278 5940 931 679 829 877 988 922 762 923 799 940 847 968 6956 7100 7924 6997 6949 8633 6029 6569 6736 7461 7232 7293 5690 6802 6949 6411 4932 93 4385 4544 3746 4318 6585 6818
"FBgn0032414" 0 0 0 0 0 0 0 0 0 0 0 0 1 2 2 3 0 1 0 0 0 0 1 0 0 0 0 0 0 0 0 1 0 0 1 0 0 0 3 1 0 0 1 2 0 8 13 10
"FBgn0032416" 0 0 0 0 0 0 0 0 0 0 0 0 0 0 0 0 0 0 0 0 0 0 0 0 0 0 0 0 0 0 0 0 0 0 0 0 0 0 0 3 0 0 0 0 0 0 0 0
"FBgn0051760" 0 0 0 2 0 0 0 0 0 0 3 0 0 3 2 4 7 0 2 1 4 6 4 0 0 1 0 0 0 0 0 0 0 0 0 0 2 4 1 2 3 0 2 9 5 9 6 8
"FBgn0051861" 0 0 0 0 0 0 0 0 0 0 0 0 0 0 0 0 0 0 0 0 0 0 0 0 0 0 0 0 0 0 0 0 0 0 0 0 1 0 0 0 0 0 0 0 0 0 2 1
"FBgn0051860" 0 0 0 0 0 0 0 0 0 0 0 0 0 0 0 0 0 0 0 0 0 0 0 0 0 0 0 0 0 0 0 0 0 0 0 0 0 1 1 0 0 0 0 2 0 0 0 2
"FBgn0032419" 3 1 2 1 2 0 1 0 3 0 1 3 13 9 11 7 16 6 14 13 17 4 0 4 0 0 0 0 0 0 0 0 0 0 0 0 3 3 3 6 6 0 13 4 6 10 6 9
"FBgn0032421" 1097 1035 894 1047 939 1064 1032 1236 1120 1226 1314 1195 1973 1947 1907 1888 1972 2191 2012 2052 1962 2246 2350 2791 1369 1432 1350 1050 1074 1188 1156 1239 1179 1259 1254 1202 2788 2692 3091 2006 2272 30 2549 2268 2179 2182 2179 2111
"FBgn0000114" 41384 43684 46810 41616 39188 36106 46744 46315 47184 46676 48963 49480 400 382 448 345 448 750 363 397 349 389 499 511 42353 43827 42124 36474 36066 35898 39437 42347 42037 40490 42976 40344 323 694 380 379 410 1 585 639 404 243 242 290
"FBgn0051759" 861 855 958 515 868 693 791 704 731 792 881 848 1342 1340 1087 786 652 336 771 777 728 1318 678 997 674 705 682 976 1000 1019 701 699 924 1137 1118 1071 799 796 684 425 200 11 174 376 173 1041 1326 1351
"FBgn0051862" 0 0 0 0 0 0 0 0 0 0 0 0 0 0 0 0 0 0 0 0 0 0 0 0 0 0 0 0 0 0 0 0 0 0 0 0 0 0 0 0 0 0 0 0 0 1 0 0
"FBgn0032424" 0 0 0 0 0 0 0 0 0 0 0 0 0 0 0 0 0 1 8 0 2 0 1 2 0 0 0 0 0 0 0 0 0 0 0 0 0 2 0 0 0 0 0 0 0 6 1 2
"FBgn0032422" 0 0 0 2 0 7 0 0 0 6 0 0 0 0 6 5 4 2 0 0 0 0 0 1 35 41 35 2 0 0 0 0 0 0 0 0 9 6 13 0 1 0 0 3 5 3 3 4
"FBgn0032420" 1053 948 998 942 794 848 826 908 881 934 1037 1107 945 910 847 674 732 851 963 923 856 498 637 736 1060 1057 1031 918 914 974 1091 1080 1100 1115 1035 1043 828 815 897 903 850 5 951 720 847 883 804 761
"FBgn0032415" 0 0 0 0 0 0 0 0 0 0 0 0 0 0 0 0 0 0 0 0 0 0 0 0 0 0 0 0 0 0 0 0 0 0 0 0 0 0 0 0 0 0 0 0 0 0 0 0
"FBgn0015797" 2776 2946 3342 2888 2499 2385 2755 3007 3024 2613 2551 2554 1004 809 899 819 878 817 903 1123 1039 1138 1219 1195 2818 3025 2721 2631 2532 2440 2907 2911 2704 2587 2972 2428 1108 1376 1243 696 894 7 1276 1355 1609 1427 1013 968
"FBgn0029137" 129 81 164 236 342 174 198 50 65 231 123 200 133 111 100 47 46 54 98 123 112 97 106 113 183 225 183 277 186 293 238 460 289 377 612 199 167 182 144 86 108 0 206 153 146 233 131 164
"FBgn0032408" 1625 1874 1870 1521 1641 1374 1548 1658 1737 1377 1885 1935 2272 2353 1991 2462 2342 2509 2663 2641 2876 2413 2081 2649 1872 2100 2007 1671 1767 1889 1607 1687 1835 1811 1881 1737 2761 3092 3122 2985 2762 38 2686 2728 2602 2452 2496 2494
"FBgn0041195" 0 0 0 0 0 0 0 0 0 0 0 0 0 0 0 0 0 0 0 0 1 0 0 0 0 0 0 0 0 0 0 0 0 0 0 0 1 0 0 1 0 0 0 4 0 0 0 1
"FBgn0032428" 1 1 0 0 0 1 0 0 1 0 0 0 167 82 119 149 175 186 76 117 92 59 121 102 1 0 0 1 0 0 0 1 0 0 1 0 138 189 150 93 138 2 73 109 157 87 101 75
"FBgn0032430" 396 332 400 422 355 241 388 351 358 309 224 209 202 120 156 117 120 115 113 141 143 74 97 116 427 449 426 326 389 227 306 425 412 232 303 213 274 234 191 110 118 1 206 223 159 408 343 197
"FBgn0020443" 18129 18517 19612 19069 17043 15580 18730 19676 19004 16712 19946 18099 6933 6043 6211 5696 5701 5817 5734 6055 5844 5388 4505 5863 18613 18448 19472 18072 16759 16568 19664 19202 19065 17985 18384 17624 6627 7477 6942 4805 5497 83 6700 6895 6835 7018 5831 5755
"FBgn0032435" 0 0 0 2 0 0 0 0 0 0 0 0 0 0 0 0 0 0 0 0 0 1 1 1 0 0 0 0 0 0 0 0 0 0 0 0 0 0 0 0 0 0 1 0 0 0 0 0
"FBgn0032437" 0 0 0 0 1 0 0 0 0 0 0 0 0 3 0 2 1 3 0 2 1 0 1 0 1 0 2 2 0 0 0 0 0 0 0 0 3 6 5 1 0 0 0 1 0 1 0 1
"FBgn0032439" 0 0 0 0 0 0 0 0 0 0 0 0 7 12 8 13 17 22 18 6 5 17 15 7 0 0 0 0 0 0 0 0 0 0 0 0 5 4 6 13 5 0 10 1 4 8 7 12
"FBgn0051858" 0 0 0 0 0 0 0 0 0 0 0 0 4 0 3 3 4 3 0 0 0 0 2 0 0 0 0 0 0 0 0 0 0 0 0 0 2 0 0 3 0 1 0 1 2 0 2 0
"FBgn0032436" 0 0 0 0 0 0 0 0 1 0 0 1 0 0 0 1 1 0 2 1 3 0 5 2 0 1 0 0 0 1 1 0 0 0 0 0 0 0 1 1 0 0 3 1 2 2 0 4
"FBgn0032434" 0 0 0 0 0 0 0 1 0 0 0 0 0 0 0 0 0 0 0 0 1 0 0 0 0 4 0 0 0 0 0 0 0 0 0 0 0 0 0 0 6 0 0 0 0 0 0 0
"FBgn0032433" 0 0 0 0 0 0 0 0 0 0 0 0 3 3 0 0 2 0 0 1 0 0 1 1 0 1 0 0 0 0 0 0 0 0 1 1 0 0 2 4 4 0 2 0 1 11 1 3
"FBgn0032431" 0 0 0 0 0 0 0 2 1 0 1 0 7 5 2 4 15 18 7 6 2 9 11 14 0 0 0 1 0 0 0 0 2 1 1 0 4 10 21 6 19 0 5 10 14 11 8 5
"FBgn0032429" 1269 1297 1355 1167 955 986 1289 1327 1277 1305 1552 1449 1259 1072 939 681 711 788 921 944 917 765 762 1035 1366 1448 1388 1366 1289 1361 1326 1264 1263 1489 1503 1412 756 883 722 738 600 11 1114 1218 980 1274 1858 1751
"FBgn0004394" 1 4 2 6 3 1 2 1 3 4 0 4 1817 2028 1886 1439 1234 2131 2087 2559 2403 1903 2227 2153 5 8 4 0 1 4 1 6 2 2 4 4 1584 2430 2160 1275 1361 12 1943 1720 2400 1033 1619 1414
"FBgn0032445" 759 786 920 892 729 679 814 680 712 743 697 666 195 188 205 179 186 132 200 223 246 261 236 276 893 914 773 726 850 743 839 821 745 644 806 654 245 275 308 160 130 5 231 253 270 245 217 193
"FBgn0032447" 2 3 7 7 9 4 9 8 8 5 8 3 9 141 122 9 9 6 12 31 24 14 4 1 19 15 15 9 11 15 16 13 25 13 10 21 18 21 24 30 16 0 35 35 62 12 4 17
"FBgn0032451" 1647 1570 1576 1504 1228 1216 1368 1407 1220 1267 1160 1137 574 492 510 466 512 508 530 572 629 542 708 738 1371 1470 1315 1439 1512 1407 1275 1461 1484 1164 1776 1279 666 831 715 503 545 2 628 667 726 737 580 639
"FBgn0032453" 4608 4197 4357 4690 3938 3707 4766 4542 4133 4556 3144 3412 96 87 107 95 121 162 96 112 127 109 106 121 3698 4067 4047 3782 4358 2818 4015 4597 3477 4523 4292 4211 1570 1692 1904 116 104 1 106 121 149 1890 2215 2593
"FBgn0015399" 11 21 18 25 9 15 17 14 12 8 4 1 134 61 46 1107 967 1054 31 100 69 16 15 12 7 2 47 0 8 1 3 2 4 2329 1285 960 7 12 16 791 1495 8 7 8 14 3337 3271 4271
"FBgn0032457" 0 0 0 0 0 0 0 0 0 0 0 0 0 0 0 0 0 1 1 0 1 0 0 0 0 0 0 0 0 0 0 0 0 0 0 0 0 0 0 0 0 0 0 0 0 0 0 1
"FBgn0032454" 6151 6786 6592 6360 6979 6540 7225 7753 6468 7595 8059 6161 16100 15177 15418 13085 13406 14570 15858 15685 16806 15260 14335 16573 7021 7209 7115 7996 7665 6995 6258 7247 7197 7848 6858 6575 15754 17511 17300 13174 15123 205 17189 18902 16402 15960 14244 15076
"FBgn0032452" 24 15 18 87 91 68 40 25 34 75 25 37 108 76 61 103 94 130 48 59 88 63 44 61 55 39 50 60 63 70 31 54 40 37 49 34 226 170 188 148 152 1 103 125 135 148 164 137
"FBgn0032450" 2828 2832 2937 3036 3024 2687 2614 2558 2611 2658 2412 2616 529 469 498 432 417 497 363 419 419 558 720 798 3498 3538 3340 3210 3501 2753 3944 3972 4184 2709 3889 2956 691 935 714 422 522 8 793 639 746 849 555 618
"FBgn0032449" 252 168 217 325 257 164 244 213 287 333 289 307 1 3 1 0 1 2 2 0 4 5 5 4 474 572 528 515 510 423 409 444 423 790 827 634 1 9 4 7 6 0 5 5 3 2 3 5
"FBgn0032448" 0 0 0 0 0 0 0 0 0 0 0 0 3 6 4 2 1 0 0 3 3 0 0 0 0 0 0 0 0 0 0 0 0 1 0 0 0 0 2 2 1 0 3 3 1 3 1 0
"FBgn0032446" 369 314 430 340 305 297 355 441 428 430 458 473 90 166 145 171 171 243 178 239 212 167 111 179 343 425 374 270 371 363 356 356 354 456 487 383 132 195 187 248 144 1 156 151 161 127 256 215
"FBgn0032444" 10880 10880 11432 11452 10732 9165 10733 10344 10308 10618 11151 10584 2077 1833 2101 8935 9547 9520 4171 4271 4776 3669 3291 3757 10957 11323 12027 9609 10170 8543 9747 10218 11102 11103 10931 10750 3290 3588 3404 2069 2226 22 3179 3478 3237 3444 3414 3838
"FBgn0032442" 0 0 0 0 0 0 0 0 0 0 0 0 1 0 2 4 0 1 1 0 0 5 7 15 0 0 0 0 0 0 0 0 1 0 0 0 1 1 0 0 0 0 2 1 0 0 0 1
"FBgn0040509" 0 0 0 0 0 0 0 0 0 0 0 0 0 0 0 1 1 3 0 1 0 1 0 0 0 0 0 0 0 0 0 0 0 0 0 0 0 0 0 0 0 0 0 1 0 1 0 1
"FBgn0040510" 0 0 0 0 0 0 0 0 0 0 0 0 0 0 0 0 0 0 0 0 1 0 0 0 0 0 0 0 0 0 0 0 0 0 0 0 0 0 0 0 0 0 2 0 1 0 0 0
"FBgn0040506" 0 0 0 0 0 0 0 0 0 0 0 0 4 1 1 1 1 0 0 0 0 1 0 0 0 0 0 0 0 0 0 0 0 0 0 0 0 0 0 0 0 0 1 0 1 5 6 2
"FBgn0032462" 0 0 0 0 0 0 0 0 0 0 1 0 0 0 0 0 1 2 0 0 0 0 0 0 0 0 0 0 0 0 0 0 0 0 0 0 0 0 0 0 0 0 0 0 0 0 0 0
"FBgn0032464" 0 0 1 0 0 0 0 0 0 0 0 0 1 1 0 9 15 4 4 5 4 0 1 0 0 0 0 0 0 0 0 0 0 1 0 0 1 0 0 0 0 0 1 0 0 0 0 0
"FBgn0021796" 6128 6732 6396 6466 7116 6429 6990 6895 6006 7474 8152 6667 3916 3749 4178 3838 4432 4249 4124 3384 4046 3268 3926 4052 6704 5788 6810 7961 7483 7155 5288 6886 7233 7480 7064 7348 3226 3923 3318 1615 1663 41 4311 4711 4830 4381 3395 3860
"FBgn0032470" 0 0 0 0 0 0 0 0 0 0 0 0 0 0 0 0 0 1 0 0 0 0 0 0 0 0 0 0 0 0 0 0 0 0 0 0 0 0 0 0 0 0 0 0 0 0 0 0
"FBgn0028965" 2017 1928 2177 2028 1634 1575 2012 1902 1874 1748 1483 1495 1161 978 933 655 695 638 1044 1342 1111 622 555 601 1951 2165 1613 1596 1826 1449 2023 2135 1872 1439 2071 1494 1169 1464 1332 569 641 13 1052 1077 1134 1232 903 915
"FBgn0032467" 6283 7225 6814 6662 6503 6236 6083 6453 6309 6810 8599 7130 2960 3133 2861 5276 5246 6704 4489 4432 4861 3236 3106 3579 6896 6726 7755 7524 7739 7435 5599 6595 7465 7566 7112 6756 2997 3780 3300 3581 3327 41 3417 3718 3787 2974 2356 2474
"FBgn0032465" 1408 1344 1400 1367 1257 1099 1455 1426 1407 1326 1386 1455 450 373 371 320 420 335 581 639 579 381 344 342 1436 1578 1561 1373 1366 1433 1524 1518 1381 1423 1585 1286 392 443 347 410 353 6 384 377 326 341 313 336
"FBgn0032471" 0 0 0 0 0 0 0 0 0 0 0 0 0 0 0 0 0 0 0 0 0 0 0 0 0 0 0 0 0 0 0 0 0 0 0 0 0 0 0 0 0 0 0 0 0 0 0 0
"FBgn0028410" 0 0 0 0 0 0 0 1 0 0 0 0 0 0 0 0 0 1 0 0 0 4 1 1 0 0 0 0 0 0 0 0 0 0 0 1 0 0 1 0 0 0 0 0 1 0 0 0
"FBgn0032473" 0 0 0 0 0 1 0 0 0 0 0 0 0 0 1 1 1 3 1 0 1 34 44 29 1 2 0 4 2 1 2 0 0 3 4 1 1 8 2 1 5 0 2 7 3 4 3 5
"FBgn0024291" 8507 8823 9014 8601 8165 7435 8301 9155 8345 8079 9721 8897 6435 6384 6300 5334 5487 6353 5915 6560 5864 6418 6387 6963 9474 9035 9593 9348 8339 9521 8154 8782 8912 9313 8848 8824 5222 7135 6259 5074 6208 56 6098 6329 6181 5405 4545 4832
"FBgn0032476" 2051 2091 2138 2474 1938 1938 2101 2193 2184 2064 2520 2397 2194 2079 2201 1812 1835 2311 2102 2398 2034 2449 2211 2596 2232 2238 2262 2133 2044 2112 2299 2281 2275 2224 2395 2117 1773 2437 1976 2826 2712 22 2202 2351 2143 1493 1665 1643
"FBgn0032477" 535 479 571 564 485 481 512 595 598 484 499 536 264 336 306 317 280 307 380 377 417 283 225 252 577 567 567 586 606 664 572 558 563 698 716 657 292 392 300 417 338 6 381 417 377 435 373 385
"FBgn0032478" 0 0 0 0 2 1 0 0 0 1 1 0 1 5 3 4 2 11 7 21 3 12 16 11 6 0 1 1 3 5 1 0 2 2 2 0 6 13 5 19 23 0 6 7 26 6 4 10
"FBgn0032480" 2854 3264 3052 3127 2925 2812 2476 3066 2589 3308 4108 3523 1098 1018 1177 1039 1142 1123 987 1182 1048 812 973 1230 3033 2778 3373 3591 3468 3251 2604 3210 3545 3473 3417 3121 1437 1554 1553 813 1018 23 1627 1777 1786 1538 1188 1205
"FBgn0032482" 3743 3772 4276 4412 4471 4103 4218 4834 4472 4328 4796 3817 1152 1228 1297 1401 1378 1318 1551 1218 1412 2201 2029 2340 4943 5173 5678 5058 4918 5572 4477 4696 5130 5985 5749 5718 1269 1663 1482 1205 1329 13 1359 1676 1719 1176 915 944
"FBgn0004192" 36 55 26 26 41 19 12 16 22 81 64 81 46 70 47 45 31 31 11 7 8 68 53 36 78 65 92 48 73 44 42 90 113 138 77 45 42 37 58 57 37 1 59 45 36 65 76 94
"FBgn0032486" 934 877 960 873 789 828 927 910 867 940 997 948 573 591 622 579 545 672 454 632 568 621 613 717 1248 1334 1358 881 870 930 942 852 1016 1067 1143 1018 545 618 566 535 556 8 422 435 443 424 388 397
"FBgn0032488" 2379 2336 2356 2414 2245 2093 2487 2407 2513 2387 2641 2328 5042 4873 4631 4213 4114 4384 4297 5011 4586 3716 3634 4007 2533 2761 2551 2448 2402 2662 2491 2474 2594 2652 2572 2531 3738 4238 4219 3998 3858 55 4200 4116 4108 3974 3648 3672
"FBgn0032490" 0 0 1 1 0 0 0 0 2 0 69 61 158 84 70 31 37 31 51 19 52 27 20 28 0 0 31 2 0 27 4 0 0 17 0 18 23 21 35 25 7 0 20 22 41 13 36 49
"FBgn0032491" 0 0 0 2 0 1 5 1 9 0 112 98 984 1128 820 370 342 637 493 453 796 768 497 766 6 5 53 4 1 39 3 1 4 32 0 41 417 606 705 516 575 3 592 650 909 423 575 764
"FBgn0032492" 1 0 0 0 0 0 0 0 0 0 0 1 0 0 0 0 3 3 0 5 0 5 4 4 0 0 0 0 0 0 0 1 0 0 0 0 2 6 6 0 0 0 0 0 2 0 0 1
"FBgn0027586" 0 0 0 0 0 0 0 0 0 1 0 0 31 52 26 8 13 28 15 25 14 68 21 33 0 2 0 0 0 0 0 0 0 0 0 0 22 27 30 61 67 0 13 21 66 16 21 19
"FBgn0032494" 4 3 6 3 2 2 0 1 2 2 5 10 23 46 40 18 15 20 21 11 39 76 63 44 11 12 16 12 14 4 1 7 10 11 4 4 34 78 28 82 52 1 22 56 72 10 8 11
"FBgn0003935" 1 5 1 54 31 19 6 8 2 4 0 1 5 3 12 33 37 55 8 9 10 6 13 2 93 57 50 4 7 2 2 1 5 8 11 9 42 26 43 22 26 0 9 4 11 8 9 17
"FBgn0032495" 1 0 2 0 0 0 0 1 1 0 0 0 133 121 83 59 71 140 49 48 98 149 285 215 3 0 0 0 0 0 0 0 0 0 0 0 27 53 125 75 93 1 201 335 471 34 18 19
"FBgn0051851" 0 0 0 0 0 0 0 0 0 0 0 0 0 0 0 0 0 0 0 0 0 1 0 0 0 0 0 0 0 0 0 0 0 0 0 0 0 0 0 0 0 0 0 0 0 0 0 0
"FBgn0032499" 898 1006 1055 1025 968 861 936 1002 1032 939 1002 1053 622 518 537 545 608 549 465 534 577 612 590 612 912 1084 923 926 941 951 895 964 925 965 1099 904 702 890 895 404 560 4 570 642 583 774 499 506
"FBgn0051729" 6638 6810 6786 6353 6948 6270 6779 6994 6198 8261 7760 6620 1919 2044 1750 1432 1538 1766 1424 1113 1456 1393 1241 1611 6780 6552 7211 7387 7032 7395 5854 6409 7286 7432 6792 6077 1567 1947 1798 1169 893 15 1819 2117 1950 1518 1679 1489
"FBgn0032503" 0 0 0 0 0 0 0 0 0 0 0 0 0 0 3 0 0 0 0 0 0 0 0 0 0 0 0 0 0 0 0 0 0 0 0 0 4 5 2 0 0 0 0 0 0 0 0 0
"FBgn0032505" 0 0 0 0 0 0 0 0 0 0 0 0 0 0 0 0 0 0 0 0 0 0 0 0 0 0 0 0 0 0 0 0 0 0 0 0 0 0 0 0 0 0 0 0 0 0 0 0
"FBgn0032509" 1815 1847 2044 1849 1565 1595 1765 1961 2050 1548 1926 1804 3638 3681 3578 3181 3388 3621 3054 3486 3556 3429 3303 4089 1881 2020 1954 1748 1704 1774 1886 1828 1725 1843 1973 1833 3860 4240 4706 3486 3604 46 4062 4004 3595 3824 3400 3314
"FBgn0051852" 1759 1655 2013 1743 1544 1385 1693 1611 1781 1799 1852 1748 747 655 539 761 758 975 431 480 693 503 440 681 1922 1978 1759 1804 1680 1734 1859 1878 1830 2019 1945 1969 668 825 884 549 405 5 718 741 757 738 779 780
"FBgn0051855" 1048 1065 1126 1148 928 961 1007 965 1114 996 1094 1111 232 173 179 533 564 426 502 641 625 130 100 151 1123 1107 1053 1129 1053 1062 1187 1254 1065 1099 1208 1083 791 686 831 600 510 14 841 778 786 1182 1046 1037
"FBgn0032513" 2525 2548 2756 2649 2290 2099 2596 2766 2971 2720 2636 2603 104 80 81 38 45 84 92 85 95 54 40 54 2261 2504 2281 2587 2615 2528 2399 2782 2459 2648 2747 2482 132 179 129 70 68 1 126 161 152 180 131 135
"FBgn0025724" 3797 3859 3563 3274 3463 3164 3229 3416 2724 4106 4426 3447 2393 2032 2426 2175 2199 2095 2268 2553 2837 2792 2085 2855 3480 3555 3913 4175 4088 3900 3134 3669 4159 4278 3821 3870 3209 3480 3257 1670 1579 30 2795 2985 2568 3413 2655 3088
"FBgn0032514" 3293 3278 3462 3538 3387 3088 3385 3441 3396 3314 4007 3431 6109 5393 5089 3842 4164 4756 4846 5138 5299 5162 5101 6253 3616 3635 3757 3523 3527 3709 3423 3340 3658 3837 3778 3624 5600 5973 6639 3760 3176 47 5276 5269 4385 5959 6047 5639
"FBgn0032512" 1717 1820 1930 1880 1759 1579 2218 2297 2249 1546 1932 1895 374 300 353 305 336 363 322 384 352 229 253 261 1805 1959 1941 1846 1800 1845 1789 1941 1853 1740 2000 1672 558 682 595 272 236 6 520 522 549 703 473 474
"FBgn0032511" 1366 1356 1466 1558 1387 1220 1463 1596 1650 1445 1599 1633 2074 1807 1736 1746 1856 1713 1553 1769 1947 1965 1548 2105 1173 1252 1341 1454 1595 1565 1387 1450 1329 1442 1444 1408 1664 1552 1854 2025 1719 29 1654 1744 1552 2273 2093 2126
"FBgn0022069" 5577 5589 6159 5043 5738 4776 5528 5591 5042 4779 6402 5358 13967 13719 12840 11638 12228 12545 12177 12789 13112 12667 12687 13912 5487 5760 5765 5719 5791 6080 4081 4798 5471 5471 5344 5068 13221 14611 15119 11248 14005 151 12580 13757 12685 12998 11045 11975
"FBgn0032507" 0 0 0 0 0 0 0 0 0 0 0 0 0 0 0 0 0 0 0 0 0 0 0 0 0 0 0 0 0 0 0 0 0 0 0 3 0 0 0 1 1 0 0 2 1 0 0 0
"FBgn0032506" 0 0 0 0 0 0 0 0 0 0 0 0 0 0 0 0 1 0 0 0 3 0 0 0 0 0 0 0 0 0 0 0 0 0 0 0 1 2 0 0 0 0 1 2 3 5 2 1
"FBgn0028406" 197 183 231 206 210 139 137 128 151 121 129 157 73 62 47 53 57 58 48 41 51 44 45 70 269 304 212 163 164 164 246 199 277 196 151 156 95 123 108 47 25 0 74 98 109 114 75 110
"FBgn0051848" 0 0 0 0 0 0 0 0 0 0 0 0 0 0 0 0 0 0 0 0 0 0 1 1 0 0 0 0 0 0 0 0 0 0 0 0 0 0 0 0 0 0 0 0 1 0 0 0
"FBgn0051730" 0 0 0 0 0 0 0 0 0 0 0 0 0 0 0 0 0 0 0 0 0 0 0 0 0 0 0 0 0 0 0 0 0 0 0 0 0 0 0 0 0 0 0 0 0 0 0 0
"FBgn0032493" 1 2 0 2 4 0 2 1 1 2 8 11 1354 1198 1088 486 344 917 704 893 1547 2202 1471 1565 1 4 3 1 2 3 4 3 0 2 2 0 1193 1249 1785 957 1212 25 580 1351 1917 543 1228 1137
"FBgn0032489" 0 0 0 1 4 0 3 0 2 5 66 68 1612 1460 1351 869 971 1061 1053 840 797 1536 1234 1339 1 4 25 4 1 18 5 1 1 15 3 16 1088 1219 1357 1054 753 13 811 1094 838 909 719 1148
"FBgn0032487" 509 464 563 497 424 411 521 582 669 344 579 515 1038 1003 989 808 863 833 975 1034 1163 901 943 1101 581 659 668 534 622 626 465 650 583 567 592 564 1070 1017 1038 1068 993 14 955 960 883 1088 939 884
"FBgn0032485" 4600 4847 4856 3926 3393 3081 4582 4792 4487 4217 4729 4377 446 341 425 372 305 253 333 333 276 455 352 366 4674 4580 4896 4292 4105 4237 4335 4572 4423 3935 4316 3776 338 374 325 290 269 2 404 437 347 335 430 360
"FBgn0032484" 0 0 0 0 0 0 0 0 0 0 0 0 0 0 1 3 1 2 0 0 0 0 1 0 0 0 0 0 0 0 0 0 0 0 0 0 0 0 0 2 2 0 0 1 1 0 2 0
"FBgn0004191" 32 23 31 12 13 6 11 12 20 26 30 38 28 33 31 26 19 27 10 14 9 30 28 18 86 71 93 71 93 45 18 32 39 50 37 30 185 165 129 116 61 2 40 21 26 25 19 46
"FBgn0032483" 0 4 1 5 4 4 1 3 1 2 8 34 99 80 62 27 33 70 12 9 29 68 83 73 14 6 16 6 8 0 1 14 21 11 14 6 54 62 49 43 58 0 30 39 29 45 37 35
"FBgn0032481" 5013 5493 5248 5079 5587 5221 5782 5497 5004 5709 6293 5187 122 118 109 83 91 99 179 166 145 128 162 155 5677 5410 5516 5969 5751 5258 4508 5427 5459 5496 5661 5151 172 218 194 89 93 2 202 304 252 280 144 166
"FBgn0032479" 9065 9860 9840 9833 9498 8892 9664 9853 9197 10345 12493 9994 10985 9089 9393 10083 12520 12470 10997 11376 12302 10693 13841 16855 10138 9573 10744 8903 8684 8486 7162 8954 9261 10130 9591 9015 12088 13685 13446 8398 10118 127 13530 12977 10872 9880 9106 9016
"FBgn0051849" 859 913 974 835 817 712 849 1078 1050 943 1077 1026 845 734 773 587 613 645 640 745 676 629 726 858 596 619 609 864 916 894 854 706 835 1040 951 921 387 627 436 592 685 12 813 785 804 634 583 645
"FBgn0032475" 9689 10602 9968 10259 10384 9579 10731 10716 9595 10147 11396 9241 10487 10893 9558 9566 9131 13464 13514 11537 13691 11241 9825 11344 10215 10083 10359 10336 9988 9995 8222 9777 10253 11112 10227 9597 10386 12035 10769 14943 15759 128 12740 13555 10028 7198 9861 9919
"FBgn0032474" 1735 1428 1741 2022 1634 1557 1399 1540 1515 2585 951 1074 12 14 14 9 27 18 11 8 13 109 136 181 3427 3675 3939 3619 3469 3776 1705 3432 1707 3625 3508 3015 35 61 43 38 34 0 25 47 42 46 34 33
"FBgn0040972" 0 0 0 0 0 0 0 0 0 0 0 0 0 0 0 0 0 0 0 0 0 0 0 0 0 0 0 0 0 0 0 0 0 0 0 0 0 0 0 0 0 0 0 0 0 0 0 0
"FBgn0032472" 0 0 0 0 0 0 0 0 0 0 0 0 0 0 0 0 0 0 0 0 0 0 0 0 0 0 0 0 0 0 0 0 0 0 0 0 0 0 0 0 0 0 0 0 0 0 0 0
"FBgn0032517" 2068 2202 1950 1987 2097 1927 2128 2147 2050 2229 2810 2086 2511 2624 2435 2305 2019 2317 1324 1203 1467 2802 2817 3041 2289 2172 2441 2431 2431 2443 1993 1963 2178 2785 2523 2467 1798 2439 1794 2033 2079 23 2106 2559 2198 2597 1806 2249
"FBgn0032521" 3024 2756 3033 3515 3157 3338 3128 3261 3165 3693 3195 2525 797 756 842 1407 1600 1930 1342 1305 1330 992 1326 1373 3566 3727 3367 3241 2832 3323 3982 3085 4092 3514 3326 3206 1032 1379 1371 1032 1213 15 1251 1366 1309 1506 1245 1302
"FBgn0032522" 0 0 0 0 0 0 0 0 0 0 0 0 0 0 0 0 1 0 0 1 0 0 0 0 0 0 0 0 0 0 0 0 0 0 0 0 1 6 0 0 0 0 2 0 1 3 1 0
"FBgn0026760" 0 0 0 0 0 0 0 0 0 0 0 0 0 0 0 0 0 0 0 0 0 0 0 0 0 0 0 0 0 0 0 0 0 0 0 0 0 0 0 0 0 0 0 0 0 0 0 0
"FBgn0028942" 0 0 0 0 0 0 0 0 0 0 0 0 2 1 3 0 1 0 0 5 1 0 0 1 0 0 0 0 1 0 0 0 1 0 0 0 1 0 1 0 0 0 0 0 0 1 0 2
"FBgn0028941" 0 0 0 0 0 0 0 0 0 2 0 0 0 3 1 2 0 1 1 3 2 0 1 0 0 3 0 2 2 1 0 0 0 0 0 0 1 5 0 1 1 0 0 2 5 1 2 1
"FBgn0028546" 1532 1431 1762 1578 1415 1335 1493 1571 1534 1506 1423 1440 1365 1332 1214 1348 1319 1406 992 1359 786 753 646 758 1860 2053 1875 1120 1184 1327 1614 1647 1801 1670 1676 1437 1397 1614 1656 558 606 8 1317 1653 1854 1589 1417 1459
"FBgn0028513" 0 0 0 0 0 0 0 0 0 0 0 0 7 20 15 20 46 58 14 15 12 62 66 85 0 2 0 0 0 1 0 0 0 0 4 0 35 39 58 14 19 0 10 12 12 34 28 25
"FBgn0023407" 6777 7882 7411 8051 8132 7624 7236 7038 6585 8787 7708 6730 1868 1939 1926 1544 1551 2158 1790 1727 1560 1918 1461 1567 8505 8141 8435 7073 6364 6136 5307 7424 6968 8950 8207 7496 1261 2357 1547 2191 2673 15 1446 1921 1029 1258 1765 1678
"FBgn0032530" 0 0 0 0 0 0 0 0 0 2 0 0 0 1 0 2 1 1 2 1 0 1 0 0 1 0 1 1 0 0 1 1 2 0 1 0 0 1 0 0 0 0 1 1 0 2 0 0
"FBgn0028943" 1 0 0 0 0 0 1 2 0 2 1 0 2 0 0 0 1 3 0 1 4 2 0 0 0 0 0 0 0 0 0 0 0 0 0 0 0 0 0 2 0 0 1 0 2 1 0 3
"FBgn0032525" 0 0 0 0 0 0 0 0 0 0 0 0 0 0 0 0 0 0 0 0 0 0 0 0 0 0 0 0 0 0 0 0 0 0 0 0 0 0 0 0 0 0 0 0 1 0 0 0
"FBgn0032524" 718 716 663 333 365 274 418 379 367 489 723 480 1166 1113 940 337 405 283 452 758 607 599 402 423 470 445 461 745 721 772 540 544 677 547 417 481 585 562 614 673 510 10 490 757 549 631 527 614
"FBgn0032523" 0 0 0 0 0 0 0 0 0 0 0 0 0 0 0 0 0 0 0 0 0 2 0 0 0 0 0 0 0 0 0 0 0 0 0 0 0 0 0 0 0 0 0 0 0 3 0 0
"FBgn0003983" 0 0 0 0 0 0 0 0 2 0 0 0 2 1 1 6 8 4 0 3 2 6 2 2 0 0 0 0 0 0 0 0 0 0 0 0 2 1 8 2 6 0 1 1 0 1 2 5
"FBgn0032520" 0 1 0 3 0 2 0 4 0 0 0 0 11 2 3 7 7 7 11 9 14 3 2 6 1 0 3 2 2 1 2 12 0 2 1 0 9 3 3 25 3 1 23 28 18 10 2 0
"FBgn0032519" 5 1 1 51 45 52 0 0 1 0 7 0 5 1 0 37 65 65 1 3 4 0 0 0 2 1 2 38 51 38 2 153 1 1 6 2 1 0 5 75 60 1 84 32 15 1 2 2
"FBgn0032518" 20178 19164 18547 19376 16256 14970 19407 20041 19831 19378 21129 21651 33655 31677 30042 27111 28895 29022 25556 28525 27815 34191 34294 37492 17968 19585 18743 16649 16756 18152 20888 18756 18663 17733 18577 18283 27497 27965 33876 28813 31607 341 30320 29260 27094 29508 27173 26675
"FBgn0032516" 1135 1131 1357 1409 1117 1044 1335 1318 1219 1154 1356 1302 941 862 994 900 941 912 792 909 841 769 805 939 1180 1302 1063 1291 1133 1238 1241 1088 1199 1142 1272 1056 1178 1298 1292 730 774 7 1360 1380 1371 1447 1078 1006
"FBgn0028527" 1 0 2 1 0 1 5 2 1 6176 2 4 3 4 3 0 0 2 0 0 0 2 6 4 1 2 1 1 1 6 0 5 5 2 2 6 2 4 11 0 0 0 2 0 1 2 4 0
"FBgn0028848" 0 0 0 0 0 0 0 0 0 0 0 0 0 0 1 0 0 0 0 0 0 6 5 3 0 0 0 0 0 0 0 0 0 0 0 0 0 0 0 0 0 0 0 0 0 0 0 0
"FBgn0051813" 0 0 0 0 0 0 0 0 0 0 0 0 0 0 0 0 0 0 0 0 0 0 0 0 0 0 0 0 0 0 0 0 0 0 0 0 0 0 0 0 0 0 0 0 0 0 0 0
"FBgn0028541" 3122 3202 3123 3192 2809 2664 3260 3194 3014 3077 2246 2371 1540 1371 1438 1104 1365 1383 1287 1368 1358 788 1121 1189 2907 3047 2917 3046 3046 2746 2728 2953 3366 2719 3135 2645 1596 1973 1882 1084 1073 19 1813 1853 2132 1806 1325 1396
"FBgn0051845" 0 0 0 0 0 0 0 0 0 0 0 0 7 9 6 5 5 9 6 7 9 3 14 7 1 0 0 0 0 0 0 0 1 0 0 0 7 20 27 3 5 0 23 9 20 3 4 8
"FBgn0024846" 2112 2083 2111 2105 1791 1667 2037 2182 2154 1915 2025 1927 232 209 253 259 339 500 227 273 286 215 336 202 2080 2062 2107 1934 1933 2008 2107 1902 2026 1910 2152 1996 309 455 305 232 257 3 361 360 408 205 217 192
"FBgn0028539" 4282 4231 4836 4673 4923 4363 4562 4762 4336 5151 4829 4474 9833 9172 9191 5380 5614 6602 8973 8819 9589 7348 7224 8705 4933 4824 4771 5175 5280 5359 3817 4727 4777 5700 5290 4542 5064 6077 5757 6167 5066 87 8732 8551 7433 7068 7627 7660
"FBgn0028931" 276 250 290 318 294 307 262 261 272 405 349 377 353 308 380 344 385 339 281 312 345 338 439 517 419 464 388 391 299 363 429 437 430 325 434 292 474 580 526 335 386 5 510 476 563 491 358 322
"FBgn0028538" 3670 3955 3739 4184 3489 3358 3841 3544 3830 3579 3213 3341 2635 2480 2519 2570 2688 3013 2735 2825 2724 2403 2568 2934 3458 3107 3653 3188 3309 2785 3607 4243 3497 2849 4224 3093 2213 2945 2311 1869 2638 35 2687 2802 2737 2237 1983 2023
"FBgn0027844" 1 0 0 0 0 0 0 0 0 0 0 0 4 0 1 1 0 0 0 1 2 0 1 0 0 0 0 1 0 1 1 0 0 0 0 0 1 9 2 3 5 1 0 1 4 5 1 2
"FBgn0028919" 1079 932 1020 1021 970 791 1130 1145 1178 950 857 817 914 913 877 883 861 939 899 798 970 892 853 976 917 1041 829 892 838 871 846 941 800 932 963 867 985 980 1188 1075 886 11 827 770 638 1051 961 1023
"FBgn0001965" 5007 5662 4999 5107 5746 5149 6195 6067 5137 6368 5071 4560 6260 5208 5875 4412 5135 5147 4884 5527 5373 4301 5400 5600 5714 5261 4310 5881 6203 4296 4881 5128 5609 3854 5628 3785 5598 6811 5775 3155 5427 68 6284 6333 6520 5474 3849 4535
"FBgn0015271" 2193 2084 2314 1744 1480 1486 1953 1829 1885 1803 1954 1875 1526 1155 1249 948 1106 1206 1463 1637 1839 1086 1404 1405 2165 2257 2186 2253 2317 2276 2139 2628 2431 2267 2528 2180 1447 1798 1775 1228 1323 11 1599 1507 1758 1481 1145 1077
"FBgn0026373" 1109 1171 1055 1168 946 965 1156 1224 1294 1246 1379 1241 2516 2452 2379 2216 2291 2502 2284 2518 2692 2431 2457 2812 1027 1065 1068 904 1015 883 1099 1032 1298 1045 1108 1012 2121 2209 2266 2162 1832 26 2448 2467 2479 1701 1880 1666
"FBgn0028509" 2169 2534 2249 2469 2922 2734 2814 2846 2487 2975 3094 2492 169 125 181 97 112 81 233 167 177 144 182 242 3059 2887 3191 3180 2725 2597 2251 2276 2722 3896 3399 3118 198 256 182 100 111 4 171 257 310 411 112 190
"FBgn0028534" 0 0 0 0 0 0 0 0 0 0 0 0 0 1 3 1 1 1 0 1 0 3 2 1 0 0 0 0 0 0 0 0 0 0 0 0 2 4 6 1 1 0 12 4 2 2 0 1
"FBgn0028533" 0 0 0 0 0 0 0 0 0 0 0 0 1 3 1 1 1 0 0 1 0 2 1 2 0 0 0 0 0 0 0 0 0 0 0 0 1 2 1 0 0 0 3 0 3 0 1 0
"FBgn0028532" 0 0 0 0 0 0 0 0 0 0 0 0 0 0 4 1 1 0 1 2 1 0 2 6 0 0 0 0 0 0 0 0 0 0 0 0 0 2 0 5 0 0 2 0 1 0 0 0
"FBgn0012037" 3 4 4 3 5 3 5 5 6 15 10 5 2098 2748 2904 2614 3335 2808 4789 3137 4643 4000 5277 4035 4 19 4 6 1 5 7 13 9 7 4 6 3262 3786 2601 2237 2225 29 3330 2294 4257 3028 1991 2117
"FBgn0032535" 0 1 1 0 0 3 1 1 3 2 0 0 51 157 98 112 304 460 333 185 390 1063 1516 1015 1 0 0 1 1 2 1 1 0 0 1 0 287 561 530 272 436 4 536 340 879 92 49 211
"FBgn0025115" 0 0 0 0 0 0 0 0 0 0 0 0 0 0 0 0 1 1 0 0 0 0 3 5 0 0 0 0 0 0 0 0 0 0 0 0 0 1 0 0 1 0 4 0 10 0 0 0
"FBgn0028544" 0 0 0 0 0 0 0 0 0 0 0 0 0 0 0 0 1 0 0 0 0 0 0 1 0 0 0 0 0 0 0 0 0 0 0 0 0 0 0 0 0 0 0 0 0 0 1 0
"FBgn0028938" 0 0 1 0 0 0 0 0 0 0 1 0 179 192 190 137 178 103 88 159 142 247 307 342 0 0 0 0 0 0 0 0 0 1 0 2 43 76 35 45 95 1 101 133 133 167 90 84
"FBgn0019890" 2459 2465 2420 2384 1908 2016 2458 2454 2172 2789 2251 2003 13368 14763 15736 18388 20020 20598 17247 17541 19216 17480 18740 22305 2877 2831 2608 2957 3147 2744 1766 2589 2004 2442 2623 2271 15192 17753 18086 9516 12078 180 20108 20543 20841 14864 11983 12561
"FBgn0028920" 0 0 0 0 0 0 0 0 0 0 0 0 2 0 2 1 3 1 3 1 1 0 8 1 0 0 0 0 0 0 0 0 0 0 0 0 4 5 6 4 1 0 8 2 4 0 0 0
"FBgn0053306" 0 0 0 0 0 0 0 0 0 0 0 0 3 2 0 2 1 4 1 0 0 1 3 0 0 0 0 0 0 0 0 0 0 0 0 0 1 3 6 1 1 0 5 2 2 0 0 4
"FBgn0053307" 0 1 1 0 0 0 0 0 0 0 0 0 3 4 3 3 3 2 2 2 3 1 2 2 0 0 0 0 1 1 0 0 0 1 1 0 2 7 3 0 3 0 2 2 1 0 2 3
"FBgn0001961" 3039 2807 2828 2777 2560 2365 2803 2815 2728 2816 2972 2833 2127 1838 2033 1267 1370 1323 1502 1657 1554 2011 1788 2014 2697 2762 2632 3122 2898 2837 3137 2888 2975 2648 2843 2612 1621 1917 1863 3020 3290 42 2135 2270 2244 2091 1690 1517
"FBgn0004406" 2115 2389 1933 1741 1541 1439 1994 2036 1966 1514 2375 1965 415 309 399 351 550 545 489 590 478 507 554 519 2271 2307 2424 2792 2642 2462 2309 1892 2528 2424 2242 2068 254 472 278 642 727 6 632 662 618 346 268 348
"FBgn0032533" 0 0 0 0 0 0 0 0 0 0 0 0 0 0 0 0 0 0 0 0 0 0 0 0 0 0 0 0 0 0 0 0 0 0 0 0 0 0 0 0 0 0 0 0 0 0 0 0
"FBgn0028658" 84 50 96 102 98 63 93 83 90 85 58 59 84 46 72 52 56 31 45 73 78 48 37 44 118 139 138 108 133 147 76 175 108 110 133 98 104 134 77 70 47 0 142 138 123 105 86 65
"FBgn0028932" 341 410 361 288 318 281 355 297 318 464 502 478 389 339 360 250 255 324 215 262 256 281 360 463 353 397 357 427 399 463 407 331 335 543 542 600 393 489 452 296 300 12 365 358 375 329 253 295
"FBgn0028847" 0 0 0 0 0 0 0 0 0 0 0 0 0 0 0 0 0 0 0 0 0 0 0 0 0 0 0 0 0 0 0 0 0 0 0 0 0 0 0 0 0 0 0 0 0 2 0 0
"FBgn0051814" 0 0 0 0 0 0 0 0 0 0 0 0 0 0 0 0 0 3 0 0 0 26 13 30 0 0 0 0 0 0 0 0 0 0 0 0 0 0 1 0 0 0 0 1 0 0 0 0
"FBgn0027929" 0 0 0 0 0 0 0 0 0 0 0 0 0 0 0 0 0 0 0 0 0 0 0 0 0 0 0 0 0 0 0 0 0 0 0 0 0 0 0 0 0 0 0 0 0 0 0 0
"FBgn0028936" 0 0 0 0 0 0 0 0 0 0 0 0 0 0 0 0 0 0 0 0 0 0 0 0 0 0 0 0 0 0 0 0 0 0 0 0 0 0 0 0 0 0 0 0 2 0 0 0
"FBgn0028940" 0 0 0 0 0 0 0 0 0 0 0 0 5 3 1 2 1 0 1 1 5 0 2 2 0 0 0 0 0 0 0 0 0 0 0 0 2 0 0 2 1 0 0 1 3 7 2 3
"FBgn0028939" 0 0 0 0 0 0 0 0 0 0 0 0 0 0 0 0 0 0 0 0 0 0 0 0 0 0 0 0 0 0 0 0 0 0 0 0 0 0 0 0 0 0 0 0 0 0 0 0
"FBgn0027348" 8680 9696 8108 9681 5943 7070 9826 9994 8757 10701 5794 7195 495 339 369 74 50 84 54 92 67 76 75 41 9391 9287 8078 9012 7983 7062 9249 10037 10156 5874 8946 6566 77 108 44 48 38 0 54 101 101 224 79 110
"FBgn0028519" 10 9 10 18 8 10 19 9 10 10 12 13 7178 8761 8334 4648 6840 3896 5254 5433 6605 14323 11673 8675 24 21 12 5 7 9 13 4 9 12 12 12 4710 5610 5045 5874 6957 96 3117 6862 5124 8750 5928 5281
"FBgn0028875" 0 0 0 0 0 0 0 0 0 1 0 1 7 23 13 2 7 4 3 3 25 5 3 7 0 0 0 0 0 0 0 0 0 0 0 0 10 5 3 7 7 0 9 6 7 31 3 15
"FBgn0051769" 0 0 0 0 0 0 0 0 0 0 0 0 1 0 2 1 0 0 0 1 2 0 0 1 0 0 0 0 0 0 0 0 0 0 0 0 0 0 0 0 0 0 1 0 0 0 1 0
"FBgn0028526" 0 0 0 0 0 0 0 0 0 0 0 0 0 1 2 0 0 0 0 0 1 0 0 0 0 0 0 0 2 0 0 0 0 0 0 0 0 0 0 0 0 0 0 3 0 0 1 1
"FBgn0028872" 0 0 0 0 0 0 0 0 0 0 0 0 21 23 20 21 22 11 19 21 20 105 52 44 0 0 0 0 0 0 0 0 0 1 0 1 19 35 19 17 15 0 12 18 22 22 17 14
"FBgn0051840" 0 0 0 0 0 0 0 0 0 0 0 0 1 3 5 1 1 3 1 0 0 3 0 1 0 0 0 0 0 0 0 0 0 0 0 0 0 0 0 0 0 0 0 1 0 1 0 1
"FBgn0001967" 0 0 0 0 0 0 0 0 0 0 0 0 0 0 0 0 0 0 0 0 0 0 0 0 0 0 0 0 0 0 0 0 0 0 0 0 0 0 0 0 0 0 0 0 0 1 0 0
"FBgn0028909" 0 0 0 0 0 0 0 0 0 0 0 0 0 0 0 0 0 0 0 0 0 0 0 0 0 0 0 0 0 0 0 0 0 0 0 0 0 0 0 0 0 0 0 0 0 0 0 0
"FBgn0003255" 0 0 0 0 0 0 0 0 0 0 0 0 37 13 12 1 0 2 8 15 15 11 10 5 0 0 0 0 0 0 0 0 0 0 0 0 3 9 2 11 2 0 6 14 11 7 8 11
"FBgn0028430" 0 0 0 0 0 0 0 0 0 0 0 0 0 0 0 0 0 0 0 0 0 0 0 0 0 0 0 0 0 0 0 0 0 0 0 0 0 0 0 0 0 0 0 0 0 0 0 0
"FBgn0028542" 0 0 0 0 0 0 0 0 0 0 0 0 0 0 0 0 0 0 0 0 0 0 0 0 0 0 0 0 0 0 0 0 0 0 0 0 0 0 0 0 0 0 0 0 0 0 0 0
"FBgn0028543" 0 0 0 0 0 0 0 0 0 0 0 0 0 0 0 0 0 0 0 0 0 0 0 0 0 0 0 0 0 0 0 0 0 0 0 0 0 0 0 0 0 0 0 0 0 0 0 0
"FBgn0052971" 0 0 0 0 0 1 0 0 0 1 2 0 1 7 6 17 14 22 11 10 7 4 21 9 1 0 1 0 0 0 1 0 0 0 0 0 9 9 6 6 8 0 24 25 20 4 11 10
"FBgn0028916" 4052 4221 4270 4912 4622 4218 4455 5044 4468 4827 5000 4563 43 37 62 164 193 257 328 220 282 65 66 52 4551 4794 5043 5053 4749 5094 4391 4394 4763 6107 5880 5274 103 190 129 460 249 1 138 201 122 98 103 153
"FBgn0028531" 0 1 0 1 0 0 0 0 0 0 0 0 1 0 2 2 0 2 0 0 2 0 2 0 0 1 0 0 0 0 0 0 0 0 0 0 0 0 0 0 0 0 0 1 0 0 1 2
"FBgn0015791" 1611 1800 1693 2098 2030 1838 1849 1755 1816 1559 2113 1855 1131 1081 1086 811 804 1188 1485 2505 1395 1171 1183 1357 2225 2476 2353 2095 2067 2278 1935 2399 1672 1994 1989 2125 1425 1653 1706 1398 1392 16 1748 1755 1545 1282 1413 1323
"FBgn0001970" 1 4 0 2 3 3 5 2 5 4 0 1 4 1 2 2 1 5 5 3 0 6 1 2 9 4 3 7 4 4 4 4 7 11 2 6 5 5 7 2 1 0 2 4 4 4 3 6
"FBgn0028844" 0 0 0 0 0 0 0 0 0 0 0 0 0 2 0 3 5 3 0 0 0 5 5 1 0 0 0 0 0 0 0 0 0 0 0 0 1 0 0 0 0 0 0 0 4 3 3 0
"FBgn0028871" 0 0 0 0 0 0 1 0 0 0 0 0 7 9 4 20 41 43 11 2 18 37 40 30 0 0 0 0 0 0 0 0 0 0 0 0 11 20 26 16 16 0 17 9 16 27 33 22
"FBgn0004858" 0 0 2 0 3 0 0 1 0 0 0 0 0 2 5 1 2 8 3 4 8 4 2 1 0 3 0 2 0 1 0 0 0 0 0 0 1 0 1 0 4 0 4 1 4 12 6 2
"FBgn0020258" 0 0 0 0 0 0 0 0 0 0 0 0 3 2 3 9 4 6 5 4 8 1 7 1 0 0 0 0 0 0 0 0 0 0 0 0 3 1 0 6 5 0 16 7 6 4 11 7
"FBgn0028530" 674 662 729 614 538 517 632 671 637 677 804 712 1640 1520 1467 1448 1408 1588 1390 1450 1504 1614 1292 1416 558 599 600 633 618 634 630 636 640 718 741 715 1291 1454 1433 1322 1156 17 1437 1491 1418 1546 1492 1465
"FBgn0005771" 13 4 13 16 8 10 25 9 8 16 11 11 4495 4332 4842 5834 6079 6774 3519 5479 5772 7324 7145 9607 15 20 9 14 13 3 9 16 9 10 10 4 6449 7355 8236 4981 6143 56 6214 5605 7841 6688 5878 4831
"FBgn0028882" 0 0 0 0 0 0 0 0 0 0 0 0 0 0 0 0 0 0 0 0 0 0 0 0 0 0 0 0 0 0 0 0 0 0 0 0 0 0 0 0 0 0 0 0 0 0 0 0
"FBgn0028912" 0 0 0 0 0 0 0 0 0 0 0 0 0 0 0 0 0 0 0 0 0 0 0 0 0 0 0 0 0 0 0 0 0 0 0 0 0 0 0 0 0 0 0 0 0 0 0 0
"FBgn0028910" 0 0 0 0 0 0 0 0 0 0 0 0 0 0 0 0 0 0 0 0 0 0 0 0 0 0 0 0 0 0 0 0 0 0 0 0 0 0 0 0 0 0 0 0 0 0 0 0
"FBgn0028855" 0 0 0 0 0 2 0 0 0 0 0 0 0 0 0 0 0 2 0 1 1 0 0 0 0 0 0 0 0 0 0 0 0 0 0 0 1 0 0 1 2 0 0 0 0 0 1 0
"FBgn0028911" 0 0 0 0 0 0 0 0 0 0 0 0 0 0 0 0 0 0 0 0 0 0 0 0 0 0 0 0 0 0 0 0 0 0 0 0 0 0 0 0 0 0 0 0 0 0 0 0
"FBgn0028913" 0 0 0 0 0 0 0 0 0 0 0 0 0 0 1 0 0 1 0 0 0 0 0 0 0 0 0 0 0 0 0 0 0 0 0 0 0 0 0 0 4 0 0 0 1 0 1 0
"FBgn0011866" 0 0 0 0 0 0 0 0 0 0 0 0 0 0 0 0 0 0 0 0 0 0 0 0 0 0 0 0 0 0 0 0 0 0 0 0 0 0 0 0 0 0 0 0 0 0 0 0
"FBgn0011865" 0 0 0 0 0 0 0 0 0 0 0 0 0 0 0 0 0 0 0 0 0 0 0 1 0 0 0 0 0 0 0 0 0 0 0 0 0 0 0 0 0 0 0 0 0 0 0 0
"FBgn0011864" 0 0 0 0 0 0 0 0 0 0 0 0 0 0 0 0 0 0 0 0 0 0 0 0 0 0 0 0 0 0 0 0 0 0 0 0 0 0 0 0 0 0 0 0 0 0 0 0
"FBgn0011863" 0 0 0 0 0 0 0 0 0 0 0 0 0 0 0 0 0 0 0 0 0 0 0 0 0 0 0 0 0 0 0 0 0 0 0 0 0 0 0 0 0 0 0 0 0 0 0 0
"FBgn0051835" 1 0 0 0 0 0 0 0 0 0 0 0 0 0 0 0 0 1 2 0 0 0 1 0 0 0 0 0 0 0 0 0 0 0 0 0 0 1 0 2 0 0 0 0 0 0 0 0
"FBgn0028870" 0 0 0 0 0 0 0 0 0 0 0 0 0 0 0 0 0 0 0 0 0 0 0 0 0 0 0 0 0 0 0 0 0 0 0 0 0 0 2 0 0 0 0 0 0 0 0 0
"FBgn0028838" 0 0 0 0 0 0 0 0 0 0 0 0 0 0 0 0 0 0 0 0 0 0 0 0 0 0 0 0 0 0 0 0 0 0 0 0 0 0 0 0 0 0 0 0 0 0 0 0
"FBgn0028868" 0 0 0 0 0 0 0 0 0 0 0 0 0 0 0 0 2 0 0 0 0 0 0 0 0 0 0 0 0 0 0 0 0 0 0 0 0 0 0 0 0 0 1 0 4 2 0 0
"FBgn0028887" 1 0 0 0 0 0 0 0 0 0 0 0 0 0 0 0 0 5 1 0 1 0 0 0 0 0 0 0 0 0 0 1 0 0 0 0 0 0 0 0 0 0 0 0 0 0 0 0
"FBgn0013301" 0 0 0 0 0 0 0 0 0 0 0 0 0 0 0 0 0 0 0 0 0 0 0 0 0 0 0 0 0 0 0 0 0 0 0 0 0 0 0 0 0 0 0 0 0 0 0 0
"FBgn0013300" 0 0 0 0 0 0 0 0 0 0 0 0 0 0 0 0 0 0 0 0 0 0 0 0 0 0 0 0 0 0 0 0 0 0 0 0 0 0 0 0 0 0 0 0 0 0 0 0
"FBgn0032554" 0 0 0 0 0 0 0 0 0 0 0 0 0 0 0 0 0 0 0 0 0 1 0 0 0 0 0 0 0 0 0 0 0 0 0 0 0 0 0 0 0 0 0 0 0 0 0 0
"FBgn0032553" 0 0 0 0 0 0 0 0 0 0 0 0 0 0 0 0 0 0 0 1 0 0 0 0 0 0 0 0 0 0 0 0 0 0 0 0 0 0 0 3 1 0 0 0 0 0 0 0
"FBgn0028886" 0 0 0 0 0 0 0 0 0 0 2 0 0 0 0 3 0 1 5 0 0 1 3 1 0 0 0 0 0 0 0 0 0 0 0 0 0 4 4 7 2 0 6 0 1 1 10 0
"FBgn0028866" 0 0 0 0 0 0 0 0 0 0 0 0 0 0 0 0 1 1 1 0 0 0 0 0 0 0 0 0 0 0 0 0 0 0 0 0 0 1 0 0 0 0 13 20 24 0 0 0
"FBgn0032549" 0 0 0 0 0 0 0 0 0 0 0 0 0 1 2 3 1 1 6 2 1 3 4 4 0 0 0 0 0 0 0 0 0 0 0 0 1 4 1 9 3 1 6 1 2 4 3 0
"FBgn0028537" 0 0 0 0 0 0 0 0 0 0 0 0 10 7 5 6 0 6 21 9 5 11 8 20 0 0 0 0 0 0 0 0 0 0 0 0 8 1 7 8 14 0 3 8 8 16 9 0
"FBgn0040228" 403 445 393 362 352 335 398 366 442 333 468 386 704 573 631 416 512 531 476 551 441 578 573 713 396 403 404 407 331 421 404 332 441 527 484 483 483 604 534 566 644 6 545 494 580 534 557 493
"FBgn0028926" 253 279 222 340 230 221 397 314 349 276 382 307 1395 1191 1229 822 901 911 830 959 787 966 1086 1253 342 399 324 232 311 298 398 312 362 357 381 277 1056 1056 1063 859 891 6 1149 912 1040 820 724 767
"FBgn0001974" 1688 1804 1862 1736 1650 1651 1638 1716 1612 1692 2001 1750 4045 3899 3683 3489 3569 4283 3615 3977 3892 3785 3494 4310 2005 2184 2027 2077 1895 1950 1802 1825 1974 2167 2039 1880 3883 4456 4862 4053 3975 50 4370 4608 4374 3995 4039 4169
"FBgn0260446" 0 0 0 0 0 0 0 0 0 0 0 0 7 12 15 10 8 19 3 1 0 1 2 5 0 0 0 0 0 0 0 0 0 0 0 0 2 9 9 3 2 0 14 9 5 24 25 28
"FBgn0053310" 0 0 0 0 0 0 0 0 0 0 0 0 1 1 0 0 1 3 0 0 0 0 0 0 0 0 0 0 0 0 0 0 0 0 0 0 0 0 0 0 0 0 1 0 0 0 0 0
"FBgn0041713" 0 2 0 0 0 0 0 0 3 1 0 0 5 1 5 2 3 0 5 5 0 1 1 3 0 0 1 0 0 0 0 0 0 0 0 0 6 4 11 5 2 0 4 10 3 2 7 4
"FBgn0004837" 2305 2660 2741 2414 2552 2410 2599 2543 2167 2625 2795 2426 4984 5382 4558 3638 3397 6215 5647 3760 4831 3504 3624 4941 2931 2987 2976 2675 2583 2683 2276 2463 2616 3142 2989 2484 2800 3673 3844 6249 4645 48 4998 4797 4717 1967 3012 2296
"FBgn0028879" 2 9 0 0 1 0 2 0 4 1 1 2 1 2 1 12 5 16 7 0 7 30 20 74 2 4 1 1 0 2 0 2 1 0 1 0 2 4 6 6 23 0 4 4 8 0 0 3
"FBgn0028878" 0 0 0 0 0 0 0 0 0 0 0 0 6 1 0 0 2 0 0 2 0 44 27 7 0 0 0 0 0 0 0 0 0 0 0 0 4 5 1 1 0 0 3 2 0 5 3 4
"FBgn0001978" 8900 10003 8900 9581 11020 9381 10603 11613 10471 10022 11894 9578 4352 3948 3884 3194 3144 3896 5862 4788 4789 4049 2951 3581 10564 10419 11276 11156 10697 10180 8316 8991 10772 10274 9191 9484 3163 3737 3159 5423 5986 52 3556 4639 3392 2900 3306 3224
"FBgn0028862" 55 33 13 85 127 23 14 16 4 90 172 150 20 34 28 14 26 23 11 12 19 24 19 14 728 702 777 8 0 3 1951 1868 2109 830 478 10 126 102 59 16 7 6 171 240 161 152 64 167
"FBgn0028516" 1611 1697 1802 1396 1041 917 2137 2244 2492 2628 1439 1603 45 33 55 15 26 28 43 83 67 40 35 77 1444 1494 1719 1697 1790 1772 1305 1634 1353 1251 1369 1112 44 34 18 51 65 0 30 32 28 27 241 41
"FBgn0028888" 1 0 0 0 0 0 0 0 0 1 0 0 1 0 0 2 2 0 0 0 0 0 0 0 0 0 0 0 0 0 1 0 0 0 1 0 0 1 0 0 0 0 0 0 0 14 14 59
"FBgn0028889" 0 0 0 0 0 0 0 0 0 0 0 0 0 0 0 0 0 0 0 0 0 0 0 0 0 0 0 0 0 0 0 0 0 0 0 0 0 0 0 0 0 0 0 0 0 0 0 0
"FBgn0024183" 1684 1542 1589 1695 2220 1625 1800 2109 1625 2274 1616 1386 4105 3264 3282 2087 1701 1346 2570 2521 2334 2845 2153 2722 1008 1185 818 2026 1895 2362 1877 1028 2259 1550 1279 1587 2877 3691 3509 2649 2990 32 3326 3214 2892 4435 3407 4053
"FBgn0010422" 3012 3086 3331 3407 2958 2630 3370 3367 3529 3245 3538 3265 5064 4906 4823 4685 4732 5389 4603 4600 4840 5307 5405 6130 3197 3543 3276 3331 3208 3380 3572 3591 3742 3443 3495 3296 5121 5444 6358 5556 6025 56 5390 5226 5436 4801 4659 4528
"FBgn0000317" 7586 8683 7849 7600 7085 7302 8436 8395 7411 8237 9542 8771 2230 2907 1947 1216 1031 3085 2874 1894 2101 2629 2807 3955 8658 8149 9334 8926 8655 9022 6298 8873 8137 10309 9134 8551 1072 2125 1836 3938 3053 25 2098 1785 1633 757 1489 1617
"FBgn0001977" 1342 1124 1510 1385 1263 1073 1422 1338 1426 1323 1207 1230 1334 1277 1283 1384 1379 1604 1367 1312 1622 1694 1420 1850 1265 1407 1119 1333 1332 1286 1364 1297 1398 1434 1532 1298 1241 1473 1507 1439 1291 12 1806 1891 2041 1475 1483 1306
"FBgn0051832" 0 0 0 0 0 0 0 0 0 0 0 0 0 0 0 0 0 0 0 0 0 2 0 0 0 0 0 0 0 0 0 0 0 0 0 0 1 0 0 0 0 0 0 1 0 0 0 0
"FBgn0028853" 0 0 0 0 0 0 0 0 0 0 0 0 0 0 0 0 0 0 0 0 0 0 0 0 0 0 0 0 0 0 0 0 0 0 0 0 0 1 0 0 0 0 0 0 0 0 0 0
"FBgn0011239" 0 0 0 0 0 0 0 0 0 0 0 0 0 0 0 0 0 0 2 1 2 0 0 0 0 0 0 0 0 0 0 0 0 0 0 0 0 0 0 0 0 0 0 0 0 0 0 0
"FBgn0028852" 0 0 0 0 0 0 0 0 0 0 0 0 0 0 0 0 0 0 0 2 0 2 0 0 0 0 0 0 0 0 2 0 0 0 0 0 3 0 0 0 0 0 0 1 0 0 1 0
"FBgn0001981" 1 6 2 1 2 2 5 0 0 6 83 53 891 986 1077 666 567 764 664 1005 1278 1066 1112 1561 5 8 8 2 3 6 3 1 2 5 5 3 828 1257 1327 510 487 7 1164 1156 1177 1736 1049 1073
"FBgn0028892" 0 0 0 0 0 0 0 0 0 0 0 0 0 0 2 0 0 0 0 1 0 1 0 0 0 0 0 0 0 0 0 0 0 0 0 0 0 0 0 1 0 0 0 0 0 0 0 0
"FBgn0003448" 4 6 6 18 4 6 9 12 6 15 63 33 5668 6892 6180 5219 5444 7432 4323 4413 6342 5826 5607 5683 8 20 16 13 7 19 4 15 7 8 7 10 5579 6429 5985 4632 4574 70 5409 6252 5149 4607 4715 5978
"FBgn0001983" 0 0 0 0 0 0 0 0 0 0 0 0 0 0 2 0 0 0 0 0 0 0 0 0 0 0 2 0 0 0 0 0 0 0 0 0 0 0 1 0 0 0 1 0 0 0 0 0
"FBgn0032563" 0 0 0 0 0 0 0 0 0 0 0 0 0 0 0 0 0 0 0 0 0 0 0 0 0 0 0 0 0 0 0 0 0 0 0 0 0 0 0 0 0 0 0 0 0 0 0 0
"FBgn0041103" 0 0 0 0 0 0 0 0 0 0 0 0 1 7 11 3 1 7 3 7 2 2 2 7 0 0 0 0 0 0 0 0 0 0 0 0 1 2 2 4 4 0 1 1 1 1 2 0
"FBgn0028850" 0 0 0 0 0 0 0 0 0 0 0 0 0 0 0 0 0 0 0 0 0 0 0 0 0 0 0 0 0 0 0 0 0 0 0 0 1 0 0 0 0 0 0 0 0 0 0 0
"FBgn0028880" 0 0 0 0 0 0 0 0 0 0 0 0 0 0 0 0 0 0 0 0 0 0 0 0 0 0 0 0 0 0 0 0 0 0 0 0 0 0 0 0 0 0 0 0 0 0 0 0
"FBgn0028370" 0 0 0 0 1 0 0 0 0 2 0 0 2 3 1 0 0 1 0 2 0 0 1 0 0 1 0 0 0 0 0 0 2 0 0 0 4 1 0 1 0 0 2 1 0 9 9 21
"FBgn0028947" 0 0 0 0 0 0 0 0 0 0 0 0 0 0 0 0 0 0 0 0 0 0 0 0 0 0 0 0 0 0 0 0 0 0 0 0 0 0 0 0 0 0 0 0 0 0 0 0
"FBgn0028945" 0 0 0 0 0 0 0 0 0 0 0 0 0 0 0 0 0 0 0 0 0 0 0 0 0 0 0 0 0 1 0 0 0 0 0 0 0 0 0 0 0 0 0 0 0 0 0 0
"FBgn0028518" 0 1 0 2 0 0 0 0 1 0 2 3 0 0 0 0 0 0 0 0 0 0 0 0 0 0 0 4 5 21 47 2 8 0 0 0 0 0 0 0 0 0 0 3 0 0 0 0
"FBgn0028864" 0 0 0 0 0 0 0 0 0 0 0 0 0 4 0 0 0 0 0 0 0 0 0 0 0 0 0 0 0 0 0 0 0 0 0 0 0 0 0 0 0 0 0 0 0 0 0 0
"FBgn0028517" 0 0 0 0 0 0 0 0 0 0 0 0 0 0 0 0 0 0 0 0 0 0 0 0 0 0 0 0 0 0 0 0 0 0 0 0 0 0 0 0 0 0 0 0 0 0 0 0
"FBgn0051780" 0 0 0 0 0 0 0 0 0 0 0 0 0 2 0 0 0 0 0 0 0 0 0 0 0 0 0 0 0 0 0 0 0 0 0 0 0 0 0 0 0 0 0 0 0 0 0 0
"FBgn0051827" 0 0 0 0 0 0 0 0 0 0 0 0 0 0 0 0 0 0 0 0 0 0 0 0 0 0 0 0 0 0 0 0 0 0 0 0 0 0 0 0 0 0 0 0 0 0 0 0
"FBgn0001986" 3729 3888 4100 3070 3290 3025 4206 3807 3694 3916 4812 3811 10504 10095 10011 6786 6903 7781 9142 9096 9367 9371 8195 10089 3764 4176 4253 3863 3915 4024 2881 3479 3965 4081 3757 3487 7914 9683 9682 7874 8269 116 7846 8902 7165 6142 6940 6602
"FBgn0028507" 1055 1106 1140 1006 791 790 1020 990 1089 1023 911 948 809 625 721 643 709 689 621 812 722 978 848 1025 1053 1025 1064 895 983 977 882 982 846 891 1270 902 744 715 755 714 855 9 858 809 790 721 629 696
"FBgn0051826" 0 0 0 0 0 1 2 0 0 0 0 0 8 10 5 3 17 13 5 0 4 1 2 7 0 0 0 0 0 0 0 0 0 0 0 0 6 5 5 1 0 0 1 6 9 4 7 1
"FBgn0041627" 1602 1456 1758 1589 1425 1214 1317 1376 1227 1307 960 1044 631 572 559 399 533 399 418 503 348 377 360 509 1551 1721 1399 1278 1386 1120 1334 1557 1421 995 1352 920 550 609 646 323 363 5 626 592 753 492 421 317
"FBgn0001990" 1564 1484 1804 1599 1282 1214 1706 1666 1750 1343 1645 1591 2657 2502 2183 2095 2110 2471 1637 2039 1656 2226 1841 2136 1337 1372 1430 1551 1546 1612 1443 1469 1597 1663 1669 1574 1431 1731 1567 2192 2196 23 2078 2231 1974 1784 1879 1554
"FBgn0001987" 7 10 10 78 343 113 92 40 63 680 584 285 3011 2701 2640 2993 3352 3773 2640 2954 3609 3172 2750 3991 632 683 596 962 1152 935 307 244 464 497 327 368 3012 3077 3672 2874 3679 56 3690 4290 4072 2149 1942 1555
"FBgn0003936" 2 10 0 3 0 0 1 0 0 0 0 0 3 2 0 10 4 8 1 0 0 0 1 0 3 3 0 0 0 0 2 2 0 1 0 0 1 1 3 1 0 0 1 0 0 3 1 11
"FBgn0001989" 1280 1349 1269 1296 1007 1067 1412 1328 1506 1279 1512 1350 1724 1698 1674 1316 1312 1309 1484 1669 1354 2011 1650 2032 1083 1165 1136 1143 1203 1287 1214 1261 1325 1424 1348 1443 1131 1169 1527 1306 1166 14 1211 1151 1150 1965 1782 1745
"FBgn0028863" 1 0 0 0 0 0 0 0 0 0 0 0 1 3 1 5 9 2 24 13 3 6 3 1 0 4 0 0 0 1 0 2 0 0 0 0 2 3 4 1 2 0 4 1 4 4 2 7
"FBgn0028946" 0 0 0 0 0 0 0 0 0 0 0 0 0 0 0 0 0 0 0 0 0 0 0 0 0 0 0 0 0 0 0 0 0 0 0 0 0 0 0 0 0 0 0 0 0 0 0 1
"FBgn0028948" 0 0 0 0 0 0 0 0 0 0 0 0 0 0 0 0 0 0 0 0 0 0 0 0 0 0 0 0 0 0 0 0 0 0 0 0 0 0 0 0 0 0 0 0 0 0 0 0
"FBgn0028949" 0 0 0 0 0 0 0 0 0 0 0 0 0 0 0 0 0 0 0 0 0 0 0 0 0 0 0 0 0 0 0 0 0 0 0 0 0 1 0 0 0 0 0 0 0 0 0 1
"FBgn0028944" 0 0 0 0 0 0 0 0 0 0 0 0 0 0 0 0 0 0 0 0 0 0 0 0 1 1 0 0 0 0 0 0 0 0 0 0 6 3 2 0 0 0 0 0 0 0 0 1
"FBgn0028950" 0 0 0 0 0 0 0 0 0 0 0 0 0 0 0 0 0 0 0 0 0 0 0 0 0 0 0 0 0 0 0 0 0 0 0 0 0 1 3 0 0 0 0 0 0 0 0 2
"FBgn0028901" 0 0 0 0 0 0 0 0 0 0 0 0 0 1 0 0 0 1 0 0 1 1 5 5 0 0 0 0 0 0 0 0 0 0 0 0 0 0 0 0 1 0 2 4 3 0 3 0
"FBgn0028903" 0 0 0 0 0 0 0 0 0 0 0 0 0 0 0 0 0 0 0 0 0 0 0 0 0 0 0 0 0 0 0 0 0 0 0 0 0 0 0 0 0 0 0 0 0 0 0 1
"FBgn0028902" 0 0 0 0 0 0 0 0 0 0 1 0 0 0 0 0 0 0 0 0 0 1 0 0 0 0 0 0 0 0 0 0 0 0 0 0 0 0 0 0 0 0 0 0 1 0 0 1
"FBgn0051824" 0 0 0 0 0 0 0 0 0 0 0 0 0 0 0 0 0 0 0 0 0 0 0 0 0 0 0 0 0 0 0 0 0 0 0 0 0 0 0 0 0 0 0 1 0 0 0 0
"FBgn0051735" 0 0 0 0 0 0 0 0 0 0 0 0 0 0 0 0 0 0 0 0 0 0 0 0 0 0 0 0 0 0 0 0 0 0 0 0 0 0 0 0 0 0 5 3 4 0 0 0
"FBgn0032577" 0 0 0 0 0 0 0 0 0 0 0 0 0 0 0 0 0 0 0 0 0 0 0 0 0 0 0 0 0 0 0 0 0 0 0 0 0 0 0 0 0 0 0 0 0 0 0 0
"FBgn0028514" 1 0 0 0 0 0 0 0 0 0 0 0 0 0 0 0 0 0 0 0 0 0 0 0 0 0 0 0 0 0 0 0 0 0 0 0 0 0 0 0 0 0 0 0 0 0 0 0
"FBgn0028857" 0 0 0 0 0 0 0 0 0 0 0 0 0 0 1 2 0 0 0 1 0 0 0 1 0 0 0 0 0 0 0 0 0 0 0 0 0 0 0 0 0 0 0 0 0 0 0 0
"FBgn0028856" 0 0 0 0 0 0 0 0 0 0 0 0 0 0 0 6 7 8 0 2 0 0 5 1 0 0 0 0 0 0 0 0 0 0 0 0 2 0 3 0 0 0 0 0 0 1 3 5
"FBgn0028858" 0 0 0 0 0 0 1 0 0 0 0 0 0 0 0 0 0 0 0 0 0 0 0 0 0 0 0 0 0 0 0 0 0 0 0 0 0 0 0 0 2 0 0 0 0 0 1 0
"FBgn0028644" 9 2 8 1 0 0 0 2 1 6 0 3 3 5 0 0 0 3 2 0 0 0 0 0 0 2 3 1 2 1 2 6 0 6 4 2 0 0 1 0 3 0 3 1 0 2 4 0
"FBgn0045827" 0 0 0 0 0 0 0 0 0 0 0 0 0 0 0 0 0 0 0 0 0 0 0 0 0 0 0 0 0 0 0 0 0 0 0 0 0 0 0 0 0 0 0 0 0 0 0 0
"FBgn0000182" 0 0 0 1 0 1 0 0 0 0 0 0 0 0 0 0 0 0 0 0 0 0 0 0 0 0 0 0 0 0 0 0 0 0 0 0 0 0 0 0 0 0 0 0 0 0 0 0
"FBgn0013433" 0 0 0 1 0 0 0 0 0 0 0 0 0 0 0 3 1 1 0 1 0 1 0 0 0 1 0 0 1 0 0 0 0 0 1 0 2 2 1 1 2 0 0 0 0 6 3 2
"FBgn0051820" 0 0 0 0 0 0 0 0 0 0 0 0 0 0 0 0 0 0 0 0 0 0 0 0 0 0 0 0 0 0 0 0 0 0 0 0 0 0 0 0 0 0 0 0 0 0 0 0
"FBgn0028645" 14 8 11 5 6 5 14 11 21 7 9 12 18 20 13 0 2 3 24 1 8 2 7 8 6 4 18 19 14 12 10 34 12 54 31 13 1 4 3 1 3 0 20 14 10 6 17 9
"FBgn0051821" 0 0 0 0 0 0 0 0 0 0 0 0 0 0 3 0 0 1 0 0 0 0 0 0 0 0 0 0 0 0 0 0 0 0 0 0 0 0 1 0 0 0 57 41 34 1 0 1
"FBgn0051823" 0 0 0 0 0 0 0 0 0 0 0 0 0 1 0 0 0 5 0 2 0 0 0 2 0 0 0 0 0 0 0 0 0 0 0 0 0 0 0 0 0 0 28 28 14 1 2 11
"FBgn0041183" 0 0 0 0 0 0 0 0 0 0 0 1 0 0 0 0 0 0 0 0 0 1 0 0 0 0 0 0 0 0 0 0 0 0 0 0 0 0 0 0 0 0 73 73 68 1 2 16
"FBgn0028935" 0 0 0 0 0 0 0 0 0 0 0 0 0 0 0 0 0 0 0 0 0 0 0 0 0 0 0 0 0 0 0 0 0 0 0 0 0 0 5 0 0 0 0 0 0 8 5 12
"FBgn0051822" 0 0 0 0 0 0 0 0 0 0 0 0 0 0 0 0 0 0 0 0 0 0 0 0 0 0 0 0 0 0 0 0 0 0 0 0 0 2 0 0 0 0 0 0 0 0 0 0
"FBgn0028900" 0 0 0 0 0 0 0 0 0 0 0 0 0 0 0 0 0 1 0 0 0 0 0 1 0 0 0 0 0 0 0 0 0 0 0 0 0 0 0 0 0 0 0 0 0 1 0 0
"FBgn0028520" 0 0 0 0 0 0 0 0 0 0 0 0 0 0 0 0 0 0 0 0 0 0 0 0 0 0 0 0 0 0 0 0 0 0 0 0 0 0 0 0 0 0 0 0 0 0 0 0
"FBgn0028884" 0 0 0 0 0 0 0 0 0 0 0 0 0 1 2 0 0 0 0 0 0 0 0 0 0 0 0 0 0 0 0 0 0 0 0 0 0 0 0 0 0 0 0 0 0 1 0 0
"FBgn0028893" 0 0 0 0 0 0 0 0 0 0 0 0 0 0 0 0 0 0 0 1 0 1 0 0 0 0 0 0 0 0 1 0 0 0 0 0 0 0 0 0 0 0 0 0 1 9 3 0
"FBgn0028515" 1486 1329 1479 1474 1289 1078 1565 1577 1394 1551 1113 1233 180 64 69 80 97 135 121 101 114 220 119 179 1654 1774 1474 1446 1497 1175 1521 1641 1415 1303 1779 1317 301 343 304 73 66 1 118 99 100 269 239 192
"FBgn0028897" 526 516 488 487 383 371 436 498 394 397 491 466 69 55 56 227 272 233 152 166 236 65 47 82 475 516 571 436 456 452 291 324 283 573 634 497 128 86 131 180 224 2 317 324 239 102 101 79
"FBgn0040079" 2254 2277 2383 2488 2164 1920 2786 2210 2749 2074 2049 2201 683 629 656 944 1000 1034 990 1219 1196 845 868 949 2102 2206 2184 2003 2038 2149 2011 2195 2004 2024 2230 2035 955 1331 1199 599 767 14 1169 1149 1164 1026 891 829
"FBgn0028896" 1 0 2 0 0 0 2 4 2 10 0 2 20 19 14 36 45 57 38 29 53 23 12 16 0 3 1 1 1 1 0 0 0 0 1 1 57 56 52 64 53 1 37 20 15 44 30 45
"FBgn0001992" 5 4 1 0 0 0 2 1 3 0 4 1 9 20 24 17 32 46 37 24 38 51 59 37 2 0 0 0 0 1 2 1 3 5 2 0 25 103 71 42 55 0 44 59 62 30 27 26
"FBgn0028895" 885 906 946 939 789 791 908 860 925 761 843 839 684 675 721 665 727 694 569 497 562 680 704 799 836 923 817 910 865 862 1035 1040 905 967 997 1000 544 746 612 655 618 6 843 761 703 701 593 634
"FBgn0028525" 977 959 898 1386 1400 1164 176 271 194 831 1075 1215 47 24 35 42 37 34 30 37 28 42 12 31 1403 1610 1598 1042 896 1137 1382 1152 1426 1184 1574 1330 43 36 44 32 33 1 74 45 71 109 112 65
"FBgn0011708" 3177 3474 3720 3656 3202 2915 3538 3657 3702 3364 4167 4069 1308 1142 1242 1212 1245 1302 1202 1254 1214 1191 1082 1365 3862 4193 3786 3530 3349 3601 3959 3690 3658 3522 3653 3268 996 1205 1234 1286 1214 13 1293 1350 1416 1102 1224 987
"FBgn0001086" 7076 7604 7377 6711 6697 6661 7629 7362 6673 7758 7773 6130 16109 15508 14744 11667 12199 11737 16635 17432 16983 15425 14322 17282 7535 7212 7911 7967 6991 7994 6502 7412 7590 8107 7375 7222 15068 14545 17683 13756 13654 194 15464 16168 15800 16194 14530 14404
"FBgn0014092" 819 821 884 723 694 632 975 948 996 979 999 1064 1407 1510 1309 1045 1071 1049 1228 1276 1368 1575 1232 1702 926 1026 1003 926 907 871 968 892 905 1054 1076 928 1379 1474 1740 1444 1455 28 1285 1265 1148 1456 1529 1530
"FBgn0040984" 18 32 32 26 23 17 39 18 14 42 35 24 17423 14430 15004 16525 17246 17353 13563 13964 15097 20082 21447 21675 36 54 26 21 22 14 29 26 26 24 37 19 18506 17156 21439 12341 11804 196 21273 20288 23391 15836 12905 10829
"FBgn0028506" 2094 1975 2440 1919 1556 1504 2151 2262 2031 2036 1959 1786 7791 7211 7348 6064 6137 6144 6595 7167 6333 6958 6298 7827 2127 2244 2207 1444 1428 1767 1576 1635 1683 1644 1670 1766 6791 6891 7942 5266 5357 63 6039 5835 5550 6351 5438 5669
"FBgn0025678" 4270 4476 4173 3288 4054 3628 4019 4257 3948 4344 4994 3916 15384 14733 14263 10355 10865 9234 10191 11345 11803 13362 10097 12723 4367 4502 4926 4523 4455 4541 3772 4062 4286 4458 4219 3995 12061 13347 13538 9352 10633 148 9883 10692 9607 12989 10675 11346
"FBgn0000307" 13652 14169 13908 12075 13567 12126 13524 13849 12799 14164 15840 14845 9516 8724 7784 7923 7215 8643 10041 9499 9929 9157 9396 10604 15046 15251 15809 13986 13409 14554 12670 13357 12464 16112 15643 14101 8155 10682 9319 8254 9179 114 10207 10332 10244 7531 7931 7839
"FBgn0028899" 1 1 1 0 1 1 0 1 0 2 2 1 79 57 54 43 53 45 77 42 38 35 25 20 1 0 1 4 3 4 3 1 1 3 2 4 45 84 69 100 181 0 95 59 121 45 67 145
"FBgn0001995" 1369 1188 1322 1348 1131 1088 1329 1455 1469 1360 1411 1471 1872 1644 1605 1420 1448 1528 1785 2094 2161 1530 1500 1690 1157 1219 1185 1161 1227 1196 1329 1434 1501 1339 1386 1293 1315 1324 1370 1617 1327 14 1603 1495 1597 1327 1473 1310
"FBgn0000250" 15606 15871 17057 16637 14411 14094 17309 17718 17758 15418 17548 15764 22349 22823 19834 22886 23233 28428 26301 25549 27140 25885 21555 25409 16254 17285 15816 15808 14318 15443 15294 15783 16051 15486 15824 14965 18257 24412 21853 27041 28905 237 27652 26668 24164 17403 21980 21056
"FBgn0000339" 1300 1228 1314 1271 1094 1009 1187 1220 1353 1201 1372 1345 2690 2478 2363 2015 2306 2572 2299 2435 2394 2563 2446 2763 1144 1253 1389 1149 1248 1289 1149 1063 1129 1309 1305 1181 2533 2493 2885 2290 2256 26 2182 2278 2047 2302 2103 1946
"FBgn0015338" 1620 1580 1606 1417 1269 1236 1234 1310 1320 1521 1812 1767 1172 1046 1147 1028 1200 1053 1068 1022 1082 1214 923 1177 1414 1490 1533 1383 1560 1445 1650 1634 1727 1613 1747 1655 1286 1414 1320 958 741 13 1057 1237 945 1308 1086 1009
"FBgn0028894" 722 638 712 628 562 508 654 543 674 581 573 528 1212 1199 1167 1194 1082 929 998 1157 972 1017 967 1056 642 597 597 529 637 564 607 716 604 713 767 270 1041 1102 1088 1235 1184 24 1336 1316 1201 1001 612 1043
"FBgn0028375" 2369 2585 2645 2731 2568 2318 2422 2928 2429 2451 2726 2440 1341 1464 1215 1237 1169 1522 2283 2001 1878 1440 1144 1653 2992 2971 2957 2771 2742 2910 2720 2943 2989 2847 2771 2689 1552 2253 1724 2063 1447 16 2172 2109 1524 1248 1726 1529
"FBgn0032582" 0 0 0 0 1 1 0 1 1 1 0 0 13 19 15 49 64 54 22 29 54 18 17 18 0 0 0 0 0 0 0 0 0 0 0 0 28 69 42 51 39 0 12 17 23 18 10 20
"FBgn0001994" 5426 5776 6019 4240 4870 4127 6062 6291 5731 6169 6665 5943 19928 18466 18027 16317 15319 15817 18782 18967 16391 21359 17436 20636 6846 6980 7161 6272 5761 5885 5780 4954 5871 7650 7284 5503 16392 20556 20046 15165 17798 242 18306 20435 19905 21857 16787 17587
"FBgn0002673" 5459 6205 6499 5993 5545 5222 6327 6314 6215 5478 6827 6287 135 130 101 260 340 527 334 232 355 67 144 175 6014 6136 6085 6029 5818 6228 5811 5960 6524 5887 5921 5471 187 354 216 430 280 7 295 245 292 115 115 124
"FBgn0024734" 1375 1525 1595 1425 1323 1386 1596 1519 1425 1258 1124 1117 741 703 602 560 502 639 726 563 562 385 399 455 1288 1284 1592 1431 1522 1640 1253 1294 1438 1588 1687 1522 494 529 567 607 463 3 598 507 542 417 619 687
"FBgn0020416" 0 0 0 0 0 0 0 0 0 0 0 0 0 0 0 1 0 0 0 0 1 0 0 0 0 0 0 0 0 0 0 1 0 0 0 0 0 0 0 0 2 0 2 4 0 1 5 0
"FBgn0020415" 2050 2122 2201 161 324 196 1322 1502 1976 820 1224 1059 4743 4721 3950 354 529 381 3285 2923 3266 2601 2469 3378 176 140 247 108 220 567 821 1266 1100 29 21 9 174 484 247 244 414 2 1617 2325 1315 27 16 25
"FBgn0020414" 356 288 294 47 42 31 218 175 311 180 45 33 408 352 386 43 33 32 236 140 136 21 18 26 10 3 11 21 21 39 141 205 131 14 3 2 10 11 10 11 11 0 93 109 37 1 3 5
"FBgn0032585" 0 0 1 0 0 0 0 0 1 0 0 0 7 7 5 9 10 5 0 2 6 2 4 0 0 0 0 0 0 0 0 0 0 0 0 0 14 28 13 25 14 1 0 1 0 26 25 25
"FBgn0032586" 8021 8282 8976 8333 8376 7662 8741 8965 8887 7647 9512 8412 18126 16640 16748 15796 16324 17736 16109 15369 17557 18819 17033 20324 9488 9892 9661 7921 7270 7941 6743 7595 7028 10171 9748 9038 18714 19809 22588 13407 14640 188 16758 17088 13970 9055 7619 7359
"FBgn0051816" 0 0 0 0 0 0 0 0 0 0 0 0 0 0 0 0 0 0 0 0 0 0 0 0 0 0 0 0 0 0 0 0 0 0 0 0 0 0 0 0 0 0 0 0 0 0 0 0
"FBgn0051815" 0 0 0 0 0 0 0 0 0 0 0 0 0 0 4 1 0 5 0 1 0 1 1 1 1 0 0 0 0 0 0 0 0 0 0 0 3 1 2 1 8 0 5 1 1 0 0 1
"FBgn0032590" 0 0 0 0 0 0 0 0 0 0 0 0 1 1 1 1 1 6 3 1 0 2 5 0 0 0 0 0 0 0 0 0 0 0 0 0 4 3 6 5 5 0 0 2 0 2 2 2
"FBgn0032588" 1 0 0 0 0 0 0 0 0 0 0 1 0 0 0 0 0 0 0 0 0 0 0 0 0 0 0 0 1 1 0 1 0 0 0 0 0 0 0 1 0 0 0 0 0 0 0 0
"FBgn0032587" 1542 1865 1791 1605 2064 1426 1632 1844 1616 2205 2096 1710 39 43 49 77 80 98 112 105 73 40 49 36 2106 1997 2089 1835 2013 2161 1787 2329 2134 2905 2647 2179 68 84 61 201 240 0 94 93 50 102 151 104
"FBgn0028523" 416 297 365 154 117 178 160 261 181 302 149 156 12266 9749 10635 10012 12927 11675 9310 8880 11663 7162 7507 7334 153 115 140 202 204 228 198 228 257 86 70 45 6086 5995 4978 5870 4728 79 6147 7311 8010 6131 5354 6701
"FBgn0001185" 974 918 912 1045 840 832 1032 981 959 887 1178 1027 568 509 540 444 438 362 520 791 443 882 822 1105 1090 1033 984 956 952 1036 891 1049 986 1139 1143 982 649 744 738 447 434 7 755 774 721 835 576 602
"FBgn0051812" 41 45 40 49 24 28 58 51 48 28 34 23 46 27 38 18 42 32 42 35 57 31 15 17 30 45 39 83 83 72 33 59 36 45 37 28 68 97 96 82 80 5 30 22 45 66 73 64
"FBgn0032597" 924 852 941 953 708 700 858 925 916 876 1032 1075 1073 1094 999 1199 1272 1354 1133 1171 1386 1139 1066 1255 943 1032 1068 968 942 983 794 938 1021 1023 1085 1044 1027 1168 1375 1259 950 20 1424 1451 1397 1609 1543 1815
"FBgn0032598" 2 0 2 0 2 1 1 3 1 6 9 16 164 179 109 234 361 435 220 215 379 362 407 329 7 0 4 3 3 8 7 2 1 8 6 5 251 633 506 191 269 6 237 198 376 98 101 202
"FBgn0032600" 2643 2744 2990 2565 2375 2244 6176 4438 5815 2526 3028 2697 8637 8231 8105 8030 8360 8361 10975 8690 11406 8122 7513 8361 3037 3015 3142 2345 2404 2625 2718 2950 2982 3085 2902 2519 8351 10134 10512 7387 8274 117 8898 9298 8326 7880 7594 7805
"FBgn0032601" 0 1 1 0 3 0 0 0 0 0 0 0 1 0 0 1 0 1 1 0 0 0 0 1 1 1 0 0 0 0 2 0 0 0 0 0 1 0 0 3 2 0 1 0 0 0 0 0
"FBgn0032603" 3 2 0 1 1 0 24 4 15 0 19 44 0 1 1 1 0 0 0 1 0 0 0 0 0 0 1 0 0 2 4 0 3 2 2 0 0 0 1 0 0 0 1 0 2 1 0 0
"FBgn0040262" 0 0 0 1 0 0 0 1 0 0 0 0 45 41 38 3 6 4 20 5 8 4 1 4 0 0 0 0 0 0 0 1 0 0 1 0 9 6 2 14 14 0 4 12 4 9 6 4
"FBgn0040261" 0 0 0 0 0 1 0 0 0 0 0 0 0 0 0 0 0 0 0 0 0 0 0 0 0 0 0 1 0 0 0 0 0 1 1 0 0 0 0 0 0 0 0 0 0 0 0 0
"FBgn0040260" 0 0 0 0 0 0 0 0 0 0 0 0 0 1 3 2 0 0 1 10 0 2 2 1 0 0 0 0 0 0 0 0 0 0 0 0 4 0 1 0 0 0 1 0 3 8 2 0
"FBgn0004797" 1304 1004 1165 1278 830 843 798 996 1014 829 975 1272 32 43 50 40 40 114 66 67 53 47 102 83 873 887 1143 792 654 873 987 1114 869 893 964 773 44 59 64 55 50 1 62 69 85 28 22 28
"FBgn0051739" 8016 8192 8666 8181 7040 6781 7795 8624 7815 7318 8329 7565 10905 10540 10166 8532 9296 10292 9589 9926 10138 9959 9163 10641 8188 8396 8525 8162 7782 7981 7048 7735 7594 8559 8370 7384 9654 11798 12187 10546 11841 151 10796 11734 10542 11805 10770 10797
"FBgn0051781" 0 0 0 0 0 2 0 0 0 0 0 0 3 4 2 1 0 1 1 0 0 0 1 1 0 0 0 0 0 0 0 0 0 0 0 0 0 0 0 0 0 0 0 1 0 0 0 0
"FBgn0032615" 0 0 0 0 0 0 0 0 1 0 0 0 0 12 2 1 3 10 1 1 2 3 1 4 0 0 0 0 0 0 0 0 0 0 0 0 6 4 1 11 11 2 0 0 1 23 31 25
"FBgn0051809" 0 0 0 21 24 6 1 0 0 0 0 0 31 87 91 151 193 158 241 153 232 493 338 409 0 2 1 0 0 0 1 1 1 1 1 0 81 124 118 39 38 0 16 13 9 26 26 32
"FBgn0051810" 0 0 0 6 12 7 1 0 0 0 0 0 16 41 57 95 132 98 178 141 172 266 158 229 0 1 0 1 0 0 0 1 0 5 1 1 39 73 60 29 30 0 16 12 7 22 31 39
"FBgn0032614" 0 0 0 0 0 0 0 0 0 0 0 0 0 0 0 0 1 1 1 0 1 2 1 4 0 0 0 0 0 0 0 0 0 0 0 0 1 0 1 0 0 0 1 0 1 1 0 1
"FBgn0032613" 0 0 0 0 0 0 0 0 0 0 0 0 0 0 0 0 0 0 0 0 0 0 0 0 0 0 0 0 0 0 0 0 0 0 0 0 0 4 0 0 0 0 0 1 5 0 0 1
"FBgn0032612" 1 6 2 5 5 5 1 9 4 1 13 3 9 19 15 25 34 26 26 54 50 28 28 22 4 10 8 3 2 1 8 14 7 1 3 1 52 52 42 15 24 0 41 47 56 34 20 21
"FBgn0022213" 16598 17526 18576 17251 15848 15047 16489 17811 16743 17439 18141 17481 1356 1170 1300 1360 1380 1363 1654 1735 1774 1643 1420 1507 15126 15396 16519 16592 15166 18076 14011 15751 16348 16006 15558 16219 1958 2593 2390 1933 2369 28 2527 2800 3217 2484 1801 2142
"FBgn0032609" 2 0 0 0 0 0 0 0 0 1 1 0 0 1 0 0 0 0 0 0 1 2 0 1 1 0 0 0 4 0 0 0 0 1 0 0 0 0 2 1 0 0 2 0 3 1 0 0
"FBgn0032602" 0 0 0 0 0 0 0 0 0 0 0 0 1 1 1 1 3 1 0 1 2 1 0 0 0 0 0 0 0 0 0 0 0 0 0 0 2 0 4 0 1 0 6 9 3 1 1 3
"FBgn0015391" 12046 12464 12703 13515 12810 11913 10538 12506 10154 12480 12816 11834 7757 8441 6930 10967 9257 15141 16644 12749 16861 11332 8541 8553 12019 12450 12717 13195 11647 12879 12017 13196 13021 12511 12254 12460 5708 10789 6271 15093 14846 89 10043 10779 7066 7779 10646 11577
"FBgn0032596" 5632 5691 6245 6130 4721 4577 4813 5066 5028 5418 5532 5035 8842 7921 7215 7189 7765 8333 6412 6939 7400 6827 5965 7341 4849 5005 5760 5169 5106 5409 5363 5223 5361 5706 5659 5489 7983 7826 8970 9072 7708 126 8306 7570 8448 7894 8354 8000
"FBgn0032595" 0 0 0 0 0 0 0 0 0 0 0 0 0 0 0 0 0 0 0 0 0 0 0 0 0 0 0 0 0 0 0 0 0 0 0 0 0 0 0 0 0 0 0 0 0 0 0 0
"FBgn0027779" 4245 4239 4472 4525 4327 3851 4105 4404 4256 3945 4911 4370 3316 2803 3019 3178 3471 3289 3302 3891 3925 3576 3446 3884 4166 4269 4740 4294 4322 4690 4308 3877 4557 4936 4767 4517 3405 3572 3621 3345 3149 22 3486 3556 3724 3899 3526 3834
"FBgn0062978" 9 8 24 17 13 10 1 10 7 10 23 27 10 12 10 9 4 9 4 8 2 9 6 11 0 5 2 1 7 2 6 2 1 5 9 13 3 6 0 3 1 0 10 9 10 4 3 23
"FBgn0051807" 31 25 31 26 32 17 30 34 50 27 31 26 41 28 31 21 32 36 6 1 4 7 4 8 63 58 74 50 31 22 60 62 57 65 50 44 69 63 66 49 37 0 78 85 83 67 66 70
"FBgn0032593" 3 2 4 6 5 4 2 0 6 1 0 3 8 6 15 4 14 13 12 2 5 1 2 10 11 4 10 6 3 4 1 3 3 11 13 4 20 13 12 8 6 0 19 14 19 16 8 13
"FBgn0032618" 0 0 0 0 0 0 0 0 0 0 0 0 0 0 0 0 0 0 0 0 0 0 0 0 0 0 0 0 0 0 0 0 0 0 0 0 0 0 0 0 0 0 0 0 0 0 0 0
"FBgn0053179" 0 0 0 0 0 0 0 0 0 0 0 0 0 0 0 0 0 0 0 0 0 0 0 0 0 0 0 0 0 1 0 0 0 0 0 0 1 0 0 0 0 0 0 0 0 5 0 1
"FBgn0051806" 0 0 0 0 0 0 0 0 0 0 0 0 0 0 0 0 0 0 0 0 0 0 0 0 0 0 0 0 0 0 0 0 0 0 0 0 0 0 0 0 0 0 0 0 0 0 0 0
"FBgn0032625" 0 0 0 0 0 0 0 0 0 0 0 0 0 0 0 0 2 0 0 0 0 0 0 0 0 0 0 0 0 0 0 0 0 0 0 0 0 0 0 0 0 0 2 0 0 0 0 0
"FBgn0032624" 0 0 0 0 0 0 0 0 0 0 0 0 0 0 0 0 0 0 0 0 0 0 0 0 0 0 0 0 0 0 0 0 0 0 0 0 0 0 0 0 0 0 0 0 0 0 0 0
"FBgn0026150" 3346 3455 3615 2868 2894 2721 3019 3049 2814 3375 3637 3167 6836 7025 6219 5359 5576 5627 5411 5833 5631 6835 5509 6712 3346 3369 3652 3460 3378 3558 3010 3314 3301 3785 3701 3422 6378 6578 7411 6142 6471 67 5444 5889 5266 6857 6025 6405
"FBgn0032620" 2598 2798 3074 2792 2536 2127 2239 2642 2267 2096 3019 3134 1076 1022 910 1764 1862 1825 1493 1907 1721 2166 1865 2330 2326 2810 2590 2512 2645 2562 2211 2237 2338 2653 2756 2171 888 985 813 1317 954 17 661 700 566 983 779 824
"FBgn0051805" 0 0 0 0 0 0 0 0 1 0 0 0 7 1 3 6 1 5 3 4 12 3 6 5 0 1 0 0 0 0 0 1 0 0 0 0 15 13 7 3 8 0 2 8 2 6 4 5
"FBgn0040985" 811 886 924 827 719 648 955 921 1002 864 884 896 242 243 193 212 176 310 485 374 466 324 418 665 1013 1121 1015 840 827 1067 568 606 525 1001 1062 1030 308 318 502 325 239 1 361 369 313 405 470 441
"FBgn0052832" 0 0 0 0 0 0 0 0 0 0 0 0 1 0 0 0 0 0 0 0 0 0 0 0 0 0 0 0 0 0 0 0 0 0 0 0 0 0 0 0 0 0 0 0 0 0 0 3
"FBgn0045487" 0 0 0 0 0 0 0 0 0 0 0 0 0 0 0 1 0 1 0 0 0 0 0 0 0 0 0 0 0 0 0 0 0 0 0 0 0 0 0 0 0 0 1 1 0 0 1 0
"FBgn0045486" 0 0 0 0 0 0 0 0 0 0 0 0 0 0 0 1 0 0 0 0 0 0 0 0 0 0 0 0 0 0 0 0 0 0 0 0 0 1 0 0 0 0 1 0 0 0 0 2
"FBgn0045485" 0 0 0 0 0 0 0 0 0 0 0 0 0 0 0 0 0 2 4 0 3 0 0 0 0 0 0 0 0 0 0 0 0 0 0 0 1 0 1 2 5 0 1 1 2 2 1 0
"FBgn0046888" 0 0 0 0 0 0 0 0 0 0 0 0 0 0 0 0 1 3 2 0 1 0 0 0 0 0 0 0 0 0 0 0 0 0 0 0 1 6 0 1 4 0 1 5 8 1 0 1
"FBgn0051804" 0 0 0 0 0 0 0 0 0 0 0 0 0 0 0 0 0 0 0 0 0 0 0 0 0 0 0 0 0 0 0 0 0 0 0 0 1 0 0 0 0 0 0 0 0 0 2 0
"FBgn0032633" 2989 2819 3542 2680 2727 2439 3087 3061 2991 2666 2514 2690 4681 4337 4250 5017 5010 6150 4908 5960 5814 5456 6278 6485 3305 3478 2996 2607 2717 2391 3357 3794 3327 2760 3753 2688 4715 6538 5534 4070 5278 60 5846 5910 5613 5214 4233 5010
"FBgn0032632" 0 0 0 0 0 0 0 0 0 0 0 0 0 0 0 0 0 0 0 0 0 0 0 0 0 0 0 0 0 0 0 0 0 0 0 0 0 0 0 0 0 0 1 0 1 5 0 0
"FBgn0032629" 1 1 1 1 1 0 4 3 3 4 2 3 478 357 389 794 655 1042 806 1126 813 1137 1278 803 3 5 1 1 1 0 1 8 2 3 4 1 644 764 736 356 638 9 1039 1511 2053 1629 1006 1094
"FBgn0051784" 3 0 0 0 0 0 0 0 0 0 0 0 0 0 0 0 0 0 0 0 0 2 4 0 0 0 0 0 0 0 0 0 0 0 0 0 0 3 1 0 0 0 0 0 0 3 1 1
"FBgn0020503" 4730 4996 5208 5393 5120 5093 5441 5488 5402 5759 6014 5944 437 375 340 418 466 567 543 573 528 401 367 488 5457 5281 5823 4982 4639 4760 5425 5285 6266 6192 6481 6224 634 845 785 487 552 6 807 946 829 582 704 643
"FBgn0032635" 2800 2928 3145 3378 2851 2671 3009 3073 3106 2909 3146 2954 6435 5984 5676 5185 5429 6255 5889 5379 6374 6010 5278 6057 3114 3337 3505 3161 3212 3414 2641 3126 3227 3348 3549 3236 6190 7275 7534 5687 5216 67 7127 7397 6831 6732 6323 6212
"FBgn0032636" 0 0 0 0 0 0 0 0 0 0 0 0 0 0 0 0 0 0 0 0 0 0 0 0 0 0 0 0 0 0 0 0 0 0 0 0 0 1 1 0 0 0 0 0 0 0 0 0
"FBgn0032637" 1 1 2 2 0 0 2 2 0 1 0 1 1 0 0 0 0 0 1 0 0 2 0 0 5 2 1 1 2 1 0 4 1 1 0 1 0 0 1 0 0 0 0 0 0 0 0 0
"FBgn0032640" 2997 3283 3175 2938 2535 2406 2973 3046 2995 2926 3627 3248 6813 6664 6364 4705 5296 5451 4970 5698 6003 6003 5668 7208 3412 3685 3600 3128 3009 2967 3025 3222 3251 3441 3306 3152 6431 6827 7055 5413 5726 88 5715 5945 5167 6269 5810 5844
"FBgn0032642" 364 388 352 445 293 319 318 368 342 319 362 327 427 380 364 289 319 323 304 319 291 329 238 334 332 407 348 503 529 487 352 379 327 470 443 435 289 313 273 328 256 6 347 330 359 306 349 365
"FBgn0032644" 754 724 883 764 659 640 782 796 713 636 775 814 694 532 618 500 523 583 530 609 566 597 560 655 750 831 818 848 892 821 789 801 827 883 924 796 587 627 638 539 488 4 638 640 628 513 512 501
"FBgn0013810" 174 230 146 110 142 107 19 180 20 88 198 118 79 52 52 54 71 108 37 65 93 56 74 55 61 95 91 94 147 92 265 412 371 269 251 203 59 104 79 54 89 1 127 112 126 93 109 114
"FBgn0032651" 0 0 0 1 1 0 0 0 0 0 0 0 7 6 11 3 0 1 3 8 5 0 0 1 0 0 0 0 0 0 0 0 0 0 1 0 18 7 20 2 2 0 6 5 5 8 14 5
"FBgn0032654" 0 0 0 0 0 0 0 0 0 0 0 0 0 0 0 0 0 0 0 0 0 0 0 0 0 0 0 0 0 0 0 0 0 0 0 0 0 0 0 0 0 0 0 0 0 0 1 0
"FBgn0032652" 0 0 0 0 0 0 0 0 0 0 0 0 0 0 0 0 0 0 0 0 0 0 0 0 0 0 0 0 0 0 0 0 0 0 0 0 0 0 2 0 0 0 0 0 0 0 0 0
"FBgn0032650" 0 0 0 0 0 0 0 0 0 0 0 0 0 0 0 2 0 0 0 0 0 0 0 0 0 0 0 0 0 0 0 0 0 0 0 0 1 0 0 0 0 0 0 0 0 0 0 0
"FBgn0032649" 0 0 0 0 0 0 0 0 0 0 0 0 0 0 0 0 0 0 0 0 0 0 0 0 0 0 0 0 0 0 2 0 0 0 0 0 0 0 0 0 0 0 7 1 6 0 0 0
"FBgn0032648" 0 0 0 0 0 0 0 0 0 3 1 0 0 0 0 0 0 0 0 0 0 1 1 0 0 0 0 0 0 0 0 0 0 0 0 0 1 0 0 0 0 0 1 0 2 0 0 0
"FBgn0032647" 0 0 0 0 0 0 0 0 1 1 0 0 1 0 0 1 1 2 3 2 4 1 0 0 0 0 0 0 0 0 0 0 0 1 0 1 1 1 3 2 3 0 6 3 6 4 1 3
"FBgn0032646" 2558 2597 2423 2943 2590 2402 2947 2772 3032 2761 2703 2684 994 968 931 847 876 845 939 1194 1160 1054 944 1258 2656 2950 2658 2768 2826 2773 3479 3046 2955 3177 3563 3067 913 965 1102 901 901 11 1041 983 1109 1314 1219 1046
"FBgn0032645" 11 21 8 52 67 44 190 116 169 79 25 21 9 22 8 63 38 97 148 186 247 55 16 25 58 75 55 56 22 22 138 81 49 37 44 24 78 73 148 68 82 1 51 71 61 97 67 24
"FBgn0003187" 7062 6824 7219 8364 6648 6324 7558 7460 7719 5730 5603 5876 55 41 68 95 132 310 71 85 54 50 43 33 5749 5900 6125 6543 6115 6247 7454 7320 7019 6962 7985 7344 99 172 109 190 167 0 195 218 253 78 57 91
"FBgn0032643" 3623 3660 3622 3636 3533 3297 3250 3816 3507 4074 4491 3630 5036 3924 4225 3003 3053 2448 2955 3185 2980 4172 2772 3975 3541 3752 4055 4118 3718 4012 3489 3714 4199 4306 3634 4008 3854 3466 3955 2722 2601 57 3802 3889 3469 5488 4090 4643
"FBgn0024689" 2601 2621 2533 2648 2469 2303 2768 2793 2756 2383 3044 2593 4602 4926 4146 4047 3820 5481 4611 4267 4982 4324 4026 5358 2529 2785 2758 2866 2822 3077 2176 2453 2425 2881 2993 2545 3252 4509 4023 5511 5284 58 4739 4774 4487 3012 4553 4118
"FBgn0027885" 2191 2326 2341 2651 2817 2481 2232 2096 2138 2311 2584 2539 12914 11529 11579 10481 10985 10173 11124 10961 11221 9606 9125 11515 2661 2924 2708 2594 2880 2647 2612 2879 2751 3397 3345 2956 11388 12027 13332 9509 10505 171 13305 13799 13215 13117 10767 11055
"FBgn0000183" 9330 10341 10377 10461 10212 9659 9698 9860 9393 10464 10488 9440 650 468 458 263 260 426 344 318 336 124 149 216 10224 10340 11123 10734 9941 10824 9081 9611 10107 10840 10741 9836 629 696 805 467 327 4 397 515 469 435 468 399
"FBgn0032639" 0 0 0 0 0 0 0 0 0 0 0 0 0 1 1 0 0 0 0 0 0 0 0 0 0 0 3 0 0 0 0 0 0 0 0 0 1 0 0 0 0 0 0 0 0 1 0 2
"FBgn0032638" 0 0 0 0 0 0 0 0 0 0 0 0 0 0 0 0 0 0 0 0 0 0 0 0 0 0 0 0 0 0 0 0 0 0 0 0 0 0 0 0 1 0 0 0 0 0 0 0
"FBgn0011274" 2 0 0 0 1 1 0 0 0 0 2 0 0 0 2 0 1 2 1 2 6 3 0 1 4 1 2 6 1 1 0 2 1 3 6 2 1 5 3 3 1 0 8 2 10 1 2 1
"FBgn0051803" 0 3 0 0 0 1 0 1 0 0 1 0 50 32 24 33 24 40 30 24 27 34 38 34 0 0 0 0 0 0 0 1 0 2 0 0 37 57 42 21 33 0 42 41 50 52 40 37
"FBgn0032634" 744 745 804 763 601 541 686 634 698 674 849 884 1419 1298 1289 1310 1232 1274 1229 1377 1317 1571 1331 1794 750 762 752 663 735 678 727 687 709 751 751 702 1333 1347 1722 1324 1318 21 1424 1424 1449 1616 1407 1319
"FBgn0032656" 1969 1970 2002 1725 1710 1322 1683 1714 1680 1914 1885 1714 649 562 477 596 667 762 643 695 700 560 630 727 2130 2101 1848 1854 1696 1966 1984 1900 2064 2182 2124 1831 744 978 905 589 1013 14 1063 1201 1157 752 779 731
"FBgn0032658" 0 0 0 0 0 0 0 0 0 0 0 0 0 1 0 0 6 1 0 0 0 3 1 1 0 0 0 0 0 0 0 0 0 0 0 0 0 4 1 0 2 0 1 3 3 4 3 0
"FBgn0051742" 0 0 0 0 0 0 0 0 0 0 0 0 0 0 2 0 1 0 0 0 0 0 0 0 0 0 0 0 0 0 0 0 0 0 0 0 0 0 0 0 0 0 0 0 2 0 0 0
"FBgn0040989" 0 0 0 0 0 0 0 0 0 0 0 0 0 0 0 0 0 0 0 0 0 0 0 0 0 0 0 0 0 0 0 0 0 0 0 0 0 0 1 0 0 0 0 0 0 0 2 0
"FBgn0051740" 0 0 0 0 0 0 0 0 0 0 0 0 0 0 0 0 0 0 0 0 0 0 0 0 0 0 0 0 0 0 0 0 0 0 0 0 0 0 1 0 0 0 0 0 0 2 1 0
"FBgn0000120" 0 0 0 0 0 0 0 0 0 0 0 0 18 4 7 11 2 5 0 9 7 0 3 2 0 0 0 0 0 0 0 0 0 0 0 0 0 0 1 2 0 0 1 0 0 3 3 4
"FBgn0002939" 0 0 0 0 0 0 0 0 0 0 0 0 1 2 0 0 0 1 0 1 2 2 0 1 0 0 0 0 0 0 0 0 0 0 0 0 1 0 0 0 0 0 0 1 0 0 0 2
"FBgn0051741" 0 0 0 0 0 0 0 0 0 0 0 0 0 5 5 1 0 2 1 2 1 1 0 0 0 0 0 0 0 0 0 0 0 0 0 0 1 0 0 0 0 0 0 0 0 0 0 0
"FBgn0032664" 0 0 0 0 0 0 0 0 0 0 0 0 1 0 0 0 0 1 0 0 0 0 1 0 0 0 0 0 0 0 0 0 0 0 0 0 0 0 0 0 0 0 0 0 0 0 0 0
"FBgn0032665" 0 0 0 0 0 0 0 0 0 0 0 0 0 4 0 0 1 0 0 0 0 0 0 0 0 0 0 0 0 0 0 0 0 0 0 0 0 1 0 2 0 0 0 0 0 1 0 0
"FBgn0041184" 13 12 22 24 9 19 16 17 19 20 17 24 9230 9106 8136 8043 8045 9142 6427 6249 6343 5663 5579 7397 18 32 17 22 12 13 28 23 12 27 18 19 5884 7013 6175 5548 6234 79 7473 6933 5902 5310 6367 6614
"FBgn0051785" 0 0 0 0 0 0 0 0 0 0 1 0 1 0 0 5 5 1 3 1 0 0 2 2 0 1 0 0 0 0 0 0 0 0 0 0 0 0 0 0 2 0 0 0 2 1 2 5
"FBgn0032663" 0 0 0 0 0 0 0 0 0 0 0 0 0 0 0 1 0 0 0 0 3 0 0 0 0 0 0 0 0 0 0 0 0 0 0 0 0 0 1 0 0 0 0 0 0 0 0 0
"FBgn0032660" 0 1 0 0 1 0 0 1 0 1 0 0 0 0 2 3 0 0 2 2 1 2 0 0 0 0 1 1 5 2 0 0 0 0 2 0 7 7 3 2 1 0 15 19 17 11 10 15
"FBgn0023096" 6 6 9 4 5 5 3 11 15 8 7 7 146 72 77 104 132 117 93 71 75 71 75 66 9 9 17 19 18 26 7 19 13 14 10 9 145 146 124 93 111 1 182 200 203 113 99 83
"FBgn0032669" 0 0 3 1 0 2 4 1 0 1 0 3 107 101 107 141 188 222 108 70 114 193 212 162 1 2 3 3 0 0 9 1 2 2 3 3 188 242 209 55 109 3 172 178 260 108 94 153
"FBgn0032670" 2 4 5 6 4 2 3 6 3 8 32 12 113 91 94 139 231 181 74 94 129 216 175 139 5 1 3 7 4 5 8 6 4 4 5 6 151 218 161 80 108 1 234 190 277 115 96 114
"FBgn0032677" 0 0 0 0 0 0 0 0 0 0 0 0 0 0 0 1 0 2 2 0 0 0 0 0 0 0 0 0 0 0 0 0 0 0 0 0 0 0 0 0 0 0 0 0 0 0 0 0
"FBgn0000636" 0 0 0 1 0 0 0 0 0 0 0 0 18 25 18 65 36 70 39 29 36 17 25 22 0 1 0 0 0 2 3 2 0 0 0 0 16 44 23 12 8 1 40 45 64 35 25 17
"FBgn0011559" 0 0 0 0 0 0 0 0 0 0 0 0 8 11 18 38 45 40 1 7 9 9 11 22 0 0 0 0 0 0 0 0 0 2 0 0 25 20 40 8 6 0 8 5 10 11 6 18
"FBgn0051787" 0 0 0 0 0 0 0 0 0 0 0 0 0 0 0 1 0 1 0 0 0 0 0 0 0 0 0 0 0 0 0 0 0 0 0 0 0 0 0 1 0 0 0 0 0 0 0 0
"FBgn0051788" 0 0 0 0 0 0 0 0 0 0 0 0 0 0 0 0 0 0 0 0 0 0 0 0 0 0 0 0 0 0 0 0 0 0 0 0 0 0 0 0 0 0 0 0 0 0 0 0
"FBgn0051802" 0 0 0 0 0 0 0 0 0 0 0 0 5 0 3 0 0 0 0 0 0 0 0 0 0 0 0 0 0 0 0 0 0 0 0 0 0 0 0 0 0 0 0 0 0 0 0 0
"FBgn0032671" 854 794 831 845 745 751 690 703 722 923 965 947 972 942 807 944 968 1185 550 695 596 700 586 594 923 985 959 1015 988 1053 902 861 824 1044 1133 1051 880 930 770 994 904 11 1192 1168 684 876 725 991
"FBgn0032680" 0 0 0 0 0 0 0 0 0 0 0 0 0 2 0 0 1 0 22 17 8 0 0 0 0 0 0 0 0 0 0 0 0 0 0 0 0 0 0 0 0 0 5 8 0 0 0 0
"FBgn0032682" 1 1 3 4 1 3 7 3 7 3 3 7 2351 2038 1952 1736 1701 1646 2001 1739 1786 1688 1429 2027 1 7 4 2 0 0 2 3 4 1 4 0 1860 2278 2228 1596 1375 19 1972 1782 1544 1230 1344 1914
"FBgn0032684" 0 0 0 0 0 0 0 0 0 0 0 0 0 0 1 11 23 21 0 0 10 9 6 1 0 0 0 0 0 0 0 0 0 0 0 0 2 11 6 1 7 0 2 4 2 0 3 7
"FBgn0032685" 1 0 0 0 0 0 0 0 0 0 0 0 1 0 0 0 0 0 0 0 1 0 0 2 0 0 0 0 0 0 0 0 0 0 0 0 3 0 2 2 0 0 0 1 1 0 0 3
"FBgn0032688" 4098 3938 4637 4020 3498 3248 4054 4022 3849 3700 3697 3769 2217 2276 2454 2303 2376 2190 2271 2673 2432 1751 1633 2163 4009 4167 3855 3836 3853 3807 3634 4161 3878 3868 4404 3651 2627 2803 2842 1995 2290 30 2720 3122 2888 301 250 2009
"FBgn0051789" 0 0 0 0 0 0 0 0 0 0 0 0 2 4 1 2 3 6 2 3 5 4 0 0 0 0 0 0 0 0 0 0 0 0 0 0 6 3 5 0 1 0 5 4 6 14 7 0
"FBgn0032690" 2184 2249 2405 1868 1855 1762 1875 1922 1806 1986 2576 2386 4160 3901 4082 5270 5453 5868 5130 5771 5547 4053 4339 5061 1929 2032 2067 2113 1959 2053 1964 2053 2082 2541 2307 2340 4774 5977 5613 4621 4503 52 5190 4764 5070 5309 4653 4795
"FBgn0032694" 34 26 51 168 153 120 303 144 268 71 376 362 580 488 658 846 886 589 418 700 373 1268 1354 1015 245 327 372 135 228 226 150 368 360 178 118 74 1035 1273 870 586 806 10 444 548 420 1893 574 1085
"FBgn0032693" 5 7 3 3 4 5 11 3 12 8 5 3 3607 2916 2838 2825 2800 3244 3066 2809 2890 3211 3045 3514 4 11 9 7 9 6 5 8 4 3 2 5 2074 2451 2517 3741 3752 42 3860 4421 4470 4802 3472 3473
"FBgn0032692" 0 2 0 0 0 0 0 0 0 0 0 0 69 76 55 55 39 66 19 45 36 61 36 95 0 2 0 0 1 0 1 0 0 0 0 1 58 59 47 48 39 0 55 44 39 92 57 62
"FBgn0032691" 1013 897 1014 875 724 692 1107 663 586 681 474 524 1480 1388 1313 978 1060 1085 721 950 978 1147 1261 1418 798 850 663 623 788 532 789 930 758 628 1109 416 1466 1607 1510 959 1064 14 1424 1509 1520 1613 1204 1115
"FBgn0032689" 4196 4325 4514 4604 4873 4540 4410 4572 4160 4906 5024 4203 5879 5761 5217 2204 2027 2678 3885 2877 3280 4399 3704 5413 4751 4694 5025 5079 4978 5135 3929 3883 4530 5394 4676 4194 1906 2623 2380 3204 2071 39 3193 3632 2697 2247 3801 4645
"FBgn0003270" 0 0 1 0 0 0 0 1 1 0 69 59 62 48 53 31 25 60 25 35 62 34 36 40 0 0 17 1 0 14 4 0 1 9 1 4 33 47 39 77 32 1 18 47 14 16 19 24
"FBgn0032683" 0 0 0 1 0 0 0 0 0 2 0 1 188 224 201 381 490 489 190 108 182 115 128 98 0 0 0 0 0 3 0 1 1 0 0 0 161 239 123 188 126 4 164 157 136 243 200 200
"FBgn0032681" 6 5 6 9 9 1 12 5 3 15 4 7 3069 2892 2999 3596 3922 4550 3652 4189 4786 2598 3347 3140 10 17 3 5 5 5 5 4 8 4 9 4 3951 5395 4530 2025 3205 25 3893 4160 4737 3840 2943 2558
"FBgn0032698" 2708 2488 2539 2705 2291 2215 2500 2624 2451 2449 2625 2551 806 764 735 717 859 896 471 568 640 696 618 724 2257 2385 2392 2770 2576 2740 2220 2696 2669 2433 2654 2614 1119 1271 1230 883 728 6 1007 1049 984 1273 742 630
"FBgn0032700" 1063 1035 1207 753 655 573 1008 1097 1042 875 1103 1055 534 599 494 842 671 864 584 531 646 694 585 676 1165 1205 1231 1147 1070 1225 933 1090 1100 1266 1225 1010 625 812 700 669 592 9 758 720 716 701 645 733
"FBgn0032701" 952 977 928 810 800 710 1027 1176 1113 895 1263 1300 1763 1925 1589 1727 1573 1795 2103 2488 2462 2314 1920 2464 1151 1293 1299 1174 1271 1226 1101 993 1144 1136 1211 995 1942 2578 2713 2702 2464 21 1983 2388 2073 2138 1941 1902
"FBgn0032703" 1067 972 1121 1026 930 817 898 993 941 818 1076 978 976 986 857 1146 1158 1371 1117 1347 1280 1026 856 1094 954 1064 1036 968 948 1010 1067 973 952 1144 1187 1158 1058 1116 1051 1286 1321 11 1101 1083 961 1244 1275 1353
"FBgn0032705" 5963 5368 6359 5698 4789 4351 4952 5307 5154 5773 6478 5826 774 688 754 563 638 770 287 488 553 398 599 883 5620 5753 5849 5351 4964 5375 5258 5687 5973 5351 5498 5198 1039 1083 1187 445 545 6 1002 1012 1120 1285 816 928
"FBgn0032709" 0 0 0 0 0 0 0 0 0 0 0 0 0 0 0 0 0 0 0 0 0 0 0 0 0 0 0 0 0 0 0 0 0 0 0 0 0 0 0 0 0 0 0 0 0 0 0 0
"FBgn0040993" 0 0 0 0 0 0 0 0 0 0 0 0 0 0 0 0 0 0 0 0 0 0 0 0 0 0 0 0 0 0 0 0 0 0 0 0 0 0 0 0 0 0 0 0 0 0 0 0
"FBgn0027074" 0 0 0 0 0 0 0 0 0 0 0 0 3 9 0 7 2 3 0 1 0 0 3 8 0 1 0 0 0 0 0 0 0 0 0 0 0 2 0 0 0 0 0 1 0 0 3 0
"FBgn0032713" 4 12 2 5 3 5 10 7 18 17 12 9 4 14 19 21 19 7 1 11 6 8 11 33 14 34 16 2 4 3 12 9 3 7 11 7 6 9 11 10 1 0 4 4 3 10 12 2
"FBgn0027070" 1827 1284 2028 2941 2757 2561 1576 2339 1457 3110 3700 3491 1060 949 981 993 1271 1567 812 1628 876 2103 2264 2526 3034 3306 3223 3005 3036 3282 3189 2808 2962 3629 3936 2969 895 1307 1506 1534 1469 25 1197 1093 837 1165 1459 1469
"FBgn0015808" 1840 1541 1802 1373 1179 1056 1493 1125 1090 1619 890 902 511 302 368 255 252 260 378 414 537 324 290 409 1364 1367 871 1125 1462 903 1148 1588 1271 856 1705 833 607 635 653 274 213 3 470 479 551 586 501 476
"FBgn0032719" 0 0 0 0 0 0 0 0 0 0 0 2 1 1 11 2 7 5 6 7 15 2 6 3 0 1 0 0 2 0 0 0 0 1 0 0 0 7 0 10 19 0 4 2 7 18 11 14
"FBgn0003896" 3 1 4 5 2 5 3 0 3 7 3 3 2418 2462 2778 1829 2108 1424 2729 2633 2704 2552 2331 2830 3 7 7 0 1 3 2 3 5 8 3 4 1811 2428 1849 1312 1494 22 1839 1375 925 2071 1339 1786
"FBgn0053120" 0 0 0 0 0 1 1 2 0 0 0 0 38 68 63 89 123 120 28 27 49 33 50 61 0 1 0 0 0 1 0 0 0 0 0 0 61 101 45 30 35 0 57 78 80 28 29 57
"FBgn0051752" 0 1 0 0 0 0 0 0 0 0 1 0 9 30 19 32 40 54 16 20 21 15 31 15 0 0 0 0 0 0 0 0 0 0 0 0 32 26 28 8 16 0 19 33 48 11 13 30
"FBgn0032717" 8558 9402 8988 9655 9272 8743 8708 9761 8145 8887 9108 8584 6480 6245 6225 4808 5035 5899 6113 4865 4842 4241 3504 4729 10004 9930 9692 9493 8603 7985 8724 9870 9087 9453 9720 8180 5364 6670 5887 4948 5977 84 6423 6130 5563 5090 4885 5215
"FBgn0032715" 1013 1138 1086 945 848 707 1237 1110 1184 741 858 849 774 714 603 649 607 673 916 965 1029 808 567 821 786 839 926 781 859 917 868 939 922 895 988 816 565 506 754 545 382 11 690 641 833 700 729 637
"FBgn0040992" 0 0 0 0 0 0 0 0 0 0 0 0 0 0 0 0 0 0 0 0 0 0 0 0 0 0 0 0 0 0 0 0 0 0 0 0 0 0 0 0 0 0 0 0 0 0 0 0
"FBgn0045852" 1 0 0 0 1 1 3 1 0 1 0 0 171 661 717 310 293 129 190 333 141 203 236 337 0 1 0 0 1 2 1 0 0 0 2 0 513 673 415 154 447 5 212 282 315 706 187 348
"FBgn0032707" 0 0 0 0 0 0 0 0 0 1 0 0 0 1 0 2 3 2 0 3 0 0 0 1 1 0 0 0 0 0 0 0 0 0 0 0 1 1 9 0 0 0 2 1 11 1 2 4
"FBgn0032706" 1 0 1 1 4 1 3 3 0 11 1 0 45 40 40 56 91 74 17 29 48 59 67 65 1 2 0 0 1 0 0 0 1 6 2 2 47 54 100 24 46 0 58 67 100 65 41 71
"FBgn0025608" 4597 4817 5006 4623 4145 3874 4659 4713 4798 4406 5074 4695 4442 4154 3766 2920 2609 3359 4771 4032 4403 4022 2869 4225 4766 4934 4881 4776 4691 4711 4632 4448 4697 4927 4710 4485 3022 3408 3485 4850 4063 55 4562 4398 3345 4445 6391 5453
"FBgn0032704" 2363 2568 2607 2686 2174 2051 2441 2537 2626 2574 3118 2803 364 312 326 176 161 193 231 217 186 273 241 373 2581 2849 2633 2426 2281 2319 2790 2535 2740 2605 2642 2529 273 364 413 213 213 3 256 269 277 332 276 273
"FBgn0032702" 1693 1818 1774 1916 1698 1523 1582 1731 1676 1723 1759 1670 2473 2681 2648 2710 2755 2682 2819 2942 2746 2571 2625 3164 1802 1936 1753 1846 1769 1904 1892 1887 1905 1927 1872 1777 2318 3002 2820 2433 2808 26 3022 2647 2816 2743 2313 2467
"FBgn0005617" 13689 13833 14808 14470 13521 12787 13877 14757 13988 13742 15927 14652 4381 4350 4210 3909 4015 4652 4487 3731 4919 3453 3082 3625 14861 14882 15061 14830 14278 14549 14521 14682 14769 13938 14234 13237 3394 4325 3923 4431 4812 46 4958 4839 4387 3801 3681 3781
"FBgn0015553" 5925 6303 6753 6429 5292 5216 6505 6562 6196 5972 5535 5580 649 627 708 591 696 817 559 606 679 527 782 852 5693 5687 5524 5619 5239 5533 5730 5880 6438 5268 5971 5462 1231 1690 1336 575 718 6 1010 957 1027 1444 802 718
"FBgn0032724" 1485 1525 1504 1522 1346 1289 1508 1477 1492 1575 1760 1667 1210 1261 1108 884 976 1156 1087 835 1013 1103 910 1065 1526 1579 1571 1721 1675 1664 1751 1427 1870 1808 1888 1499 1032 1579 1406 1184 847 16 945 1124 893 937 1173 1187
"FBgn0032728" 1215 1129 1207 1152 1086 1016 1328 1365 1375 1154 1343 1066 3185 3543 3181 3385 3833 4069 2978 3214 3264 3618 3672 4593 1339 1466 1601 1401 1338 1390 1250 1283 1430 1476 1421 1209 3073 4155 3671 3746 3927 37 3572 3410 3384 2570 2994 3329
"FBgn0032730" 464 546 553 432 421 381 492 502 498 437 713 671 777 755 721 494 564 741 332 373 454 613 585 651 495 456 477 528 483 528 517 577 504 668 661 638 533 648 660 580 574 9 677 667 653 392 443 478
"FBgn0032732" 924 995 977 834 789 774 750 846 828 832 1028 983 823 732 652 576 562 616 710 840 788 634 529 762 890 990 923 841 844 782 968 847 924 897 975 928 728 548 796 666 469 7 733 684 770 566 661 677
"FBgn0032734" 0 0 0 0 0 1 0 0 0 0 1 0 7 11 15 23 53 61 11 10 23 13 31 24 0 0 0 0 1 0 0 0 0 1 1 0 10 10 12 3 4 0 25 32 38 10 17 45
"FBgn0051792" 0 0 0 0 1 0 1 0 0 0 0 1 91 86 64 9 19 12 75 31 58 149 167 153 60 42 26 0 1 0 0 0 0 21 24 0 41 45 94 12 7 0 94 68 100 106 81 69
"FBgn0051793" 752 736 798 1005 895 778 678 700 809 653 1069 887 285 224 232 322 409 628 158 185 223 540 753 788 1715 1566 1749 1395 1492 1452 768 873 1002 1354 1471 1092 795 984 842 844 849 9 895 739 260 624 339 618
"FBgn0028569" 0 0 0 0 0 0 0 0 0 0 0 0 0 0 0 0 0 0 0 0 0 0 0 0 0 0 0 0 0 0 0 0 0 0 0 0 0 0 0 0 0 0 0 0 2 2 0 0
"FBgn0032740" 0 0 0 0 0 0 0 0 2 0 0 0 0 0 0 0 0 0 0 0 0 0 0 0 0 0 0 0 0 0 0 0 0 0 0 0 0 0 0 0 0 0 0 0 0 0 0 0
"FBgn0032741" 0 0 0 0 0 1 0 0 0 0 0 0 19 11 13 14 8 7 15 26 23 11 6 9 0 0 1 0 0 1 0 0 1 2 0 0 10 7 14 11 14 0 12 7 15 15 9 11
"FBgn0002022" 2003 2013 2066 2036 2063 1817 1843 2076 1718 2156 2298 2105 4425 4389 4034 3866 3825 3955 3363 3534 3494 4379 3968 4805 2177 2206 2297 2162 2209 2328 2066 2026 2096 2319 2124 2081 4213 4425 5159 4293 4155 56 4192 4304 3901 4436 4067 4199
"FBgn0032746" 1380 1196 1480 1336 1108 1016 1319 1158 1240 1196 1313 1312 921 776 860 809 978 842 681 839 774 1062 850 1167 1096 1207 1162 1210 1234 1236 1521 1392 1403 1251 1464 1212 954 722 1083 830 691 10 948 882 955 1099 980 868
"FBgn0032748" 10020 11656 11177 10371 12169 11402 12087 12555 10947 11637 13163 10085 2734 2763 2741 2800 2805 3865 3806 3516 3552 2282 2589 3139 13005 12682 12147 13154 12564 12558 9982 10383 10654 12457 10569 9593 2885 3667 2980 2511 2947 40 3490 3498 3115 1998 1972 2052
"FBgn0032749" 0 0 0 0 0 3 1 0 0 97 0 1 3 0 7 13 14 12 12 9 15 16 8 6 8 4 10 0 0 1 3 4 4 4 9 5 26 36 29 23 38 0 71 69 114 21 23 24
"FBgn0032750" 949 931 1048 848 701 644 810 840 760 773 735 805 280 265 241 207 252 179 178 175 230 245 172 257 798 848 752 754 848 858 1006 1135 918 787 917 719 266 294 295 206 156 7 87 133 143 344 261 209
"FBgn0032751" 0 0 0 0 0 0 0 0 0 0 0 0 0 0 0 0 0 0 0 0 0 0 0 0 0 0 0 0 0 0 0 0 0 0 0 0 0 0 0 0 0 0 0 0 0 0 0 0
"FBgn0032755" 0 0 0 0 0 0 0 0 0 0 0 0 0 0 0 0 0 0 0 0 0 0 0 0 0 0 0 0 0 0 0 0 0 0 0 0 0 0 0 0 0 0 0 0 0 0 0 0
"FBgn0000075" 0 0 0 3 0 0 3 1 0 1 0 0 140 70 73 86 118 62 42 40 39 59 19 35 0 0 0 0 0 1 0 5 1 0 1 1 107 122 81 105 135 0 120 73 98 444 142 39
"FBgn0002036" 576 600 694 853 774 661 709 591 680 552 637 665 29 15 16 14 30 18 7 71 13 3 9 7 588 641 604 687 658 635 644 596 645 834 812 723 34 46 21 6 15 0 37 29 30 60 39 8
"FBgn0010300" 21403 25878 22530 28354 28504 24976 27270 28250 26794 29232 20811 18100 18425 15791 14636 14959 15107 15484 14770 14760 12400 11502 13700 13299 30061 27715 29291 28717 25266 24875 23544 25651 24584 29689 29706 27823 9843 14155 12513 9348 13176 175 13401 13590 13698 15487 13498 16531
"FBgn0002031" 7267 7168 7464 7264 5996 5681 7276 7674 7864 6947 7853 7244 964 681 871 1511 1604 1600 1058 1092 1401 1789 1576 2024 5969 6372 6381 6549 6968 7243 5914 6651 6724 7014 7541 6944 703 771 772 1202 947 17 890 988 952 1422 1813 1377
"FBgn0000422" 0 0 0 0 0 0 0 0 0 0 0 0 0 0 0 10 17 9 0 0 1 0 0 0 0 0 0 0 0 0 0 0 0 0 0 0 0 1 1 0 0 0 0 6 5 6 3 3
"FBgn0002023" 5 0 3 0 1 0 1 0 0 0 0 0 0 0 3 0 0 1 1 1 0 0 0 0 0 0 0 0 0 0 0 0 0 0 1 0 1 0 0 3 0 0 2 0 2 3 2 0
"FBgn0032754" 0 0 0 0 0 0 0 0 0 0 0 0 0 0 0 0 0 0 0 0 0 0 0 0 0 0 0 0 0 0 0 0 0 0 0 0 0 0 1 0 0 0 0 0 0 0 0 0
"FBgn0053315" 0 0 0 0 0 0 0 0 0 0 0 0 0 1 0 0 0 0 0 0 0 0 0 0 0 0 0 0 0 0 0 0 0 0 0 0 1 1 0 1 0 0 1 4 2 0 0 0
"FBgn0032753" 0 0 0 0 0 0 1 1 0 0 7 6 2 1 8 3 6 2 1 3 4 16 10 16 0 0 0 0 0 1 1 0 1 0 4 0 1 2 1 7 4 0 7 8 10 13 3 7
"FBgn0032752" 1824 2109 1687 2370 2425 2002 2735 3148 2699 2386 2714 2407 3671 3043 3282 3239 3707 3753 3581 4134 3828 4185 3598 4414 2107 2292 2118 2285 2258 2394 2467 2281 2528 2618 2677 2233 3460 3390 4137 2992 4134 50 4433 4065 3481 2942 3599 3527
"FBgn0002021" 1203 1162 1377 1313 1138 972 1269 1194 1322 1298 1440 1355 462 384 473 294 397 392 333 420 380 378 458 567 1439 1467 1480 1380 1313 1508 1213 1262 1164 1461 1541 1391 508 635 593 510 456 2 430 485 482 407 529 393
"FBgn0032744" 132 142 129 77 121 75 139 100 143 116 120 86 518 406 429 406 384 315 345 269 414 254 227 276 188 208 207 125 116 142 178 190 221 107 138 151 608 588 519 380 299 10 451 413 453 453 367 388
"FBgn0051800" 314 333 264 295 290 273 345 336 360 305 395 394 926 931 867 752 742 811 725 851 866 890 792 1025 321 384 329 335 344 365 298 267 288 423 402 330 948 1042 1046 916 858 17 899 1020 870 900 839 898
"FBgn0001202" 1991 2008 2033 2034 1775 1653 2377 2131 2375 1897 1965 2005 2419 2174 2289 1723 2062 2343 2443 2679 2738 2014 2168 2472 1670 1886 2111 1752 1683 2007 2009 1862 2030 2269 2299 2078 1931 2273 2262 1831 1891 18 2256 2319 2476 1941 1718 1690
"FBgn0046302" 0 0 0 0 0 0 1 0 1 0 0 0 8 4 3 0 0 3 3 2 6 5 6 3 7 2 0 0 0 0 0 2 2 0 0 0 2 2 3 6 0 0 2 2 3 8 1 3
"FBgn0032733" 0 1 1 0 0 1 2 1 0 0 1 1 20 37 20 65 76 132 19 19 31 50 86 83 0 2 2 2 2 0 0 1 0 0 1 1 21 33 22 18 7 0 74 80 109 25 39 74
"FBgn0032731" 1586 2055 1930 1965 1763 1785 1932 2077 1940 2231 1787 1663 170 111 137 104 147 178 108 123 126 205 214 258 2223 2354 2279 2307 2220 2213 2220 1887 2012 2459 2628 2114 186 220 150 102 92 1 176 215 173 129 90 97
"FBgn0032729" 560 555 614 578 429 443 696 505 661 435 650 577 800 866 889 1031 1092 1131 717 900 911 1246 1288 1268 488 562 489 518 605 611 534 525 489 632 590 534 878 1145 943 783 831 8 1000 1161 1153 737 758 853
"FBgn0015772" 6792 7188 7511 7894 6790 7024 8171 8745 7996 7700 7524 7422 4332 4737 4486 4708 4920 5449 5194 5509 5340 4817 5345 4959 7122 7009 7095 6950 6535 5769 6860 7549 7345 6631 7777 6387 4577 6622 5354 3846 5543 64 5211 5491 5679 5537 4315 4784
"FBgn0032727" 6 2 7 4 4 3 10 3 16 3 2 5 36 29 43 21 33 26 50 47 44 30 16 19 4 0 2 2 7 0 5 7 5 15 15 17 52 68 56 20 51 1 42 50 70 60 38 42
"FBgn0032726" 3 1 3 2 3 3 2 3 3 2 1 5 13 3 9 7 1 7 3 5 10 7 8 3 1 1 0 2 1 1 0 1 1 1 2 3 12 8 14 3 6 0 13 9 13 3 5 3
"FBgn0032725" 1776 1608 1917 1748 1552 1387 1401 1501 1598 1711 1881 1635 3309 2811 2796 2499 2244 2402 2156 2412 2324 2640 1974 2645 1562 1702 1721 1578 1599 1695 1925 1663 1780 1619 1551 1678 2607 2379 2779 2695 2483 47 2528 2556 2264 2743 2620 2645
"FBgn0032723" 4981 5241 5563 5422 5492 5606 4903 5189 4221 5813 5873 5063 5777 5570 5005 3835 3884 6038 6164 4112 6526 5167 4722 6753 5714 5734 5869 6720 6477 6424 4499 5104 5358 6590 5902 5213 4652 5843 6575 5311 4345 71 4680 6074 5586 4021 5563 6363
"FBgn0010309" 3606 3230 3736 3598 3235 3144 3084 3612 3241 3792 3717 3684 440 534 581 278 316 339 359 350 385 323 440 509 3236 3447 3593 3501 3502 3544 2811 3423 3308 3628 3999 3776 494 626 433 381 505 7 479 553 578 502 340 479
"FBgn0015380" 2 4 3 6 4 6 4 3 1 2 5 0 1550 1315 1429 933 942 1115 2499 2929 2545 2559 2187 2827 6 15 4 3 3 5 2 3 1 5 9 13 1317 2468 1807 1051 1397 24 2292 2336 2388 2968 2510 2738
[truncated: 2,424,284 more chars]
