# Supplementary material for: Natural variation in the maternal and zygotic mRNA complements of the early embryo in Drosophila melanogaster
Source: BMC Genomics. 2022 Sep 8;23:641. doi: 10.1186/s12864-022-08839-4 (PMC9461177; doi:10.1186/s12864-022-08839-4)
Supplement: Supplementary file 4 — Additional file 4. Results showing differentially expressed genes within Zambia and Raleigh populations and between the two populations at both stage 2 and stage 5. Differential expression analysis was done using the DEseq2 (version 3.1) ⁠[49]⁠ package in R. Using DEseq2, we implemented the LRT (likelihood ratio test). For within- population analysis the replicates for each line were given the same label for the design matrix. For determining the differences between populations, we labeled lines as either Raleigh or Zambia in the design matrix and implemented the LRT test. [file 12864_2022_8839_MOESM4_ESM.xls]

## Sheet: DESeq2_Results_Zambia_Stage_2
baseMean	log2FoldChange	lfcSE	stat	pvalue	padj
FBgn0000008	2446.72	0.385795	0.153385	19.3358	0.000232992
FBgn0000032	4019.84	-0.0868843	0.0535291	14.4887	0.00231006
FBgn0000053	1158.07	0.0957374	0.190486	49.8152	8.74679e-11
FBgn0000064	6437.67	-0.288394	0.081284	19.2254	0.000245577
FBgn0000077	944.878	0.222857	0.0802197	19.7965	0.000187049
FBgn0000083	2630.06	-0.414738	0.0826178	82.8801	7.39807e-18
FBgn0000097	6067.33	0.025531	0.0598424	32.4283	4.25121e-07
FBgn0000100	19321	0.200302	0.81455	15.5443	0.0014059
FBgn0000114	43931.8	0.136812	0.0555951	15.606	0.00136563
FBgn0000116	11027.8	-0.655799	0.122452	38.8678	1.85124e-08
FBgn0000140	17209.6	0.12236	0.0855601	20.7867	0.000116581
FBgn0000146	3731.5	0.649918	0.121963	58.6478	1.14309e-12
FBgn0000150	21584.2	-0.0689195	0.0460127	90.898	1.405e-19
FBgn0000158	1519.75	0.0119174	0.210118	16.7827	0.000783309
FBgn0000173	4904.82	-0.0702173	0.0740925	13.4467	0.00376375
FBgn0000183	9881.71	-0.0375744	0.0557129	17.1587	0.000655576
FBgn0000221	438.884	0.356451	0.160918	16.6315	0.00084141
FBgn0000229	472.788	0.0922904	0.123332	35.6047	9.07721e-08
FBgn0000239	8391.46	-0.112286	0.0728763	15.1662	0.00168002
FBgn0000246	1032.48	-0.642832	0.193976	305.048	8.04029e-66
FBgn0000256	2279.3	-0.380884	0.0859347	63.2769	1.17182e-13
FBgn0000257	1959.69	0.0679139	0.0698236	29.8871	1.45765e-06
FBgn0000259	7453.34	-0.27838	0.0679471	16.7915	0.00078005
FBgn0000261	1601.89	0.108612	0.118671	24.6153	1.85813e-05
FBgn0000286	4444.65	-0.20547	0.0524311	20.8528	0.000112951
FBgn0000316	3407.11	0.148939	0.0580514	15.5693	0.00138949
FBgn0000326	646.939	0.361524	0.101591	58.5351	1.20822e-12
FBgn0000346	439.57	-0.39007	0.237853	309.647	8.12377e-67
FBgn0000351	1919.49	-1.16079	0.217391	27.6433	4.31514e-06
FBgn0000370	1979.65	-0.192135	0.113411	56.7843	2.85735e-12
FBgn0000376	7081.2	0.225318	0.111143	13.2638	0.00409952
FBgn0000416	17448.4	-0.00608267	0.0807727	38.3261	2.41096e-08
FBgn0000454	7209.95	-0.297465	0.111106	15.6284	0.00135126
FBgn0000479	4848.52	0.0198669	0.130263	13.018	0.00459781
FBgn0000520	1624.03	0.310598	0.0786049	15.8269	0.00123049
FBgn0000533	1980.17	-0.234863	0.0789609	33.6433	2.3562e-07
FBgn0000536	2209.9	-0.0362882	0.0757664	14.3227	0.0024973
FBgn0000565	682.125	-1.49081	0.18205	62.5753	1.65525e-13
FBgn0000575	1365.55	0.0607781	0.144741	23.29	3.51356e-05
FBgn0000578	6039.55	-0.00313212	0.0654021	39.6897	1.23971e-08
FBgn0000579	35664.1	-0.205833	0.0633374	37.1917	4.19104e-08
FBgn0000615	22558.1	-1.08085	0.136054	59.8845	6.2219e-13
FBgn0000617	1177.91	0.164675	0.0819474	37.9052	2.96014e-08
FBgn0000629	3402.99	-0.563677	0.0977444	42.8955	2.59e-09
FBgn0000662	5920.33	0.136556	0.0623962	19.4223	0.000223578
FBgn0000709	5863.72	0.177094	0.0656558	14.933	0.00187479
FBgn0000719	3257.12	0.366462	0.0893415	117.663	2.45866e-25
FBgn0000810	2465.58	0.213407	0.0891613	26.3385	8.10093e-06
FBgn0000826	2340.3	-0.69938	0.0991015	77.1033	1.28306e-16
FBgn0000927	8950.56	-0.754539	0.131276	38.599	2.11057e-08
FBgn0001087	6533.19	-0.11946	0.0492728	34.1985	1.79895e-07
FBgn0001091	16042.7	-0.373134	0.0739906	38.5521	2.15947e-08
FBgn0001092	38148.9	-0.809651	0.104175	66.9626	1.90743e-14
FBgn0001124	4308.62	-0.296123	0.0745583	17.3516	0.000598302
FBgn0001125	7977.01	-1.41847	0.114148	145.036	3.10029e-31
FBgn0001137	481.89	0.782613	0.153461	33.5539	2.46086e-07
FBgn0001142	12373.5	-0.0896798	0.0917791	19.1588	0.000253483
FBgn0001149	22456.1	-1.80318	0.145448	136.218	2.47036e-29
FBgn0001179	1852.8	0.0558018	0.0684803	14.1249	0.00273994
FBgn0001180	9431.92	-0.36528	0.0642193	33.726	2.26335e-07
FBgn0001189	1368.77	0.282533	0.0788294	63.9635	8.3568e-14
FBgn0001202	2015.74	-0.0462873	0.0821688	13.4	0.00384672
FBgn0001206	5270.98	0.183223	0.089297	13.6298	0.00345498
FBgn0001218	40500.4	-0.0603545	0.0417941	16.7152	0.000808728
FBgn0001220	11028.3	-0.540429	0.0930983	44.1394	1.40969e-09
FBgn0001224	2098.78	-1.66119	0.181945	737.607	1.4692e-159
FBgn0001225	29655.8	-0.519577	0.0962835	66.2001	2.77734e-14
FBgn0001226	30619.7	0.0395042	0.0782169	13.2374	0.00415033
FBgn0001233	136895	-0.47949	0.122795	17.4273	0.000577199
FBgn0001247	2776.41	-0.268405	0.071292	15.4969	0.00143765
FBgn0001248	11629.5	-0.206123	0.0876684	36.5368	5.76584e-08
FBgn0001276	703.355	-0.0228388	0.0943421	15.2008	0.00165283
FBgn0001291	1779.18	-1.6455	0.163301	94.4438	2.43127e-20
FBgn0001324	2842.86	-0.552499	0.1697	13.6907	0.00335789
FBgn0001565	6012.38	0.117414	0.0466966	27.4205	4.8055e-06
FBgn0001942	36708.5	0.0162473	0.052094	20.129	0.000159608
FBgn0001987	145.865	5.54787	0.732266	57.2666	2.25427e-12
FBgn0001994	5499.69	0.104852	0.0836774	25.6348	1.13731e-05
FBgn0002036	674.071	0.0372902	0.119001	18.7981	0.000300974
FBgn0002069	1619.83	-0.250512	0.0983517	14.8317	0.0019663
FBgn0002183	14036.6	-0.405181	0.0567127	74.733	4.13361e-16
FBgn0002284	6120.25	-0.0948938	0.0805189	21.3535	8.89e-05
FBgn0002354	374.485	-0.695466	0.179019	15.6669	0.00132698
FBgn0002441	6176.52	0.32306	0.0996866	23.3011	3.49479e-05
FBgn0002524	4866.44	-0.243776	0.0585114	50.6032	5.94337e-11
FBgn0002542	10175.9	-0.332547	0.0648863	26.7129	6.7625e-06
FBgn0002566	2129.05	-0.440972	0.0741937	48.408	1.74356e-10
FBgn0002593	20349.3	0.090983	0.22024	13.0707	0.00448618
FBgn0002707	1605.8	0.143234	0.124267	28.5567	2.77503e-06
FBgn0002715	1358.19	-0.140239	0.084149	21.6731	7.62881e-05
FBgn0002719	6164.81	-0.500297	0.0553817	89.9023	2.29903e-19
FBgn0002723	768.112	0.387452	0.190505	107.94	3.0454e-23
FBgn0002736	2200.74	-0.267121	0.0677592	50.0978	7.61493e-11
FBgn0002774	1767.77	0.0107344	0.0952439	40.5699	8.06729e-09
FBgn0002775	3323.09	-0.10859	0.0639277	13.7903	0.00320501
FBgn0002778	4053.49	-0.296083	0.105796	25.4785	1.22624e-05
FBgn0002787	6818.29	-0.309594	0.0750264	23.018	4.00366e-05
FBgn0002868	6.3648	6.16998	1.57747	23.3513	3.41159e-05
FBgn0002872	5307.8	0.220528	0.0756925	20.5812	0.000128606
FBgn0002878	6096.15	-0.359281	0.120727	25.2444	1.37262e-05
FBgn0002887	2575.03	-0.447101	0.0658676	92.725	5.69069e-20
FBgn0002891	2710.64	0.132014	0.105468	28.318	3.11447e-06
FBgn0002899	3152.41	-0.719357	0.0864891	77.1833	1.23331e-16
FBgn0002905	1285.25	-0.879913	0.163163	30.4094	1.13177e-06
FBgn0002906	6463.66	-0.0687972	0.0489329	31.4433	6.85638e-07
FBgn0002921	23789.7	0.360191	0.0886526	65.4919	3.93669e-14
FBgn0002932	1041.16	-0.422191	0.192623	22.6501	4.77646e-05
FBgn0002948	6127.09	-0.0918146	0.0945769	17.4017	0.000584236
FBgn0002973	5766.12	-0.16788	0.0542379	27.7407	4.11693e-06
FBgn0003023	17948.9	-0.0767396	0.0816039	36.5271	5.79333e-08
FBgn0003041	10172.9	-0.191127	0.0841529	15.5848	0.00137935
FBgn0003042	3041.73	-0.260444	0.0712638	16.8542	0.000757249
FBgn0003044	12004.2	-0.298197	0.0483364	57.5816	1.93088e-12
FBgn0003071	3186.17	-0.126083	0.18471	56.1288	3.9433e-12
FBgn0003074	8627.52	-1.33418	0.156937	67.0259	1.84887e-14
FBgn0003076	4221.25	-0.362817	0.100072	80.8004	2.06704e-17
FBgn0003082	1205.31	-1.39235	0.130902	156.093	1.27694e-33
FBgn0003087	3744.98	-0.221537	0.0616557	16.3193	0.000975244
FBgn0003093	1916.28	-0.111167	0.0746447	36.7528	5.19017e-08
FBgn0003114	1050.56	-0.377778	0.0984031	25.4212	1.26057e-05
FBgn0003118	506.767	0.940062	0.162177	114.537	1.15792e-24
FBgn0003159	7266.79	0.245057	0.0711733	42.7327	2.80448e-09
FBgn0003162	30.9073	1.25993	0.538418	15.3449	0.00154444
FBgn0003187	6933.16	-0.320295	0.0821027	34.7989	1.34342e-07
FBgn0003204	7549.17	-0.713367	0.0626878	126.533	3.0203e-27
FBgn0003209	2746.13	0.0774958	0.109678	20.8441	0.000113422
FBgn0003218	5927.38	-0.304803	0.103343	15.1177	0.00171878
FBgn0003227	819.923	-2.36684	0.17136	221.52	9.42102e-48
FBgn0003256	6220.03	-0.192804	0.10613	20.9284	0.000108944
FBgn0003257	2309.69	0.325127	0.0619577	32.3224	4.47535e-07
FBgn0003268	7743.82	-0.175422	0.0650413	14.066	0.00281668
FBgn0003270	11.3418	7.44845	1.37948	104.793	1.44752e-22
FBgn0003274	22065.5	0.225837	0.0798425	23.7844	2.77069e-05
FBgn0003275	921.774	0.315628	0.0795711	27.0487	5.75067e-06
FBgn0003285	1084.5	-0.595939	0.411128	175.597	7.87426e-38
FBgn0003292	2726.42	-0.644736	0.122997	64.3177	7.01931e-14
FBgn0003301	514.885	0.684956	0.201283	40.5183	8.27338e-09
FBgn0003317	3432.62	-0.0552964	0.0979617	62.3809	1.8215e-13
FBgn0003330	1790.6	-0.00222176	0.0791192	13.5518	0.00358334
FBgn0003353	460.213	0.132328	0.209439	35.7267	8.55409e-08
FBgn0003392	5086.02	-0.165596	0.0672295	33.1235	3.03323e-07
FBgn0003401	2282.64	-0.541259	0.10366	80.6805	2.19311e-17
FBgn0003410	6675.55	0.146228	0.0525587	14.8258	0.00197171
FBgn0003411	14.3267	6.14334	1.10723	69.7326	4.86989e-15
FBgn0003435	141.605	-1.29499	0.226783	93.0466	4.85379e-20
FBgn0003459	4478.37	-0.341283	0.098117	85.3358	2.19829e-18
FBgn0003462	5737.55	-0.126753	0.0672004	62.7001	1.55663e-13
FBgn0003480	567.037	0.39485	0.119086	17.6154	0.00052794
FBgn0003482	225.925	0.715825	0.191618	24.4619	2.00046e-05
FBgn0003502	8595.61	0.207255	0.0603531	36.4898	5.89952e-08
FBgn0003507	98.1195	1.21375	0.339277	15.7472	0.00127766
FBgn0003514	2555.32	0.0645313	0.0621544	17.8718	0.000467463
FBgn0003559	1009.26	-0.155233	0.124232	31.5959	6.36715e-07
FBgn0003638	4376.71	0.660675	0.136554	35.2899	1.05801e-07
FBgn0003654	3499.84	0.305877	0.0916983	14.4086	0.00239862
FBgn0003656	9619.28	0.216376	0.0958128	26.2482	8.46183e-06
FBgn0003676	12451.6	-0.430215	0.0593129	52.0614	2.90625e-11
FBgn0003701	8122.49	-0.0495664	0.0564898	16.5574	0.000871418
FBgn0003721	13406.8	0.127352	0.0570147	18.9676	0.000277645
FBgn0003733	6694.04	-0.218011	0.0508969	26.1759	8.76203e-06
FBgn0003748	2357.9	0.0592454	0.136346	69.9187	4.44288e-15
FBgn0003862	10594.5	-0.261673	0.085773	44.6308	1.10845e-09
FBgn0003884	50287.9	-0.10394	0.0615742	52.5527	2.28348e-11
FBgn0003885	3949.35	0.19177	0.0986439	18.0137	0.00043699
FBgn0003891	12273.4	-0.718854	0.129194	42.3513	3.37929e-09
FBgn0003916	244.862	-0.180658	0.256414	28.6072	2.70801e-06
FBgn0003920	36.4725	0.785681	0.368859	35.5074	9.51721e-08
FBgn0003922	39.3495	0.303055	0.419364	36.7757	5.13274e-08
FBgn0003935	11.9008	-2.2494	1.67976	47.3533	2.92331e-10
FBgn0003943	109812	0.227863	0.0555784	152.388	8.04742e-33
FBgn0003950	94.2025	-0.30504	0.345424	61.1225	3.38378e-13
FBgn0003964	6081.81	-0.116085	0.0564096	20.5618	0.000129807
FBgn0003969	5708.42	-0.319547	0.0611992	31.5577	6.48618e-07
FBgn0003978	986.464	-0.225607	0.0954909	17.7147	0.00050364
FBgn0003984	179.524	1.89448	0.313661	156.912	8.49982e-34
FBgn0003996	52.8951	-0.45284	0.356313	250.303	5.62711e-54
FBgn0003997	233.569	0.711461	0.183164	20.2922	0.000147647
FBgn0004055	545.068	-0.612119	0.16704	58.5618	1.19249e-12
FBgn0004057	414.722	-0.804692	0.169023	51.1563	4.53104e-11
FBgn0004087	512.446	-0.514519	0.148699	15.847	0.00121889
FBgn0004103	9445.83	-0.00831896	0.0470781	17.9779	0.000444482
FBgn0004106	4442.45	-0.128681	0.0507379	610.011	6.80914e-132
FBgn0004108	2136.58	-0.664455	0.0976621	186.803	2.99403e-40
FBgn0004177	17913.6	-0.116115	0.0395443	34.0845	1.90142e-07
FBgn0004183	60.4075	-0.661898	0.366885	28.4842	2.87409e-06
FBgn0004185	248.794	-0.100001	0.262774	26.4432	7.702e-06
FBgn0004186	278.496	-0.0286939	0.256921	33.0115	3.2028e-07
FBgn0004187	118.208	0.0261834	0.27919	27.7001	4.19852e-06
FBgn0004191	20.3294	0.222931	0.474632	14.4361	0.0023678
FBgn0004192	35.7459	0.868357	0.450894	20.6487	0.000124524
FBgn0004359	1365.23	-0.505533	0.0724992	75.0653	3.50844e-16
FBgn0004367	3412.02	-0.464055	0.0812146	54.9387	7.07609e-12
FBgn0004368	6446.05	-0.0522696	0.111079	52.4311	2.42396e-11
FBgn0004369	1471.6	0.796551	0.170212	25.3988	1.27428e-05
FBgn0004370	7127.85	0.390029	0.0835921	57.364	2.14882e-12
FBgn0004374	2694.13	-0.255312	0.0932684	16.6521	0.000833242
FBgn0004378	5835.52	-0.158554	0.0899126	13.6316	0.003452
FBgn0004379	5777.24	-0.0970719	0.0487263	16.6415	0.000837418
FBgn0004381	3440.25	-0.289125	0.0870209	13.9018	0.00304198
FBgn0004389	11.0596	5.87293	1.21002	66.8721	1.99446e-14
FBgn0004400	3291.84	0.461843	0.108262	78.2044	7.44971e-17
FBgn0004401	19295.7	0.3781	0.0993472	20.217	0.00015304
FBgn0004404	5648.72	0.173068	0.0866562	21.8949	6.85997e-05
FBgn0004406	1932.57	-0.0187301	0.0995471	15.9204	0.00117739
FBgn0004432	32837.3	-0.4544	0.0653497	47.4511	2.78655e-10
FBgn0004436	3667.82	0.0189057	0.0743749	15.6198	0.00135678
FBgn0004556	1949.87	-0.00332534	0.0870378	16.4398	0.00092124
FBgn0004598	21075.6	0.177986	0.110976	18.7366	0.000309908
FBgn0004606	3150.71	0.236169	0.105212	14.4134	0.00239321
FBgn0004643	6068.28	-0.972595	0.109228	81.5929	1.39739e-17
FBgn0004650	12676.7	-0.205	0.114413	28.1279	3.41432e-06
FBgn0004654	2970.19	-0.160857	0.122285	22.8802	4.27719e-05
FBgn0004832	761.342	-1.30287	0.147069	75.034	3.56311e-16
FBgn0004855	1119.9	0.234372	0.0877947	26.5779	7.21735e-06
FBgn0004856	4285.61	0.255147	0.0711944	15.7172	0.00129586
FBgn0004868	12746.1	-0.252493	0.0736641	19.8927	0.000178655
FBgn0004901	3233.28	-0.870383	0.111443	79.4837	3.96084e-17
FBgn0004903	2737.11	-0.285868	0.0785746	13.5717	0.00355016
FBgn0004907	14467.4	0.101337	0.0564156	25.537	1.19216e-05
FBgn0004913	10856.3	-0.373929	0.0629416	38.1437	2.63523e-08
FBgn0004926	6005.05	-0.484596	0.0986961	44.5447	1.15617e-09
FBgn0004957	897.677	0.171202	0.13159	63.3505	1.13016e-13
FBgn0005278	13211.5	-0.0694621	0.141477	57.4381	2.07202e-12
FBgn0005411	5305.9	0.171478	0.058885	27.1414	5.49896e-06
FBgn0005585	17492.5	-0.0934655	0.0801378	31.9625	5.3296e-07
FBgn0005596	10690	0.110348	0.0693029	13.0678	0.00449218
FBgn0005616	206.562	-1.23025	0.180372	87.6662	6.94617e-19
FBgn0005624	4220.04	0.254674	0.0870699	45.0274	9.12964e-10
FBgn0005642	8579.44	0.100984	0.0549829	24.2517	2.21327e-05
FBgn0005655	9635.67	-0.20197	0.0623742	13.5934	0.00351421
FBgn0005671	20502.9	-0.116156	0.0502355	14.8848	0.00191782
FBgn0005672	1075.64	-0.622229	0.128611	110.78	7.45655e-24
FBgn0005674	7196.32	-0.925866	0.105579	88.6647	4.23972e-19
FBgn0005683	2168.09	0.368091	0.0846394	47.5527	2.65129e-10
FBgn0005695	12646.1	-0.245859	0.0708822	25.1291	1.45101e-05
FBgn0005696	3924.43	-0.473741	0.0700889	67.5344	1.43907e-14
FBgn0010039	629.762	0.164549	0.159084	91.9153	8.49456e-20
FBgn0010053	302.539	-0.695405	0.183316	91.4148	1.08807e-19
FBgn0010078	21306.6	0.183173	0.0742806	29.1418	2.09093e-06
FBgn0010097	4390.77	-0.869954	0.124963	55.9813	4.23974e-12
FBgn0010113	8308.37	0.102008	0.105614	34.6304	1.45816e-07
FBgn0010198	19302.5	0.158448	0.0663226	24.3415	2.1197e-05
FBgn0010215	7515.25	-0.0912924	0.0628723	15.212	0.00164419
FBgn0010223	37.5076	3.67849	0.675066	51.881	3.17519e-11
FBgn0010225	161.556	1.19659	0.285336	22.3673	5.47026e-05
FBgn0010226	3716.19	-0.83074	0.182633	51.3546	4.11101e-11
FBgn0010235	4014.05	-0.0143585	0.0723664	17.827	0.000477501
FBgn0010238	2994.52	-0.388088	0.118598	104.026	2.11637e-22
FBgn0010247	3876.67	-0.301625	0.120968	17.2507	0.000627599
FBgn0010263	282.003	-0.239249	0.354308	36.5108	5.83944e-08
FBgn0010265	21909.2	0.157988	0.0798496	13.7547	0.00325874
FBgn0010287	564.73	-0.428541	0.128066	20.0705	0.00016413
FBgn0010292	2256.21	-0.159004	0.0989775	15.8806	0.00119973
FBgn0010300	24742.9	-0.290384	0.0798628	73.8032	6.54007e-16
FBgn0010313	8463.9	0.201318	0.0568692	36.0454	7.3248e-08
FBgn0010314	3123.6	-0.000551783	0.0719137	24.9806	1.55854e-05
FBgn0010317	1905.98	-0.375948	0.101516	53.6081	1.36015e-11
FBgn0010339	2881.16	-0.716366	0.0955361	111.718	4.68478e-24
FBgn0010348	11684.1	-0.0583591	0.0518754	17.1959	0.000644119
FBgn0010379	6218.11	-0.298688	0.0617926	27.4826	4.66362e-06
FBgn0010391	2820.25	-0.588601	0.0829978	52.4759	2.37126e-11
FBgn0010411	21028.9	0.209482	0.0823987	17.7646	0.000491854
FBgn0010412	20108.7	0.1845	0.0659774	23.6001	3.02732e-05
FBgn0010421	2658.13	0.0600313	0.0692587	16.9332	0.00072944
FBgn0010431	13017	-0.133585	0.0692475	28.7519	2.52496e-06
FBgn0010470	851.643	-0.124137	0.11484	39.6765	1.24771e-08
FBgn0010488	31507	-0.984658	0.162573	53.711	1.29317e-11
FBgn0010497	4640.99	-0.387476	0.110105	15.2374	0.00162465
FBgn0010504	939.434	0.352497	0.0919332	23.3519	3.41061e-05
FBgn0010531	442.94	-1.46085	0.141177	110.671	7.87056e-24
FBgn0010548	2606.21	-0.218953	0.0739571	19.2287	0.00024519
FBgn0010551	10713.4	-0.252572	0.0672265	63.0314	1.32236e-13
FBgn0010590	4427.37	-0.177499	0.0594074	36.7427	5.2157e-08
FBgn0010591	3045.66	-0.208409	0.0574594	14.0459	0.00284334
FBgn0010612	3257.34	0.416887	0.094344	29.5892	1.68378e-06
FBgn0010620	1602.85	0.909143	0.10499	98.9325	2.63642e-21
FBgn0010621	12826.4	-0.149475	0.0656605	204.508	4.477e-44
FBgn0010622	705.525	0.543151	0.131532	21.2766	9.22315e-05
FBgn0010638	3086.04	-0.551961	0.0940011	35.7847	8.31581e-08
FBgn0010747	3474.65	0.285345	0.0767108	25.5424	1.18909e-05
FBgn0010762	5451.63	0.266564	0.105767	34.768	1.36379e-07
FBgn0010768	1792.08	-0.384308	0.120847	20.4581	0.000136401
FBgn0010770	1717.86	0.390739	0.0776345	46.8174	3.80078e-10
FBgn0010772	2793.1	-0.195396	0.0571251	37.9657	2.87409e-08
FBgn0010786	5671.78	0.0319765	0.0651597	16.2597	0.00100309
FBgn0010803	2583.4	-0.340604	0.0881095	14.9367	0.00187158
FBgn0010812	1597.83	-0.7377	0.0787694	118.403	1.70397e-25
FBgn0010830	2368.14	-0.791539	0.0995376	62.0512	2.1424e-13
FBgn0010894	694.082	0.688652	0.139857	126.95	2.45607e-27
FBgn0011020	3505.15	-0.436994	0.0927425	27.4833	4.66202e-06
FBgn0011204	12260.9	-0.178669	0.0635187	13.7199	0.00331229
FBgn0011206	233.069	0.947822	0.180459	61.7966	2.42843e-13
FBgn0011211	29487.9	0.260761	0.0773089	13.2035	0.00421659
FBgn0011224	9219.9	0.290063	0.0705427	54.825	7.48244e-12
FBgn0011225	5422.88	-1.02193	0.0863584	178.528	1.83368e-38
FBgn0011259	1407.44	0.493846	0.136459	36.4246	6.08985e-08
FBgn0011300	5214.13	-0.122654	0.0623352	14.9546	0.00185586
FBgn0011327	3460.47	-0.214203	0.10061	55.5667	5.19761e-12
FBgn0011336	2444.47	-0.266103	0.12243	13.565	0.00356125
FBgn0011361	3147.87	0.341316	0.0787204	44.2209	1.35463e-09
FBgn0011566	1165.76	-0.882389	0.113885	57.8255	1.71265e-12
FBgn0011584	1994.5	-0.413088	0.05787	66.3876	2.53225e-14
FBgn0011592	2025.86	0.315081	0.136094	17.4142	0.0005808
FBgn0011604	8917.08	0.328599	0.0980791	18.1085	0.000417756
FBgn0011638	7071.38	-1.02669	0.111885	83.2559	6.14446e-18
FBgn0011642	924.91	2.62021	0.3872	47.0624	3.37094e-10
FBgn0011656	3512.35	-0.211507	0.084805	16.1795	0.00104181
FBgn0011659	1418.45	-0.351274	0.0790199	66.6412	2.23473e-14
FBgn0011661	13781.9	0.00946911	0.0777537	39.3976	1.42966e-08
FBgn0011672	4058.37	-0.150628	0.0642429	32.0744	5.04783e-07
FBgn0011674	391.977	-0.618247	0.220789	104.043	2.09868e-22
FBgn0011703	16470.6	-0.214048	0.0667574	40.136	9.97084e-09
FBgn0011704	16172.9	-0.662953	0.156774	29.3507	1.88986e-06
FBgn0011705	2086.62	-0.517074	0.105373	43.9571	1.54117e-09
FBgn0011745	2616.73	-0.336307	0.0693695	25.7206	1.09124e-05
FBgn0011754	5820.4	-0.24967	0.0909421	19.7069	0.000195213
FBgn0011761	68479.6	-0.578906	0.0699081	155.989	1.34481e-33
FBgn0011768	7467.15	-0.201293	0.0659608	19.6958	0.000196247
FBgn0011770	1581.13	-0.102786	0.0827747	54.2991	9.68796e-12
FBgn0011771	3204.38	-0.732701	0.113839	40.3058	9.1778e-09
FBgn0011774	3591.98	-0.103359	0.0803727	13.9143	0.0030242
FBgn0011802	4200.87	-0.139093	0.0696086	27.8618	3.88296e-06
FBgn0011818	4706.18	0.381256	0.073457	49.7805	8.89716e-11
FBgn0012034	2339.46	0.660411	0.137379	30.6412	1.01154e-06
FBgn0012036	9835.79	-0.362549	0.0757918	25.9568	9.73825e-06
FBgn0012051	657.94	0.767577	0.133994	151.922	1.01437e-32
FBgn0012058	5881.39	0.168635	0.0485215	20.1162	0.000160585
FBgn0013275	1483.62	5.18106	0.857001	76.4496	1.77166e-16
FBgn0013276	1553.75	5.18628	0.897739	68.8579	7.49527e-15
FBgn0013435	513.844	0.376872	0.111387	17.6336	0.000523396
FBgn0013548	8671.97	0.239399	0.0608015	44.8221	1.00944e-09
FBgn0013672	8109.67	-0.735594	0.10244	84.058	4.13384e-18
FBgn0013673	326.503	-0.381748	0.215801	14.832	0.00196595
FBgn0013674	43879.3	-0.538978	0.375964	22.2692	5.73357e-05
FBgn0013676	20927.4	-0.659185	0.459393	13.0407	0.00454931
FBgn0013678	9798.31	-0.653729	0.431402	17	0.000706756
FBgn0013679	4740.57	-0.275997	0.26454	32.0241	5.17252e-07
FBgn0013680	659.567	-0.205221	0.238128	15.1093	0.00172555
FBgn0013681	575.188	-0.375928	0.28009	30.5997	1.03209e-06
FBgn0013683	273.82	0.170349	0.271313	40.2292	9.52714e-09
FBgn0013684	5177.42	-0.110478	0.354896	25.1495	1.43684e-05
FBgn0013685	178.459	-0.104934	0.275384	20.9201	0.000109378
FBgn0013746	2817.53	0.0993315	0.0525203	23.5033	3.17145e-05
FBgn0013750	3257.47	-0.278601	0.0673506	35.885	7.91948e-08
FBgn0013755	6.76685	3.80322	1.07726	36.2872	6.51109e-08
FBgn0013759	5018.76	0.153359	0.0755543	39.8853	1.12687e-08
FBgn0013763	6394.95	0.0614613	0.0678189	26.708	6.77827e-06
FBgn0013765	7439.58	-0.072981	0.0818331	23.4076	3.32055e-05
FBgn0013770	16535.6	-0.220161	0.0559801	16.3789	0.000948143
FBgn0013773	2551.49	0.172544	0.0701956	60.9529	3.67822e-13
FBgn0013954	8514.3	-0.00021133	0.0548686	52.9703	1.86026e-11
FBgn0013981	4738.33	0.333125	0.0599706	91.1393	1.24694e-19
FBgn0013995	8238.12	0.330917	0.0662477	55.955	4.29495e-12
FBgn0013997	2159.13	-0.219184	0.093362	19.5935	0.000206065
FBgn0014006	4576.12	-0.326421	0.0829319	25.4805	1.22509e-05
FBgn0014007	9835.96	-0.32101	0.0625733	60.6346	4.30193e-13
FBgn0014011	1072.71	0.406995	0.120057	36.5579	5.7069e-08
FBgn0014018	1809.56	0.18512	0.0888948	20.7458	0.000118878
FBgn0014023	1017.08	-0.577907	0.0978722	44.1172	1.42507e-09
FBgn0014024	3627.85	-0.703302	0.0781314	86.115	1.49555e-18
FBgn0014032	1272.95	-0.728152	0.110566	47.6002	2.5903e-10
FBgn0014037	14140.1	0.20875	0.0753364	25.3079	1.33125e-05
FBgn0014092	859.441	0.267717	0.0906315	33.3461	2.72232e-07
FBgn0014189	13004.8	-0.0663657	0.0630249	20.8763	0.000111692
FBgn0014391	1864.67	-0.18661	0.087293	17.4903	0.000560222
FBgn0014395	49.7784	1.17695	0.370704	19.1438	0.00025531
FBgn0014417	2259.71	0.0227284	0.0772218	39.9223	1.10669e-08
FBgn0014427	2357.87	-0.371145	0.0865893	21.5638	8.03872e-05
FBgn0014455	10603.2	-0.476413	0.0738163	41.1321	6.13066e-09
FBgn0014469	1215.58	-0.539039	0.148577	66.4073	2.5078e-14
FBgn0014869	7755.31	-0.18855	0.0754672	28.4459	2.9278e-06
FBgn0015000	2211.74	-0.135652	0.0634038	13.0312	0.00456965
FBgn0015025	405.894	-0.0489598	0.145426	170.461	1.01202e-36
FBgn0015075	1677.67	-0.137601	0.135473	61.1195	3.38869e-13
FBgn0015221	6827.21	-0.04076	0.057616	12.9924	0.00465314
FBgn0015229	5045.99	0.168059	0.103429	14.8756	0.00192608
FBgn0015240	3060.08	-0.600255	0.0789021	68.1021	1.08786e-14
FBgn0015245	19269.6	-0.403711	0.0625967	68.1649	1.05471e-14
FBgn0015270	3408.94	-0.286118	0.0672302	33.0845	3.09115e-07
FBgn0015271	1872.3	-0.227406	0.0740569	30.6832	9.91164e-07
FBgn0015277	881.082	-1.24362	0.113526	145.935	1.9842e-31
FBgn0015282	7769.4	-0.166045	0.0514615	50.7441	5.54639e-11
FBgn0015283	6445.48	-0.466796	0.0735828	42.7141	2.83017e-09
FBgn0015286	7153.25	-0.0704973	0.0623432	13.2109	0.00420194
FBgn0015288	15806.4	0.115627	0.0773021	20.1289	0.000159612
FBgn0015295	4969.8	-0.058854	0.0695678	35.2764	1.06494e-07
FBgn0015298	660.855	-0.176929	0.129143	21.9347	6.73047e-05
FBgn0015299	1338.33	-0.845883	0.0945243	81.816	1.25158e-17
FBgn0015331	1075.7	0.22227	0.104309	14.9341	0.00187386
FBgn0015338	1457.24	0.130405	0.0734169	42.6816	2.87547e-09
FBgn0015351	288.192	-0.0077087	0.182911	26.2701	8.37267e-06
FBgn0015360	4383.95	0.066802	0.0950583	13.4567	0.00374615
FBgn0015371	12296.5	-0.0996149	0.0672041	20.8825	0.000111359
FBgn0015372	1539.96	0.2269	0.0739683	30.9548	8.68872e-07
FBgn0015376	2523.07	-0.245747	0.0602296	19.4507	0.000220572
FBgn0015391	12059.9	-0.0392146	0.0746402	23.647	2.95985e-05
FBgn0015393	3844.46	-2.16197	0.186936	118.292	1.80026e-25
FBgn0015396	10030.7	-0.211608	0.062551	22.6756	4.71837e-05
FBgn0015402	3771.77	0.198729	0.0809998	13.9149	0.0030233
FBgn0015513	8499.89	-0.359564	0.0673747	30.6458	1.00929e-06
FBgn0015520	3394.94	-0.448255	0.0929038	43.7099	1.73923e-09
FBgn0015527	3329.8	0.293305	0.0870273	23.8535	2.68021e-05
FBgn0015546	4007.78	0.238143	0.0647767	15.8245	0.0012319
FBgn0015553	5982.59	-0.213559	0.0686663	13.6054	0.00349456
FBgn0015568	842.7	0.512088	0.128761	81.4215	1.52087e-17
FBgn0015589	7518.97	-0.396908	0.100239	25.3363	1.31318e-05
FBgn0015600	11370.1	0.0647577	0.145278	13.1409	0.00434153
FBgn0015614	5334.54	-0.249977	0.0689745	17.7157	0.000503409
FBgn0015618	766.27	-0.745516	0.103619	65.6071	3.71948e-14
FBgn0015663	32.3984	0.0270319	0.530675	61.2643	3.15566e-13
FBgn0015737	7979.94	-0.148285	0.0752046	35.2514	1.07801e-07
FBgn0015765	1213.65	0.387337	0.0811707	35.3565	1.02425e-07
FBgn0015772	7502.71	0.0335195	0.0661817	16.3258	0.000972245
FBgn0015791	1851.61	0.190374	0.0720757	31.7234	5.98509e-07
FBgn0015799	11992.9	-0.0478653	0.0394179	25.5118	1.20675e-05
FBgn0015803	2917.71	0.0472713	0.129129	13.6606	0.00340549
FBgn0015808	1290.07	-0.975419	0.137307	50.274	6.9847e-11
FBgn0015838	2931.69	-0.0818548	0.0806697	58.539	1.20591e-12
FBgn0015903	5836.65	-0.0147147	0.0569331	4082.07	0
FBgn0015924	6272.32	0.179169	0.0692093	21.4933	8.31434e-05
FBgn0015929	10273.5	-0.272626	0.0564105	30.6462	1.00906e-06
FBgn0016031	4033.9	-0.0407854	0.0654626	52.0377	2.94016e-11
FBgn0016034	3739.31	0.163582	0.0848945	29.8836	1.46009e-06
FBgn0016036	72.6987	0.841383	0.306104	79.1153	4.75114e-17
FBgn0016053	5958.43	-0.494932	0.0707395	53.0364	1.80087e-11
FBgn0016078	876.522	-0.392273	0.110503	48.3045	1.8343e-10
FBgn0016080	193.469	1.98286	0.274803	71.8559	1.70917e-15
FBgn0016122	1716.46	-0.097106	0.0849258	19.283	0.000238929
FBgn0016126	2917.35	0.00579654	0.0705326	64.0168	8.14033e-14
FBgn0016131	954.745	0.51299	0.15489	18.8516	0.000293407
FBgn0016641	5930.77	0.029324	0.070641	13.35	0.00393771
FBgn0016687	6337.52	-0.183786	0.0660819	14.9812	0.00183281
FBgn0016691	3832.8	0.0169577	0.0622258	15.8692	0.00120622
FBgn0016694	324.861	0.372355	0.206569	67.5372	1.43709e-14
FBgn0016696	10397.9	0.194598	0.0582849	14.6523	0.0021392
FBgn0016698	1104.09	-0.141749	0.11352	29.8433	1.48889e-06
FBgn0016715	17.6723	1.00576	0.620773	63.9698	8.33092e-14
FBgn0016754	2222.86	-0.367891	0.102651	33.5019	2.52386e-07
FBgn0016762	180.938	-1.32633	0.235782	30.5361	1.0644e-06
FBgn0016797	300.56	1.10524	0.149081	97.9865	4.21098e-21
FBgn0016926	4458.91	0.0507789	0.0909928	25.3826	1.28424e-05
FBgn0016930	2384.3	-0.378544	0.0933493	17.4052	0.000583274
FBgn0016970	587.123	-0.452707	0.123477	36.9354	4.74851e-08
FBgn0016974	212.585	0.0452299	0.168314	664.468	1.06264e-143
FBgn0016978	3659.48	-0.0532679	0.0701499	15.88	0.00120006
FBgn0016984	7909.64	-0.340367	0.0645837	50.2614	7.02807e-11
FBgn0017414	505.568	0.421727	0.137902	24.7188	1.76786e-05
FBgn0017429	915.558	-0.313223	0.101493	31.1621	7.85787e-07
FBgn0017430	1186.18	-0.15895	0.0746416	100.92	9.85584e-22
FBgn0017448	1737.28	0.821268	0.162208	48.2551	1.87928e-10
FBgn0017558	4634.65	0.212245	0.0833958	15.2016	0.00165225
FBgn0017561	6420.77	-0.494745	0.0925902	65.669	3.60781e-14
FBgn0017577	10651.4	0.164991	0.0520328	18.3869	0.000365993
FBgn0019830	2115.56	0.163972	0.0734729	25.234	1.37954e-05
FBgn0019925	5090.89	0.118425	0.057454	31.051	8.29293e-07
FBgn0019932	834.689	0.016313	0.0863395	13.0311	0.00456984
FBgn0019968	6031.42	-0.172841	0.0724752	52.7922	2.03025e-11
FBgn0019972	3321.21	-0.181407	0.0709384	88.211	5.30599e-19
FBgn0019982	1493.85	-1.06701	0.127082	133.232	1.08787e-28
FBgn0019990	3945.76	0.302774	0.0924554	12.986	0.00466706
FBgn0020236	9834.75	-0.347727	0.0797957	26.7555	6.62487e-06
FBgn0020248	3962.68	-0.368235	0.104522	18.3347	0.000375179
FBgn0020270	1873.73	0.160257	0.0837204	16.9729	0.000715868
FBgn0020272	1455.59	-1.12937	0.0908499	257.828	1.32629e-55
FBgn0020304	4053.7	-0.0575689	0.0498464	16.9171	0.000735048
FBgn0020309	9696	-0.419539	0.0934312	35.5688	9.23698e-08
FBgn0020312	3488.78	-0.405143	0.0974721	203.672	6.78795e-44
FBgn0020369	6663.88	-0.0406754	0.0625683	38.2011	2.56255e-08
FBgn0020381	359.685	-0.0645573	0.119282	96.8972	7.22027e-21
FBgn0020385	1148.35	-0.296116	0.10656	60.2591	5.17474e-13
FBgn0020386	10779.9	0.195299	0.0674436	41.643	4.77662e-09
FBgn0020389	1276.42	-0.512109	0.0919074	94.9355	1.90619e-20
FBgn0020407	1335.8	0.361334	0.0825399	31.6648	6.15762e-07
FBgn0020414	164.185	-3.03997	0.299127	189.237	8.92116e-41
FBgn0020415	1255.04	-0.927668	0.311617	107.813	3.24359e-23
FBgn0020445	9839.93	0.129687	0.0538177	25.2933	1.34067e-05
FBgn0020493	1463.25	-0.378811	0.158291	24.0977	2.38338e-05
FBgn0020503	5316.25	0.236802	0.0624801	17.6561	0.000517852
FBgn0020513	2754.24	0.295336	0.168231	14.8807	0.0019215
FBgn0020616	4087.75	-1.45104	0.117459	146.589	1.43425e-31
FBgn0020622	8247.86	-0.275234	0.0715625	28.0938	3.47099e-06
FBgn0020633	1320.75	0.437167	0.0929408	53.9874	1.12903e-11
FBgn0020653	13787.7	-0.279684	0.0570124	46.973	3.5218e-10
FBgn0020660	16300.6	0.182113	0.0630203	44.4162	1.23121e-09
FBgn0020764	1593.44	-0.464873	0.0985153	30.7861	9.42946e-07
FBgn0020887	6809.25	-0.54519	0.0640583	112.074	3.92533e-24
FBgn0020909	1168.29	-0.349609	0.0875868	41.8921	4.22943e-09
FBgn0021765	6191.28	0.170831	0.0626501	27.5212	4.57738e-06
FBgn0021795	2467.74	-0.710187	0.0982489	53.8181	1.22689e-11
FBgn0021818	6246.78	0.1616	0.0897086	15.9629	0.001154
FBgn0021825	2095.25	-0.0524928	0.0716536	20.2591	0.000149998
FBgn0021847	2798.99	-0.285166	0.078051	26.7877	6.52273e-06
FBgn0021856	1055.05	-0.0535815	0.100369	15.1837	0.00166622
FBgn0021874	497.833	0.352354	0.1299	52.708	2.11594e-11
FBgn0021875	246.855	0.742744	0.195792	15.27	0.00159983
FBgn0021895	3586.88	-0.127813	0.0533049	45.6965	6.57987e-10
FBgn0021967	1623.68	-0.132044	0.09867	21.3707	8.81681e-05
FBgn0021979	4687.67	0.150437	0.0878711	20.9349	0.000108606
FBgn0022097	3134.55	0.18126	0.0677079	17.2744	0.000620589
FBgn0022153	5608.89	-1.0648	0.0863145	179.9	9.26892e-39
FBgn0022288	3221.42	0.291366	0.0837285	41.002	6.53277e-09
FBgn0022343	4624.34	-0.516975	0.0892168	35.9701	7.59811e-08
FBgn0022349	12699.5	-0.166025	0.0570059	16.4067	0.000935758
FBgn0022359	272	-1.65041	0.199928	900.316	7.56101e-195
FBgn0022382	2057.59	0.0527836	0.0964142	15.3045	0.00157405
FBgn0022709	196.896	0.159646	0.217979	13.8562	0.00310753
FBgn0022710	658.437	0.0785308	0.217512	13.4938	0.00368186
FBgn0022724	1680.76	0.236497	0.0893803	22.1308	6.12675e-05
FBgn0022768	11432.3	0.381586	0.116034	26.5948	7.15892e-06
FBgn0022787	3428.03	-0.343907	0.0780363	50.7057	5.6518e-11
FBgn0022935	3559.73	-0.793064	0.0947819	105.947	8.17548e-23
FBgn0022943	1099.38	0.523102	0.0925126	40.507	8.31915e-09
FBgn0022987	2968.47	-0.0492951	0.0822735	19.3616	0.000230142
FBgn0023000	1047.61	0.149326	0.11821	66.8325	2.03374e-14
FBgn0023094	2477.33	-0.238126	0.102745	22.022	6.45478e-05
FBgn0023143	32266.2	-0.240372	0.055667	33.7371	2.25122e-07
FBgn0023170	8787.25	0.033326	0.079359	27.1412	5.49946e-06
FBgn0023172	10475.8	-0.404716	0.125799	14.5514	0.0022431
FBgn0023174	5793.86	-0.0578601	0.0585879	19.0811	0.000263039
FBgn0023175	6601.69	-0.149101	0.0753862	17.8474	0.000472907
FBgn0023181	2123.47	-0.483987	0.0947707	30.6891	9.883e-07
FBgn0023407	7353.06	-0.0585344	0.0751883	26.7277	6.71431e-06
FBgn0023441	4463.26	0.183077	0.107302	38.1209	2.66475e-08
FBgn0023506	2266.66	-0.11519	0.0659822	72.6678	1.14516e-15
FBgn0023507	630.74	-0.02584	0.150195	200.534	3.23485e-43
FBgn0023510	2840.15	-0.102161	0.14431	49.5915	9.76109e-11
FBgn0023511	2420.51	0.0249202	0.096886	44.631	1.10835e-09
FBgn0023513	2688.01	0.162941	0.104834	17.5159	0.000553463
FBgn0023514	2737.03	0.186819	0.0682623	20.2268	0.000152328
FBgn0023516	1487.88	-0.469275	0.0845668	30.6105	1.0267e-06
FBgn0023520	665.297	-0.433227	0.107087	22.0492	6.37127e-05
FBgn0023526	5915.79	-0.225409	0.106807	15.7842	0.00125556
FBgn0023527	3151.76	0.133318	0.0601684	37.3239	3.92972e-08
FBgn0023529	8876.09	-0.194955	0.0599562	55.0007	6.86388e-12
FBgn0023530	545.711	0.0187055	0.113353	22.3583	5.49386e-05
FBgn0023531	1542.8	-0.0996612	0.151786	54.1228	1.05641e-11
FBgn0023537	2148.5	-0.282382	0.0937064	115.114	8.6992e-25
FBgn0023540	1797.04	0.431854	0.105838	59.0007	9.60982e-13
FBgn0023542	1572.59	-0.524104	0.13161	58.5522	1.19811e-12
FBgn0023545	1198.65	-0.162914	0.100402	15.9303	0.00117192
FBgn0023549	1346.49	-0.142906	0.088826	32.732	3.66841e-07
FBgn0024177	7652.71	-0.187552	0.0917748	27.3278	5.02548e-06
FBgn0024179	550.923	0.573032	0.263988	21.4695	8.40985e-05
FBgn0024183	1712.03	-0.130032	0.14083	13.2262	0.00417215
FBgn0024187	3583.8	0.0387922	0.0677637	18.3564	0.000371334
FBgn0024194	1002.71	-0.759427	0.152748	48.5082	1.66006e-10
FBgn0024222	1281.75	1.64462	0.123882	428.866	1.23619e-92
FBgn0024230	1643.77	-0.888494	0.10537	78.7178	5.78144e-17
FBgn0024238	5891.68	-0.281371	0.0773053	22.0617	6.33303e-05
FBgn0024248	1609.23	0.393237	0.136144	15.7462	0.00127823
FBgn0024273	2084.28	0.114443	0.0629795	13.3173	0.00399834
FBgn0024277	7546.69	0.291082	0.162138	23.9505	2.55818e-05
FBgn0024285	5393.96	0.207971	0.0723951	15.8075	0.00124184
FBgn0024315	603.864	0.487402	0.145537	13.4196	0.0038118
FBgn0024320	1096.13	-0.560555	0.104796	62.1241	2.0669e-13
FBgn0024329	11349	0.176978	0.0549111	190.305	5.24347e-41
FBgn0024330	1369.92	0.0958923	0.0976075	37.7607	3.17613e-08
FBgn0024352	15779.8	-0.299915	0.0721958	19.0885	0.000262112
FBgn0024360	1498.89	-1.25688	0.0998717	172.916	2.98666e-37
FBgn0024364	4521.53	0.197362	0.0968847	16.6123	0.000849084
FBgn0024365	4412.09	0.297029	0.126182	14.0124	0.00288833
FBgn0024366	73.6738	4.49095	0.428858	163.691	2.92735e-35
FBgn0024371	3701.19	-0.580821	0.104738	32.3063	4.51053e-07
FBgn0024510	1592.07	-0.231266	0.084696	61.1209	3.38637e-13
FBgn0024556	4256.69	-0.128754	0.0807145	14.6671	0.00212442
FBgn0024734	1394.54	-0.446297	0.0912802	32.1278	4.91869e-07
FBgn0024754	1007.14	0.696952	0.119007	55.6263	5.04769e-12
FBgn0024804	2811.96	-0.222909	0.0844336	100.87	1.01027e-21
FBgn0024811	2517	0.0145092	0.103445	21.7739	7.26935e-05
FBgn0024833	2398.63	0.175734	0.107585	16.0327	0.0011166
FBgn0024841	2167.87	-0.453415	0.104985	31.0572	8.26787e-07
FBgn0024912	275.081	-0.129438	0.141525	22.6376	4.8052e-05
FBgn0024947	3267.18	-0.0945108	0.0657028	48.7063	1.50643e-10
FBgn0024958	1305.91	0.295596	0.119444	34.2233	1.77735e-07
FBgn0024973	1693.62	0.227202	0.0831937	26.4316	7.74518e-06
FBgn0024975	1105.22	-0.0188017	0.0837055	33.1446	3.00219e-07
FBgn0024985	2426.32	-0.438811	0.0865162	51.943	3.08008e-11
FBgn0024991	6107.18	-0.0374816	0.0632002	30.8511	9.13675e-07
FBgn0024993	1611.43	-0.395317	0.0942043	19.9085	0.000177318
FBgn0024994	1675.09	0.40936	0.0870576	62.9082	1.40506e-13
FBgn0024998	2381.25	0.257468	0.0620227	22.2158	5.88228e-05
FBgn0025111	31.055	2.3739	0.526431	40.0072	1.06176e-08
FBgn0025352	6658.24	-0.0975448	0.0691566	33.9663	2.01394e-07
FBgn0025382	448.487	-0.644946	0.280863	173.634	2.08936e-37
FBgn0025388	4871.6	0.171808	0.0562594	27.5097	4.6029e-06
FBgn0025519	1028.24	0.200731	0.0853445	32.4696	4.16687e-07
FBgn0025582	7715.29	0.0691003	0.0452134	18.8021	0.000300402
FBgn0025592	941.629	0.20069	0.116302	16.0147	0.00112616
FBgn0025624	303.91	0.0788809	0.154558	13.523	0.00363181
FBgn0025630	831.335	0.1681	0.123557	82.5602	8.66493e-18
FBgn0025634	1481.72	-0.766471	0.111732	49.3452	1.10137e-10
FBgn0025635	2657.31	0.258015	0.091181	13.7515	0.00326365
FBgn0025640	649.579	0.102726	0.110227	13.7782	0.00322321
FBgn0025676	277.912	0.128227	0.143828	44.3053	1.29983e-09
FBgn0025682	645.513	0.702309	0.129035	53.9644	1.14186e-11
FBgn0025702	74.0045	0.95827	0.450236	43.2287	2.2006e-09
FBgn0025720	2401.81	0.0763976	0.0654131	16.2496	0.00100787
FBgn0025725	4339.64	-0.348941	0.0933784	33.0843	3.09148e-07
FBgn0025726	7676.57	-0.0938515	0.0979278	91.7122	9.39217e-20
FBgn0025742	1192.49	-1.35364	0.181306	52.753	2.06972e-11
FBgn0025777	4936.27	0.00177981	0.0574628	21.898	6.84969e-05
FBgn0025800	6129.59	-0.187529	0.0863588	26.6648	6.92106e-06
FBgn0025802	3182.69	-0.300129	0.0868396	18.6392	0.000324612
FBgn0025809	2624.68	-0.150363	0.0681143	30.1086	1.30935e-06
FBgn0025814	575.725	0.198107	0.115095	13.7227	0.00330791
FBgn0025832	1845.92	-0.748463	0.112808	54.8487	7.39588e-12
FBgn0025865	3019.85	-0.0358499	0.0665205	15.7977	0.00124756
FBgn0025866	2501.98	0.199028	0.107931	27.9262	3.76387e-06
FBgn0025874	1496.72	0.149638	0.086556	18.2045	0.000399133
FBgn0025885	3084.72	-1.01258	0.190736	30.3882	1.14346e-06
FBgn0026059	4693.42	-0.393476	0.145266	14.1206	0.00274547
FBgn0026076	3272.02	-0.155153	0.0920958	19.8775	0.000179961
FBgn0026084	13387.6	-0.41552	0.0834213	36.1414	6.99008e-08
FBgn0026085	598.837	-0.089027	0.105678	75.7921	2.45096e-16
FBgn0026086	1586.53	-0.162612	0.0868144	13.4325	0.00378883
FBgn0026143	6155.8	-0.23694	0.0579689	52.9472	1.88149e-11
FBgn0026144	8184.6	-0.229872	0.0825183	13.4744	0.00371528
FBgn0026150	3118.23	-0.0605419	0.0652366	17.6752	0.000513164
FBgn0026179	4406.92	0.070863	0.0990194	16.8252	0.000767735
FBgn0026196	11367.1	-0.28855	0.131735	18.2954	0.000382266
FBgn0026238	12887.5	-0.141856	0.0533267	19.9666	0.000172469
FBgn0026239	3447.13	0.208217	0.105127	34.1775	1.81743e-07
FBgn0026252	29265.7	-0.0923875	0.0506887	26.8855	6.22195e-06
FBgn0026257	2210.1	0.00641796	0.0703463	21.4991	8.29149e-05
FBgn0026309	1378.32	-1.14338	0.0844794	181.199	4.85821e-39
FBgn0026315	345.636	0.591548	0.223931	74.3291	5.04532e-16
FBgn0026316	2540.9	-0.0978895	0.065667	40.8103	7.17403e-09
FBgn0026323	4176.43	0.323287	0.0890979	17.6544	0.000518266
FBgn0026326	3001.16	0.296319	0.0542874	33.3222	2.75409e-07
FBgn0026361	1126.14	0.687138	0.111562	106.938	5.00358e-23
FBgn0026369	4747.75	-0.289887	0.0587514	29.99	1.38673e-06
FBgn0026370	12216.1	-0.0589713	0.0597269	12.999	0.00463868
FBgn0026379	3699.08	-0.0601124	0.108	22.1627	6.03396e-05
FBgn0026380	5155.68	-0.180326	0.0813625	21.5831	7.96459e-05
FBgn0026393	263.116	-1.03647	0.249616	16.6199	0.000846022
FBgn0026402	1010.3	-1.79816	0.121875	224.074	2.64183e-48
FBgn0026409	13064.5	-0.000431146	0.0435145	46.0041	5.66014e-10
FBgn0026415	7521.84	0.543526	0.0735088	77.3474	1.13736e-16
FBgn0026418	20263.2	-0.245103	0.0587577	18.5247	0.000342784
FBgn0026430	9150.98	-0.693525	0.0774555	94.4733	2.39607e-20
FBgn0026432	2378.51	-0.0943015	0.104895	20.6168	0.000126437
FBgn0026479	5512.18	0.00173397	0.0584902	23.7593	2.8044e-05
FBgn0026533	16660.8	0.107937	0.046884	14.0617	0.0028224
FBgn0026570	416.425	0.770841	0.165826	26.7803	6.54596e-06
FBgn0026573	7992.55	0.161303	0.0535068	25.4664	1.23341e-05
FBgn0026593	648.928	0.669837	0.138754	100.636	1.13438e-21
FBgn0026602	565.164	-1.66335	0.226739	64.2234	7.35303e-14
FBgn0026619	1351.67	-0.0489969	0.082314	42.1768	3.6801e-09
FBgn0026620	9494.8	-0.0186363	0.0757191	23.3584	3.39996e-05
FBgn0026737	1769.17	0.285673	0.0841241	22.4233	5.32519e-05
FBgn0026741	805.382	-0.251721	0.0852764	18.0373	0.00043212
FBgn0026761	2533.75	-0.490736	0.0871714	223.503	3.51091e-48
FBgn0026777	10244.2	-0.177674	0.0757423	25.5364	1.19254e-05
FBgn0026787	1570.2	-0.0487497	0.108371	42.6148	2.97088e-09
FBgn0026869	4791.52	0.223656	0.0982228	390.302	2.7912e-84
FBgn0026873	959.277	-0.197378	0.138677	40.8583	7.00787e-09
FBgn0026876	3571.32	0.114356	0.0723266	24.9627	1.57201e-05
FBgn0027070	2349.28	1.04192	0.184321	52.7128	2.11089e-11
FBgn0027079	5337.69	-0.131888	0.0595675	80.4347	2.47626e-17
FBgn0027082	469.595	-0.418097	0.114598	22.1641	6.02976e-05
FBgn0027084	7151.79	0.0397185	0.049991	30.3743	1.15117e-06
FBgn0027085	2257.9	-0.0698045	0.0670213	21.0709	0.000101768
FBgn0027093	2991.93	-0.383973	0.078844	26.9602	6.00149e-06
FBgn0027094	7524.71	-0.592681	0.0697103	80.8819	1.98546e-17
FBgn0027095	1843.39	0.0434349	0.0731041	13.3666	0.00390723
FBgn0027101	2180.24	-0.157981	0.0968301	25.6509	1.12848e-05
FBgn0027108	3875.44	0.14342	0.095748	181.323	4.5683e-39
FBgn0027287	2735.2	-0.0876253	0.0886247	18.91	0.000285367
FBgn0027291	7276.54	0.113751	0.0663783	20.5685	0.00012939
FBgn0027296	1612.7	0.267379	0.0784419	15.4148	0.00149442
FBgn0027338	19382.7	0.00757755	0.0448303	63.241	1.19273e-13
FBgn0027342	5046.55	-0.189346	0.0651806	51.0525	4.76769e-11
FBgn0027343	666.246	-0.472648	0.145178	43.2152	2.21524e-09
FBgn0027348	8191.16	-0.466068	0.157978	13.7387	0.00328332
FBgn0027375	4427.13	-0.0823899	0.0651292	14.5714	0.0022221
FBgn0027378	1922.43	0.125946	0.0671915	13.0504	0.00452895
FBgn0027493	6888.31	0.0724428	0.0708929	25.7147	1.09436e-05
FBgn0027497	3603.38	0.305026	0.0822223	21.2548	9.31974e-05
FBgn0027499	6277.86	0.185466	0.0752768	27.21	5.3198e-06
FBgn0027512	27129.7	-0.900126	0.106666	70.8482	2.8094e-15
FBgn0027526	2020.59	0.236048	0.0728961	23.015	4.00942e-05
FBgn0027528	1022.95	0.257778	0.182682	32.0082	5.21275e-07
FBgn0027529	6265.14	-0.606634	0.0769248	139.383	5.13531e-30
FBgn0027535	1934.71	0.173717	0.0693641	17.0757	0.000681838
FBgn0027537	6459.87	0.0753336	0.0516212	20.941	0.000108287
FBgn0027538	926.648	-0.567007	0.144134	56.369	3.50421e-12
FBgn0027539	3276.85	-0.0382351	0.0555109	28.4752	2.88651e-06
FBgn0027552	1586.85	-0.266314	0.105047	30.3663	1.15567e-06
FBgn0027561	4862.47	-0.0104293	0.0986854	21.6281	7.79502e-05
FBgn0027565	2272.83	-0.132796	0.0679075	53.5099	1.42738e-11
FBgn0027580	7681.51	-0.268177	0.101893	16.782	0.00078359
FBgn0027592	3481.42	-0.0842368	0.0569894	18.6379	0.000324811
FBgn0027597	1041.1	-0.580019	0.126046	57.2298	2.29535e-12
FBgn0027600	29.1217	1.90765	0.446645	56.8617	2.75061e-12
FBgn0027603	15020.2	0.0664899	0.0756876	21.0247	0.000104042
FBgn0027607	2481.37	-0.334034	0.0590888	33.7964	2.18724e-07
FBgn0027609	1210.71	-0.815344	0.114868	50.8262	5.32746e-11
FBgn0027610	439.96	0.670823	0.126481	39.4131	1.41889e-08
FBgn0027611	1508.09	6.75943	0.208409	1616.69	0
FBgn0027615	3165.52	-0.0521909	0.0559818	13.8138	0.00316984
FBgn0027616	3449.33	0.298094	0.0800438	16.2034	0.00103014
FBgn0027617	658.083	0.351021	0.0896606	16.6146	0.000848161
FBgn0027619	3475.47	-0.903922	0.0826197	119.381	1.04872e-25
FBgn0027621	732.933	-0.189127	0.115597	800.941	2.70554e-173
FBgn0027660	7708.85	0.123474	0.0665839	23.9667	2.53836e-05
FBgn0027780	1129.35	0.152332	0.0770877	217.719	6.24816e-47
FBgn0027784	737.435	0.293104	0.0990296	23.3583	3.40007e-05
FBgn0027791	946.639	-0.545177	0.160035	14.4734	0.00232674
FBgn0027794	1057.18	-0.552399	0.118808	42.5167	3.1168e-09
FBgn0027836	1280.69	-0.192122	0.0767725	247.244	2.58136e-53
FBgn0027841	1383.76	0.209077	0.0829366	35.3065	1.04948e-07
FBgn0027843	1271.26	0.763099	0.150992	66.0553	2.98266e-14
FBgn0027864	574.587	-0.186968	0.118663	32.5888	3.9324e-07
FBgn0027865	661.4	1.63098	0.420409	23.3379	3.43361e-05
FBgn0027868	3517.49	0.0133026	0.084022	128.684	1.03905e-27
FBgn0027872	1821.88	0.216531	0.0684304	93.7921	3.35654e-20
FBgn0027873	1954.4	0.175082	0.08485	21.439	8.5335e-05
FBgn0027885	2392.92	0.135958	0.076079	43.2787	2.14756e-09
FBgn0027903	2140.99	0.123607	0.0584876	27.3508	4.96998e-06
FBgn0027932	23299.3	0.0204534	0.0546098	15.6497	0.00133776
FBgn0027948	22746.3	-0.0828157	0.0749834	41.558	4.97913e-09
FBgn0028327	6401.31	0.151187	0.0688025	14.0824	0.00279512
FBgn0028336	5148.46	-0.153043	0.0787403	28.2723	3.1841e-06
FBgn0028342	4142.74	0.265002	0.0600155	38.3134	2.42595e-08
FBgn0028369	336.769	-0.486455	0.484305	148.111	6.73502e-32
FBgn0028372	667.792	0.326408	0.115445	34.4229	1.613e-07
FBgn0028380	2000.5	0.0430448	0.0777486	13.7984	0.00319282
FBgn0028382	793.399	-0.324247	0.0945999	13.2125	0.00419882
FBgn0028387	3385.73	0.0549617	0.0507578	17.2808	0.000618713
FBgn0028394	393.086	-0.811715	0.155955	150.609	1.94681e-32
FBgn0028397	2322.52	-0.631437	0.114641	234.881	1.21737e-50
FBgn0028398	640.771	0.348112	0.105407	36.0886	7.17226e-08
FBgn0028399	1494.69	0.0384718	0.0674777	27.6628	4.27485e-06
FBgn0028402	1123.52	-0.550233	0.0952026	44.7192	1.06154e-09
FBgn0028406	169.028	-0.532679	0.20826	14.5529	0.00224148
FBgn0028408	9582.22	0.0303787	0.0693961	14.1889	0.00265904
FBgn0028421	4544.22	-0.761774	0.11285	55.8839	4.4475e-12
FBgn0028426	1562.94	-0.992234	0.137625	188.834	1.0899e-40
FBgn0028467	3577.4	-0.315773	0.0941596	13.5559	0.00357648
FBgn0028471	6126.76	-0.137168	0.0427846	33.4374	2.60417e-07
FBgn0028473	12688.1	0.360844	0.0830667	39.9777	1.07715e-08
FBgn0028487	1067.66	0.324339	0.0927421	66.1958	2.78317e-14
FBgn0028491	214.345	-0.141792	0.405993	679.318	6.40607e-147
FBgn0028499	273.781	1.22707	0.28222	55.7355	4.78396e-12
FBgn0028504	229.215	0.624911	0.196933	69.4103	5.70842e-15
FBgn0028506	1950.2	-0.241211	0.0902897	17.7495	0.000495397
FBgn0028515	1355.16	-0.312937	0.106762	14.1509	0.00270676
FBgn0028516	1648.38	-0.187333	0.126596	70.5221	3.29948e-15
FBgn0028523	219.071	-1.26541	0.258467	36.326	6.38942e-08
FBgn0028525	887.274	0.251303	0.147052	368.572	1.41908e-79
FBgn0028538	3632.4	-0.236323	0.0829939	14.3186	0.00250209
FBgn0028541	2912.22	-0.475171	0.0726734	55.0478	6.70677e-12
FBgn0028550	175.584	1.91589	0.226092	112.01	4.05282e-24
FBgn0028552	274.538	-0.823302	0.182043	22.2864	5.68642e-05
FBgn0028563	4772.79	-1.60048	0.120844	166.12	8.75372e-36
FBgn0028622	82.6034	0.700013	0.280008	27.7845	4.03057e-06
FBgn0028646	4473.18	0.0650146	0.0742916	21.3853	8.75537e-05
FBgn0028648	925.292	-0.210553	0.101658	18.536	0.00034094
FBgn0028662	5130.16	0.0678382	0.0667161	14.4924	0.00230609
FBgn0028664	701.021	0.04468	0.0875379	25.7795	1.06067e-05
FBgn0028670	10225.5	-0.156236	0.0650408	22.4816	5.17848e-05
FBgn0028684	6571.31	-0.381957	0.0764177	26.2975	8.26299e-06
FBgn0028685	5881.89	-0.0290482	0.0595631	42.0748	3.86812e-09
FBgn0028686	6740.41	-0.175885	0.0661774	14.6428	0.0021488
FBgn0028687	7526.31	-0.150767	0.0561096	14.3472	0.00246872
FBgn0028688	5648.61	-0.456418	0.0836343	124.577	7.97318e-27
FBgn0028689	8616.48	-0.0838545	0.05038	30.6896	9.88062e-07
FBgn0028690	11979.7	-0.17437	0.0799326	15.0632	0.00176346
FBgn0028692	16346.4	-0.334354	0.0528198	41.5453	5.01027e-09
FBgn0028694	6362.74	-0.841807	0.0919503	82.1851	1.04294e-17
FBgn0028695	13292.1	-0.394932	0.0503833	74.4228	4.81743e-16
FBgn0028700	2096.97	-0.0296879	0.0722597	13.5607	0.00356837
FBgn0028743	1323.97	0.0813547	0.293533	31.4866	6.71381e-07
FBgn0028746	599.258	-0.0359624	0.0985827	33.0277	3.17761e-07
FBgn0028862	62.1121	2.21012	0.643239	35.9377	7.71885e-08
FBgn0028916	4502.85	0.163325	0.0598445	22.9264	4.18345e-05
FBgn0028919	987.636	-0.301823	0.0980996	25.3599	1.29838e-05
FBgn0028931	294.751	0.390034	0.138706	14.7798	0.00201486
FBgn0028932	355.299	0.373233	0.137927	22.1242	6.14627e-05
FBgn0028953	17211.9	0.103635	0.0498577	18.0535	0.000428816
FBgn0028956	60.2063	-1.93895	0.391703	158.101	4.7101e-34
FBgn0028965	1817.13	-0.482006	0.0843684	34.4799	1.56888e-07
FBgn0028968	4094.33	-0.0393795	0.0514428	28.1583	3.36445e-06
FBgn0028970	400.178	-0.217906	0.124059	45.8269	6.17302e-10
FBgn0028978	1674.02	-0.110465	0.122138	23.6257	2.99027e-05
FBgn0028983	91.8262	-1.02543	0.296267	26.7946	6.50097e-06
FBgn0028990	1520.26	0.344467	0.134124	13.3812	0.00388082
FBgn0028993	253.564	0.546504	1.10161	13.1383	0.00434697
FBgn0029067	3536.68	-0.0756771	0.0585345	23.6843	2.90725e-05
FBgn0029088	3627.25	0.139113	0.084791	15.9803	0.00114456
FBgn0029092	13107	0.111329	0.0554023	13.6085	0.00348952
FBgn0029093	5915	0.0530376	0.0692685	19.2071	0.000247719
FBgn0029094	4873.2	-0.49679	0.0788369	55.855	4.51124e-12
FBgn0029114	1944.83	0.545094	0.335906	17.7809	0.000488055
FBgn0029117	733.302	-0.421999	0.105621	37.6283	3.38787e-08
FBgn0029134	6329.69	-0.130872	0.0613246	22.5896	4.91712e-05
FBgn0029148	1592.89	-0.449082	0.11259	25.09	1.47859e-05
FBgn0029155	4778.29	-0.246971	0.0994554	18.0993	0.000419596
FBgn0029174	6038.1	-0.653266	0.0766333	75.3345	3.07188e-16
FBgn0029502	1161.74	-0.404532	0.0941176	23.9922	2.50737e-05
FBgn0029506	2289.96	-0.344731	0.0684739	26.3755	7.95793e-06
FBgn0029508	169.724	-0.986973	0.220137	23.6975	2.88885e-05
FBgn0029524	37.6149	-1.76813	0.428895	41.622	4.82601e-09
FBgn0029525	2748.5	-0.174755	0.0965791	28.2345	3.24283e-06
FBgn0029594	907.132	0.0485719	0.0883567	13.9981	0.0029078
FBgn0029603	170.893	0.0139557	0.229358	65.0341	4.93239e-14
FBgn0029608	10.9127	6.41181	1.24294	84.0951	4.05859e-18
FBgn0029648	347.726	0.164622	0.230715	94.5281	2.33195e-20
FBgn0029672	2519.92	-0.444147	0.0710312	41.0055	6.52162e-09
FBgn0029687	10711.8	-0.0988119	0.0547171	20.5423	0.00013102
FBgn0029689	1580.59	-0.394703	0.0964328	19.2599	0.000241568
FBgn0029710	87.3092	-0.254746	0.279211	80.6903	2.18254e-17
FBgn0029712	102.216	1.38982	0.241587	35.6182	9.01783e-08
FBgn0029713	1684.63	-0.38606	0.0687754	85.147	2.41319e-18
FBgn0029714	1027.04	-0.141471	0.0919881	13.4423	0.00377155
FBgn0029718	1253.91	0.203925	0.0847917	19.1292	0.000257091
FBgn0029723	94.5884	-0.691185	0.422341	123.164	1.60652e-26
FBgn0029733	7392.36	-0.423666	0.0843486	27.8969	3.81756e-06
FBgn0029736	1494.91	-0.18537	0.0843379	13.9324	0.00299867
FBgn0029737	2130.52	-0.534672	0.107233	27.5094	4.60351e-06
FBgn0029755	1516.75	-0.128593	0.0821336	13.7532	0.00326109
FBgn0029789	2284.55	0.0158696	0.074114	14.4471	0.00235567
FBgn0029799	118.699	0.227305	0.569297	604.45	1.09318e-130
FBgn0029800	1561.38	-0.207105	0.0854649	185.775	4.99081e-40
FBgn0029813	47.4674	0.178834	0.38035	31.8878	5.5262e-07
FBgn0029818	2689.56	-0.948769	0.0843001	159.94	1.88796e-34
FBgn0029820	1101.64	0.0814748	0.114427	16.2942	0.000986862
FBgn0029821	74.5123	0.100592	0.265782	16.5587	0.000870888
FBgn0029823	4141.8	-0.80962	0.0848897	97.625	5.03622e-21
FBgn0029824	1485.44	0.454904	0.117836	30.3738	1.1515e-06
FBgn0029830	184.556	-2.80663	0.313344	110.211	9.88558e-24
FBgn0029831	1562.78	0.459219	0.122952	26.3966	7.87719e-06
FBgn0029834	456.298	-2.97466	1.23615	250.644	4.74821e-54
FBgn0029849	1012.53	-0.149961	0.150441	33.3672	2.69454e-07
FBgn0029853	423.418	-0.892604	0.188005	22.219	5.87319e-05
FBgn0029854	537.637	-1.17279	0.118815	109.723	1.2589e-23
FBgn0029856	827.221	0.0667208	0.112373	65.6364	3.66629e-14
FBgn0029860	600.617	-0.218783	0.112636	17.7857	0.000486951
FBgn0029866	519.908	-0.120149	0.24749	19.9774	0.000171585
FBgn0029870	8392.93	0.0964329	0.0646151	92.5796	6.11527e-20
FBgn0029873	2844.6	0.199972	0.0676579	25.2713	1.35494e-05
FBgn0029878	867.326	-1.5934	0.191017	92.3702	6.78272e-20
FBgn0029879	4733.39	0.39339	0.0579159	51.9477	3.0729e-11
FBgn0029881	567.906	0.445455	0.188459	59.1393	8.97637e-13
FBgn0029882	4283.97	-0.336802	0.0738733	27.7058	4.18679e-06
FBgn0029885	1571.97	0.411228	0.0821512	25.9136	9.94296e-06
FBgn0029891	3562.5	0.200432	0.0654362	40.1275	1.00124e-08
FBgn0029892	265.794	-0.518193	0.185567	67.483	1.47599e-14
FBgn0029903	8265.67	-0.179758	0.125093	13.7955	0.00319719
FBgn0029905	4901.5	0.239506	0.0717043	19.4712	0.000218435
FBgn0029913	675.198	-0.334828	0.0931464	17.4092	0.000582176
FBgn0029914	1995.93	0.0406344	0.0731576	37.5726	3.48106e-08
FBgn0029928	247.789	-0.176872	0.159961	37.7802	3.14611e-08
FBgn0029935	1619.67	-0.0813822	0.0995024	28.2618	3.20036e-06
FBgn0029936	1516.57	0.0364456	0.0826404	13.5123	0.00365016
FBgn0029939	695.634	-0.789996	0.213396	79.376	4.17706e-17
FBgn0029942	782.01	-1.56153	0.158302	366.877	3.3039e-79
FBgn0029958	1665.45	-1.23879	0.18208	54.3958	9.23844e-12
FBgn0029975	3851.87	0.287599	0.0817398	27.7318	4.13452e-06
FBgn0029976	2773.06	0.0971905	0.0944143	427.699	2.21258e-92
FBgn0029979	16211.5	-0.338297	0.0680963	27.2189	5.29683e-06
FBgn0029997	3285.98	0.00186552	0.0944626	93.7872	3.36468e-20
FBgn0029999	1947.73	-0.11338	0.0629729	46.2622	4.98829e-10
FBgn0030003	2347.37	0.258594	0.0746745	22.1429	6.09145e-05
FBgn0030006	373.85	0.351408	0.153551	30.2904	1.19897e-06
FBgn0030007	2893.68	-0.328566	0.0654344	26.848	6.33564e-06
FBgn0030008	1647.82	-0.569033	0.0899799	58.5661	1.18996e-12
FBgn0030010	1065.48	-0.988511	0.127297	63.0138	1.33389e-13
FBgn0030011	207.155	0.64887	0.371564	79.8251	3.34615e-17
FBgn0030026	555.115	-0.531307	0.14772	29.7095	1.5885e-06
FBgn0030035	2560.88	0.0904362	0.0683225	20.6481	0.000124563
FBgn0030038	8724.03	0.112988	0.0449325	95.1748	1.69335e-20
FBgn0030039	535.683	-1.2697	0.155657	68.0942	1.09211e-14
FBgn0030048	473.439	0.0348566	0.113392	41.4554	5.23511e-09
FBgn0030052	1029.77	-0.916848	0.171411	35.2917	1.05707e-07
FBgn0030060	2219.59	-0.165478	0.0882945	85.3426	2.19085e-18
FBgn0030063	859.226	0.631306	0.0985976	60.7565	4.05138e-13
FBgn0030074	12.4223	-2.00412	0.7336	42.1713	3.68998e-09
FBgn0030081	1670.99	0.12463	0.0987797	13.3724	0.00389673
FBgn0030086	22817.3	-0.439599	0.0723624	36.2023	6.78584e-08
FBgn0030091	1758.56	0.425283	0.0685057	111.644	4.85947e-24
FBgn0030096	1711.99	0.498902	0.0726144	96.7505	7.76391e-21
FBgn0030099	144.423	0.73408	0.186728	19.311	0.000235762
FBgn0030114	2022.4	-0.179735	0.0695853	15.4277	0.00148532
FBgn0030122	2423.93	-0.00302724	0.0553797	104.907	1.3682e-22
FBgn0030136	14406.4	0.0113228	0.0675108	13.5087	0.00365617
FBgn0030137	345.436	-0.875423	0.136918	56.6361	3.07325e-12
FBgn0030151	5914.66	-0.249042	0.0661943	15.7018	0.00130528
FBgn0030170	3720.64	-0.355065	0.0794075	20.1317	0.0001594
FBgn0030174	2884.61	0.112028	0.0937187	520.164	2.0358e-112
FBgn0030177	2906.35	0.0252708	0.0925925	31.2098	7.67847e-07
FBgn0030178	536.658	-0.0636242	0.115183	34.416	1.61843e-07
FBgn0030183	912.96	-0.449857	0.136122	16.6086	0.00085059
FBgn0030189	219.872	-0.451894	0.158809	80.259	2.70073e-17
FBgn0030206	534.44	-0.278457	0.121423	20.8338	0.000113985
FBgn0030217	234.013	0.566452	0.169264	30.8253	9.2519e-07
FBgn0030218	46.1749	-0.335438	0.311442	44.3548	1.26872e-09
FBgn0030240	3340.23	-0.27197	0.0693836	32.9274	3.33619e-07
FBgn0030241	9738.21	-0.00427272	0.0433572	27.0061	5.87018e-06
FBgn0030242	2708.44	-1.29093	0.103822	165.983	9.3703e-36
FBgn0030274	1909.58	-0.519779	0.0865846	47.8633	2.27703e-10
FBgn0030289	2407.16	-0.622099	0.1046	43.9135	1.5744e-09
FBgn0030291	971.722	-0.899566	0.123747	68.0988	1.08962e-14
FBgn0030293	13247	0.144828	0.0758697	19.4394	0.000221765
FBgn0030294	1995.49	0.632437	0.0970956	51.9537	3.06393e-11
FBgn0030305	2935.62	-0.106886	0.0824682	18.9253	0.000283298
FBgn0030314	2219.31	0.241548	0.0622043	16.8497	0.00075888
FBgn0030316	588.103	-0.27512	0.125384	14.0514	0.00283607
FBgn0030321	6703.24	-0.234516	0.0590326	16.8037	0.000775555
FBgn0030327	2543.34	-0.318687	0.086559	17.303	0.000612224
FBgn0030329	3728.97	0.280485	0.0662954	24.3765	2.08431e-05
FBgn0030345	964.768	0.0828234	0.149798	20.2504	0.000150623
FBgn0030349	1443.05	-0.0546316	0.0934204	22.2916	5.6725e-05
FBgn0030350	737.783	0.312655	0.172241	98.597	3.11274e-21
FBgn0030357	117.04	-1.45709	0.257762	215.374	2.0073e-46
FBgn0030361	788.086	-0.469795	0.102861	182.024	3.22318e-39
FBgn0030362	561.936	0.575888	0.132348	225.043	1.63147e-48
FBgn0030364	3834.82	-0.24708	0.0797573	17.8948	0.00046237
FBgn0030373	701.725	0.327842	0.14039	17.9863	0.000442721
FBgn0030400	6664.12	0.0118925	0.110279	15.8447	0.00122023
FBgn0030411	593.418	-0.691383	0.162307	19.1651	0.00025273
FBgn0030412	2882.38	-0.256412	0.281144	38.7349	1.97524e-08
FBgn0030418	497.185	0.144461	0.11347	15.1075	0.00172702
FBgn0030420	2633.2	-0.186327	0.15721	16.3742	0.000950246
FBgn0030432	2549.71	0.391824	0.0833146	100.555	1.18057e-21
FBgn0030447	748.977	-0.568518	0.104926	43.7347	1.71824e-09
FBgn0030451	135.507	-1.80318	0.265663	46.9915	3.49011e-10
FBgn0030452	19.3526	1.45376	0.662347	23.4808	3.2059e-05
FBgn0030457	1199.07	-0.463832	0.118027	67.0461	1.8306e-14
FBgn0030460	701.015	0.182355	0.11079	50.7831	5.44142e-11
FBgn0030467	300.348	-0.0777671	0.164642	156.671	9.58245e-34
FBgn0030474	1251.98	0.201257	0.0745337	29.0112	2.22736e-06
FBgn0030478	6190.12	-0.40856	0.0960742	35.5961	9.11541e-08
FBgn0030482	94.5323	0.930915	0.411121	17.2626	0.000624068
FBgn0030499	2455.11	-0.326368	0.062916	34.6882	1.41774e-07
FBgn0030506	1250.04	-0.195084	0.103244	45.5858	6.94642e-10
FBgn0030507	2156.82	-0.444886	0.096482	25.8285	1.03595e-05
FBgn0030510	296.619	0.0386997	0.166855	34.1333	1.85684e-07
FBgn0030511	79.1095	0.969711	0.293771	75.1986	3.285e-16
FBgn0030520	11109.9	-0.00366837	0.179947	16.7762	0.000785713
FBgn0030521	2867.12	0.319969	0.0836484	17.3644	0.000594684
FBgn0030528	575.671	-0.492244	0.125143	42.2429	3.56312e-09
FBgn0030529	3075.87	0.0285789	0.0882819	20.9626	0.000107176
FBgn0030551	6388.72	-0.271212	0.0768374	31.9395	5.38944e-07
FBgn0030552	1650.79	-0.537302	0.102315	28.0226	3.59263e-06
FBgn0030554	849.89	0.587589	0.125059	60.7631	4.03833e-13
FBgn0030571	460.769	0.524405	0.191396	18.7543	0.000307309
FBgn0030572	565.742	-0.676615	0.147986	20.9395	0.000108364
FBgn0030582	5491.88	-0.554445	0.0609959	98.9294	2.64047e-21
FBgn0030583	48.1704	3.54907	0.487843	68.9517	7.1566e-15
FBgn0030598	724.869	-1.34066	0.137679	371.764	2.88824e-80
FBgn0030603	3866.56	-0.0406977	0.0721783	29.1577	2.0749e-06
FBgn0030607	1552.44	0.224957	0.079436	19.0866	0.000262359
FBgn0030610	457.972	-1.13316	0.189167	41.1467	6.08697e-09
FBgn0030612	2655.95	0.0494122	0.0838739	25.8284	1.03601e-05
FBgn0030616	18068.3	0.00698211	0.0624129	32.0988	4.98848e-07
FBgn0030628	1416.15	0.00395048	0.0806861	139.939	3.89611e-30
FBgn0030629	308.459	-0.688379	0.303576	403.619	3.64068e-87
FBgn0030630	1570.86	0.204837	0.0876238	31.1121	8.05072e-07
FBgn0030645	159.782	-0.914131	0.247246	14.0974	0.0027755
FBgn0030648	2975.87	-0.808052	0.102714	60.6733	4.22075e-13
FBgn0030653	47.0771	1.01967	0.390468	46.9728	3.5222e-10
FBgn0030655	1670.55	0.195777	0.0894797	15.5102	0.00142872
FBgn0030657	424.638	-1.75098	0.164446	110.467	8.707e-24
FBgn0030659	1319.6	-0.436501	0.104367	19.4383	0.000221881
FBgn0030660	1048.23	-2.18344	0.324249	62.4631	1.74924e-13
FBgn0030666	47.2679	2.53546	1.28498	142.135	1.30936e-30
FBgn0030668	760.926	0.216732	0.108594	19.2574	0.000241857
FBgn0030670	1511.79	-0.067645	0.0736057	15.5057	0.00143171
FBgn0030671	1408.27	-0.940223	0.117492	74.5514	4.52114e-16
FBgn0030675	105.403	-0.78638	0.263142	14.4951	0.00230314
FBgn0030678	845.703	0.177365	0.110385	18.1367	0.000412196
FBgn0030687	2247.82	-0.936067	0.1784	64.6438	5.97781e-14
FBgn0030693	4007.33	0.0289658	0.0548525	74.371	4.942e-16
FBgn0030695	967.379	-0.472172	0.102134	26.6369	7.01496e-06
FBgn0030704	764.893	-1.61195	0.197155	64.7601	5.64505e-14
FBgn0030711	1072.01	0.251675	0.0908704	12.9918	0.00465445
FBgn0030716	359.33	1.60492	0.322129	708.328	3.28277e-153
FBgn0030717	1727.91	0.306562	0.073749	23.1515	3.75509e-05
FBgn0030724	3163.89	-0.206191	0.092615	14.7781	0.00201644
FBgn0030731	868.367	0.782745	0.0988	87.7425	6.68912e-19
FBgn0030734	2929.59	-0.475704	0.107187	24.3486	2.11251e-05
FBgn0030739	826.054	0.143956	0.121686	23.5239	3.14019e-05
FBgn0030744	2225.32	-0.506415	0.0963004	30.4489	1.11031e-06
FBgn0030749	1467.7	-0.116235	0.0795402	25.2061	1.39817e-05
FBgn0030752	1649.25	-0.0804506	0.0777341	16.2494	0.001008
FBgn0030757	724.509	-0.715134	0.20924	43.5458	1.88461e-09
FBgn0030759	323.266	-0.606212	0.183369	37.4705	3.65868e-08
FBgn0030761	1127.61	-0.458609	0.112564	25.0939	1.47583e-05
FBgn0030766	3087.54	-0.0719108	0.0811136	30.0458	1.34979e-06
FBgn0030786	1206.3	-0.650835	0.0978928	48.0914	2.03623e-10
FBgn0030787	3060.57	-0.473952	0.107121	19.143	0.000255404
FBgn0030793	681.452	0.773877	0.160611	28.0187	3.59944e-06
FBgn0030794	1962.9	-0.735313	0.0803024	93.2058	4.48617e-20
FBgn0030799	145.201	0.744501	0.232444	37.823	3.08122e-08
FBgn0030807	4.97453	6.26636	1.75711	36.5898	5.619e-08
FBgn0030808	4460.57	0.368384	0.0899631	25.8376	1.03141e-05
FBgn0030809	12237.9	0.0413225	0.0825711	13.1251	0.00437366
FBgn0030817	11204	-0.644085	0.0723898	112.733	2.83222e-24
FBgn0030839	383.302	0.362537	0.164807	14.3919	0.00241751
FBgn0030847	47.7768	1.73868	0.316806	33.7061	2.28545e-07
FBgn0030850	4970.39	0.152237	0.070487	19.0735	0.000263995
FBgn0030855	2991.43	0.216577	0.0601163	31.6739	6.13068e-07
FBgn0030869	6227.04	0.0851132	0.0947985	16.2758	0.00099548
FBgn0030870	3122.14	-0.42357	0.0850847	74.1376	5.54541e-16
FBgn0030876	86.1005	0.193124	0.237411	16.0121	0.00112754
FBgn0030890	3799.58	0.258944	0.0628701	18.272	0.00038653
FBgn0030894	3374.03	0.320538	0.0687518	34.3885	1.64022e-07
FBgn0030912	273.403	1.21118	0.274249	60.7351	4.09428e-13
FBgn0030930	3339.7	0.343551	0.13067	20.5396	0.00013119
FBgn0030932	16880.4	-0.224102	0.0557431	26.4815	7.56108e-06
FBgn0030933	379.109	-1.50869	0.413853	2275.73	0
FBgn0030938	688.514	-2.66906	0.221846	131.574	2.47653e-28
FBgn0030945	1528.43	0.239949	0.0976168	13.9405	0.00298723
FBgn0030956	4105.53	0.0631649	0.0588645	35.7432	8.48529e-08
FBgn0030959	3667.87	-0.249786	0.0564209	61.0234	3.55281e-13
FBgn0030960	824.641	-0.367075	0.240171	65.8842	3.24489e-14
FBgn0030963	1691.52	-0.394593	0.0985661	30.7174	9.74874e-07
FBgn0030964	1095.17	0.566262	0.140706	94.9031	1.93706e-20
FBgn0030966	1314.5	0.0801125	0.0778224	56.4792	3.31949e-12
FBgn0030970	3240.82	-0.183858	0.0785993	17.9016	0.000460878
FBgn0030990	2902.43	-0.596575	0.0837013	60.3629	4.91706e-13
FBgn0030995	157.66	-1.74158	0.262454	45.2617	8.14046e-10
FBgn0031003	974.059	-0.874314	0.143068	42.8841	2.60448e-09
FBgn0031006	6629.43	-0.489163	0.128515	31.6095	6.32514e-07
FBgn0031011	1469.49	-0.569534	0.131458	61.1784	3.29199e-13
FBgn0031018	190.248	3.24402	0.701713	621.582	2.111e-134
FBgn0031020	12003.4	-0.574404	0.0517038	188.424	1.33672e-40
FBgn0031021	1168.41	-0.0178461	0.0733701	13.4646	0.00373237
FBgn0031023	6885.28	-0.431358	0.277804	14.8797	0.00192236
FBgn0031031	109.826	7.60363	0.793308	290.992	8.85538e-63
FBgn0031036	1382.02	0.297707	0.0874626	13.9708	0.00294522
FBgn0031037	2045.15	-0.0665573	0.093512	34.4806	1.56839e-07
FBgn0031040	593.604	0.384035	0.123817	13.1129	0.00439879
FBgn0031043	1936.53	-0.122463	0.0793525	46.8784	3.68898e-10
FBgn0031048	3230.88	0.379852	0.101071	18.0815	0.000423139
FBgn0031049	2249.01	-0.362331	0.0808457	36.5538	5.7185e-08
FBgn0031050	723.54	0.58138	0.0977873	62.8799	1.42475e-13
FBgn0031059	971.702	0.0096252	0.102054	15.241	0.00162187
FBgn0031060	1097.64	-0.0586956	0.0802534	24.5093	1.95531e-05
FBgn0031061	1457.31	-0.397303	0.0964428	27.4029	4.84662e-06
FBgn0031077	413.653	-1.28046	0.247593	40.5483	8.15289e-09
FBgn0031081	202.907	-9.59773	1.17938	273.635	5.04602e-59
FBgn0031090	5289.58	0.104046	0.0558294	39.2574	1.53082e-08
FBgn0031091	3939.07	-0.253195	0.0755212	24.1658	2.30663e-05
FBgn0031092	1620.44	-0.0126845	0.0750012	51.7003	3.46958e-11
FBgn0031093	1378.46	0.0672634	0.0892635	24.5699	1.89912e-05
FBgn0031099	369.732	-0.59365	0.139041	28.7326	2.54874e-06
FBgn0031106	913.554	-0.826889	0.103682	63.2415	1.19241e-13
FBgn0031114	1924.23	0.0506691	0.0812259	21.5944	7.92164e-05
FBgn0031115	1395.67	-0.361072	0.0814394	19.746	0.000191605
FBgn0031126	5658.06	-0.17575	0.0603018	46.8728	3.69904e-10
FBgn0031143	1943.7	-0.421469	0.0919841	20.9823	0.000106169
FBgn0031145	3714.89	-0.132765	0.0819687	17.008	0.000704077
FBgn0031148	4129.76	0.324645	0.103259	17.0389	0.000693832
FBgn0031149	6807.48	0.1316	0.0444167	27.9419	3.73542e-06
FBgn0031150	2526.02	-0.454601	0.115216	19.2875	0.00023841
FBgn0031157	201.214	-1.11654	0.38284	109.306	1.54768e-23
FBgn0031161	781.192	0.0503048	0.15186	16.3541	0.000959323
FBgn0031170	2305.65	-0.262054	0.116711	47.9677	2.16341e-10
FBgn0031174	2659.43	0.168612	0.105828	18.2836	0.000384407
FBgn0031182	617.286	-0.427733	0.210718	13.4023	0.00384263
FBgn0031183	2211.18	0.236067	0.0777034	14.9434	0.00186562
FBgn0031184	215.209	-1.02292	0.283426	77.7254	9.43751e-17
FBgn0031187	3587.92	0.302224	0.077438	16.3509	0.000960792
FBgn0031190	4557.5	-0.162194	0.0686313	42.914	2.56664e-09
FBgn0031191	1931.98	-0.0696052	0.107711	35.4297	9.8842e-08
FBgn0031195	626.173	-0.988324	0.139342	57.4049	2.10609e-12
FBgn0031213	1912.42	0.0313207	0.0998671	23.9988	2.49939e-05
FBgn0031228	1172.5	0.602697	0.0942116	47.5492	2.65586e-10
FBgn0031233	2963.72	-0.00690794	0.0669361	85.0287	2.55856e-18
FBgn0031238	1175.94	0.486277	0.110669	25.8761	1.01245e-05
FBgn0031253	499.456	-0.0985468	0.122908	17.3046	0.000611765
FBgn0031258	165.279	-1.9951	0.39579	173.814	1.91082e-37
FBgn0031263	242.239	0.789406	0.184773	38.1369	2.64401e-08
FBgn0031265	599.834	-0.729748	0.166446	24.3958	2.06507e-05
FBgn0031267	2189.09	-0.431868	0.0849471	30.4726	1.09764e-06
FBgn0031281	937.292	0.298623	0.0942282	14.2121	0.0026302
FBgn0031282	270.771	-0.158696	0.142159	13.6807	0.00337369
FBgn0031286	649.484	-0.583033	0.101423	51.6972	3.4748e-11
FBgn0031296	278.12	11.1994	1.03234	2634.8	0
FBgn0031309	958.659	-0.448423	0.0996181	39.0171	1.72128e-08
FBgn0031312	1129.39	-0.348233	0.0886267	24.0512	2.43729e-05
FBgn0031313	187.64	4.09543	0.354639	250.791	4.41346e-54
FBgn0031314	1154.41	0.377164	0.099654	20.921	0.000109331
FBgn0031318	2255.6	-0.167419	0.0776175	15.8203	0.00123435
FBgn0031319	1199.55	-0.589068	0.101329	239.366	1.30488e-51
FBgn0031320	1002.13	-0.532875	0.0901445	70.6064	3.1652e-15
FBgn0031321	1304.44	-0.683543	0.0863789	69.397	5.7461e-15
FBgn0031344	360.619	-0.465752	0.148777	17.7256	0.000501048
FBgn0031356	1893.59	-0.936718	0.0725906	194.416	6.78684e-42
FBgn0031361	416.428	0.424867	0.117524	29.0379	2.1987e-06
FBgn0031378	596.612	0.245675	0.105575	46.784	3.8634e-10
FBgn0031379	1761.01	-0.378497	0.0828896	45.808	6.2303e-10
FBgn0031381	1696.59	0.322318	0.113796	29.8964	1.45104e-06
FBgn0031390	6220.43	-0.0499594	0.105923	22.3944	5.39966e-05
FBgn0031392	6409.14	-0.482167	0.056818	76.3315	1.87802e-16
FBgn0031413	548.024	0.211159	0.105998	51.2867	4.25019e-11
FBgn0031418	1305.09	0.493545	0.0851127	47.7923	2.3576e-10
FBgn0031434	3370.52	0.287332	0.0775497	23.6865	2.90426e-05
FBgn0031435	4994.89	0.242242	0.0887451	14.1003	0.00277169
FBgn0031452	2346.13	0.127382	0.0642027	62.4039	1.80098e-13
FBgn0031474	3438.22	-0.351997	0.0673925	28.2381	3.23717e-06
FBgn0031479	426.205	-0.873472	0.148988	81.3498	1.57573e-17
FBgn0031483	6644.29	-0.226857	0.130807	16.0767	0.00109364
FBgn0031484	2046.21	0.0174903	0.109749	116.061	5.44112e-25
FBgn0031485	393.238	-0.714055	0.155547	26.8125	6.44515e-06
FBgn0031488	113.102	1.05695	0.370525	53.3691	1.52949e-11
FBgn0031491	1760.67	0.185736	0.0651843	25.191	1.40837e-05
FBgn0031493	4470.75	0.0921155	0.0486907	47.3598	2.91406e-10
FBgn0031495	981.192	0.43799	0.105959	19.1741	0.000251651
FBgn0031519	683.253	-0.923318	0.102136	109.146	1.67504e-23
FBgn0031534	2634.26	-0.622892	0.0955756	43.927	1.56405e-09
FBgn0031540	3461.83	0.0375067	0.0729656	13.572	0.00354965
FBgn0031544	4179.1	-0.0641819	0.0534691	15.2489	0.00161587
FBgn0031549	2531.33	-0.542693	0.0976772	32.4331	4.24136e-07
FBgn0031566	1917.67	0.149991	0.0583355	29.614	1.66374e-06
FBgn0031574	321.308	0.617335	0.212838	79.5236	3.88347e-17
FBgn0031575	1933.54	-0.442151	0.0879201	32.2794	4.56972e-07
FBgn0031589	945.789	-0.236215	0.105141	81.3505	1.57518e-17
FBgn0031590	5616.35	-0.274652	0.0578112	22.4431	5.27499e-05
FBgn0031600	800.657	-1.66715	0.180434	88.8095	3.94681e-19
FBgn0031604	1984.91	0.18957	0.0697748	21.1953	9.58876e-05
FBgn0031606	3272.04	-0.00287645	0.0610993	26.512	7.45052e-06
FBgn0031608	1588.1	-0.445037	0.115989	16.9522	0.000722916
FBgn0031609	745.071	0.200225	0.105571	41.4229	5.31901e-09
FBgn0031631	548.697	-0.141007	0.106166	51.5779	3.68436e-11
FBgn0031633	1473.53	-0.773901	0.103965	66.861	2.00539e-14
FBgn0031636	1523.35	-0.437701	0.098051	2572.5	0
FBgn0031637	3350.4	-0.5908	0.0904379	46.841	3.75714e-10
FBgn0031639	828.703	-0.55956	0.113669	30.5529	1.05574e-06
FBgn0031645	1042.53	-0.898524	0.177262	57.3347	2.18006e-12
FBgn0031657	776.757	-0.434984	0.0961088	52.9425	1.88583e-11
FBgn0031662	1312.57	-0.290501	0.0818413	20.6917	0.000121994
FBgn0031663	537.428	1.05779	0.13609	82.5933	8.52457e-18
FBgn0031676	1040.43	-0.445804	0.118978	17.1702	0.000652005
FBgn0031677	2175.41	-0.59783	0.145318	20.0535	0.000165465
FBgn0031678	581.72	0.177487	0.223477	35.4122	9.9686e-08
FBgn0031681	5271.45	-0.206811	0.0817821	31.6325	6.25485e-07
FBgn0031682	1978.05	0.0676802	0.064746	13.6969	0.00334811
FBgn0031683	792.551	-0.309749	0.0859326	15.9582	0.0011566
FBgn0031703	489.903	0.191649	0.220327	28.3221	3.10829e-06
FBgn0031708	661.623	-0.134909	0.126789	16.256	0.00100486
FBgn0031710	1051.02	0.307663	0.107648	19.5113	0.000214296
FBgn0031718	14.0587	6.78505	1.19524	106.04	7.80556e-23
FBgn0031719	6.55441	7.63356	1.61088	52.2407	2.66134e-11
FBgn0031740	1306.37	-0.783482	0.130385	38.1823	2.58607e-08
FBgn0031741	1560.12	-0.125486	0.0849772	17.4751	0.000564266
FBgn0031752	2475.34	-0.396243	0.0967346	17.6357	0.000522872
FBgn0031766	204.236	-0.0239756	0.14696	20.0545	0.000165384
FBgn0031769	11178.5	-0.24457	0.0489304	61.0254	3.54932e-13
FBgn0031772	580.006	0.214276	0.105737	13.2782	0.00407201
FBgn0031774	416.36	-0.198137	0.135837	26.5774	7.21924e-06
FBgn0031777	80.9873	0.958802	0.232487	30.3495	1.16513e-06
FBgn0031782	1067.24	0.0922717	0.111885	17.8645	0.000469087
FBgn0031813	649.614	0.0714071	0.0978363	86.9268	1.00118e-18
FBgn0031814	2147.37	3.08812	0.16191	545.121	7.93202e-118
FBgn0031817	507.126	-0.543141	0.14779	23.6143	3.00665e-05
FBgn0031820	10927.9	0.0875339	0.0485443	21.4884	8.33395e-05
FBgn0031824	825.952	-1.31069	0.157137	69.6285	5.12641e-15
FBgn0031832	1165.51	0.229074	0.093929	29.8321	1.49696e-06
FBgn0031834	960.911	-0.717998	0.109581	42.357	3.36978e-09
FBgn0031836	3633.96	-0.164673	0.0699557	13.8836	0.00306793
FBgn0031851	1545.72	0.103584	0.105651	21.3484	8.91153e-05
FBgn0031877	327.231	-0.518816	0.134567	103.625	2.58185e-22
FBgn0031883	4458.63	-0.458212	0.0889079	26.0188	9.45117e-06
FBgn0031885	4847.24	0.149033	0.0565073	40.0193	1.05553e-08
FBgn0031893	2152.42	0.363449	0.0613767	68.0989	1.0896e-14
FBgn0031894	252.49	-0.436938	0.196352	27.3486	4.97528e-06
FBgn0031896	4084.6	0.407893	0.0757584	29.7659	1.5457e-06
FBgn0031897	3972.08	-0.0201695	0.0636283	38.3984	2.3275e-08
FBgn0031947	6546.68	-0.0673879	0.0625136	26.3029	8.2413e-06
FBgn0031952	2550.81	-0.566246	0.154359	49.8191	8.73017e-11
FBgn0031961	266.566	-0.653987	0.194979	104.104	2.03668e-22
FBgn0031968	299.181	-0.575686	0.190637	34.8802	1.29133e-07
FBgn0031969	9756.59	-0.546551	0.0825808	45.5347	7.12219e-10
FBgn0031971	1053.06	0.898607	0.110781	91.8824	8.63393e-20
FBgn0031974	324.088	-0.610711	0.175284	15.028	0.00179292
FBgn0031979	206.551	-1.60099	0.285925	29.8507	1.48352e-06
FBgn0031981	3023.26	0.234917	0.109513	54.897	7.22235e-12
FBgn0031987	1156.2	-0.220414	0.118456	21.1409	9.84139e-05
FBgn0031996	1509.74	0.247307	0.0695684	13.9541	0.00296828
FBgn0031998	584.82	-0.0813695	0.124695	174.561	1.31797e-37
FBgn0032001	196.309	-0.404096	0.191861	16.3861	0.000944942
FBgn0032014	6421.16	0.577273	0.0862579	73.1438	9.05458e-16
FBgn0032018	4038.05	0.32218	0.0602246	38.24	2.5144e-08
FBgn0032026	18081.1	0.428105	0.068715	117.381	2.82747e-25
FBgn0032029	1717.2	-0.0710381	0.129886	18.0368	0.000432227
FBgn0032031	283.822	-0.63842	0.163926	17.3188	0.000607662
FBgn0032054	956.105	0.265357	0.0975525	21.0293	0.000103811
FBgn0032076	28.6954	1.80591	0.593496	50.6086	5.9275e-11
FBgn0032077	614.695	0.262244	0.0911593	126.302	3.38849e-27
FBgn0032079	1747.09	-0.127418	0.0991231	23.5234	3.14098e-05
FBgn0032084	180.205	7.02696	0.638042	398.044	5.87407e-86
FBgn0032105	6187.94	-0.0390887	0.0535669	25.2058	1.39836e-05
FBgn0032117	216.582	0.519573	0.22306	28.444	2.9305e-06
FBgn0032120	7719.07	0.257511	0.0489796	33.6942	2.29868e-07
FBgn0032130	1680.2	0.00681473	0.0870314	35.4707	9.68865e-08
FBgn0032138	7563.69	0.129749	0.0542224	28.4299	2.95051e-06
FBgn0032147	774.662	-0.088084	0.112826	87.1753	8.85442e-19
FBgn0032150	181.618	1.15005	0.221615	45.008	9.21666e-10
FBgn0032153	105.797	0.151163	0.211069	22.1073	6.19607e-05
FBgn0032154	1511.48	-0.141192	0.0902003	136.144	2.56356e-29
FBgn0032157	5538.94	-0.430538	0.0838322	31.3065	7.32663e-07
FBgn0032160	1889.87	-0.350437	0.103121	15.986	0.00114151
FBgn0032161	458.392	1.00739	0.142105	62.4796	1.73511e-13
FBgn0032162	360.558	-0.805227	0.125195	76.3082	1.89972e-16
FBgn0032166	1042.74	0.0132337	0.128706	26.1941	8.68532e-06
FBgn0032168	1192.08	0.0472486	0.103045	14.3257	0.00249373
FBgn0032170	2632.52	0.20658	0.101019	17.7464	0.000496116
FBgn0032171	352.347	-2.23117	0.255816	79.307	4.32198e-17
FBgn0032194	3188.7	-0.211797	0.0693423	17.0115	0.000702903
FBgn0032200	1450.2	0.0519614	0.0727987	25.102	1.47007e-05
FBgn0032204	1397.36	0.257444	0.0730016	19.4323	0.000222514
FBgn0032205	484.114	-0.575165	0.133065	24.3064	2.15583e-05
FBgn0032210	539.674	-0.596938	0.126291	124.795	7.1559e-27
FBgn0032213	48.4029	-0.785479	0.393682	38.1633	2.6102e-08
FBgn0032214	3077.45	-0.243321	0.0746241	16.9332	0.000729443
FBgn0032216	6996.77	-0.117564	0.0622939	20.7954	0.000116096
FBgn0032217	4824.47	-0.251809	0.0776769	18.5397	0.00034034
FBgn0032224	1159.16	0.334365	0.146006	39.8235	1.16136e-08
FBgn0032231	1672.31	1.08954	0.0901193	220.547	1.5292e-47
FBgn0032234	557.444	0.0713574	0.134786	180.012	8.76686e-39
FBgn0032235	136.392	-1.35964	0.330963	190.252	5.38596e-41
FBgn0032242	7027.16	-0.0701201	0.0627118	19.4123	0.000224646
FBgn0032244	1391.28	-0.695728	0.126905	44.9415	9.52131e-10
FBgn0032249	110.054	2.14229	0.263922	131.703	2.32345e-28
FBgn0032251	1031.62	0.240688	0.093181	52.6156	2.2141e-11
FBgn0032256	717.187	-0.0829675	0.0976787	16.3254	0.000972433
FBgn0032258	1738.34	0.0492632	0.0715329	25.9196	9.91409e-06
FBgn0032296	935.797	-1.19667	0.125324	90.7088	1.54284e-19
FBgn0032298	546.977	-0.166804	0.136802	31.0163	8.43361e-07
FBgn0032305	4093.82	0.209567	0.0918629	16.1112	0.00107599
FBgn0032341	5383.71	0.0890092	0.0778513	14.846	0.00195306
FBgn0032343	351.035	0.0820432	0.169157	23.4655	3.22949e-05
FBgn0032346	800.377	-0.0493798	0.129479	16.0165	0.00112518
FBgn0032350	6624.88	-0.561477	0.122836	20.422	0.000138772
FBgn0032354	1754.48	0.0784496	0.0834116	31.2542	7.51468e-07
FBgn0032358	247.461	1.00373	0.218795	55.7786	4.68375e-12
FBgn0032374	1833.8	-1.41219	0.152345	79.9419	3.15867e-17
FBgn0032382	608.03	-3.10181	0.191919	285.528	1.34794e-61
FBgn0032391	1117.82	-0.571155	0.106435	36.4809	5.92497e-08
FBgn0032393	1700.56	-1.16595	0.12456	84.6246	3.12419e-18
FBgn0032394	647.104	-0.527027	0.125022	17.4594	0.000568475
FBgn0032397	4943.53	-0.00354846	0.0699489	58.2869	1.36506e-12
FBgn0032400	19411.3	-1.04487	0.0990266	108.943	1.85231e-23
FBgn0032407	1519	0.21791	0.091405	19.6527	0.00020033
FBgn0032429	1252.06	0.169659	0.0750416	26.5707	7.24249e-06
FBgn0032430	331.812	-0.826298	0.175921	25.8953	1.00309e-05
FBgn0032450	2732.46	-0.214764	0.0773563	27.8864	3.83705e-06
FBgn0032451	1357.99	-0.505849	0.0894126	33.1332	3.01884e-07
FBgn0032452	42.9108	0.682712	0.40445	50.6871	5.70368e-11
FBgn0032453	4114.32	-0.447332	0.0925318	32.6145	3.88363e-07
FBgn0032455	3356.07	0.133935	0.0739683	16.2276	0.00101841
FBgn0032456	11912.3	0.162694	0.0700943	14.6529	0.00213863
FBgn0032467	6704.98	0.182499	0.0760495	14.9613	0.00185005
FBgn0032474	1506.42	-0.716058	0.119938	58.1925	1.42995e-12
FBgn0032480	3048.24	0.287871	0.092702	25.3295	1.31753e-05
FBgn0032482	4240.89	0.0989604	0.0872284	13.1226	0.00437881
FBgn0032485	4285.07	-0.0963817	0.0546914	56.0735	4.05198e-12
FBgn0032489	12.5615	8.48159	1.41083	80.4756	2.42673e-17
FBgn0032490	11.6146	7.47175	1.3869	97.9204	4.3511e-21
FBgn0032491	19.8113	9.12511	1.33464	126.228	3.51489e-27
FBgn0032512	1918.63	0.0425543	0.0631596	39.0394	1.70262e-08
FBgn0032519	15.618	0.517259	1.04673	73.1132	9.19224e-16
FBgn0032521	3089.59	-0.0733403	0.0902705	22.9659	4.10492e-05
FBgn0032524	486.257	-0.256856	0.15318	66.5743	2.30972e-14
FBgn0032600	3390.18	0.00583943	0.121052	142.354	1.17462e-30
FBgn0032620	2633.32	0.0987229	0.0930192	14.8133	0.00198332
FBgn0032640	2990.71	0.09446	0.060361	16.9222	0.00073326
FBgn0032645	65.4861	0.752565	0.447007	120.874	5.00258e-26
FBgn0032671	799.021	0.180985	0.090415	21.2779	9.21746e-05
FBgn0032689	4472.84	0.0541004	0.0772898	14.3051	0.00251799
FBgn0032690	2062.03	0.0929794	0.0642544	45.1052	8.78834e-10
FBgn0032691	774.737	-0.99137	0.211451	21.0934	0.000100676
FBgn0032694	179.731	3.29344	0.319557	113.805	1.66435e-24
FBgn0032700	949.08	-0.0580971	0.0882687	70.6385	3.11558e-15
FBgn0032701	993.761	0.400133	0.0934072	45.3657	7.73633e-10
FBgn0032715	988.23	-0.366527	0.0963462	36.632	5.50478e-08
FBgn0032721	5889.91	-0.0931495	0.0960981	64.0709	7.92635e-14
FBgn0032723	5211.27	0.0243742	0.0950573	15.3431	0.00154575
FBgn0032730	509.635	0.381013	0.101045	36.3976	6.17025e-08
FBgn0032732	877.373	0.0296331	0.0887979	14.3008	0.00252301
FBgn0032750	817.342	-0.367291	0.102953	17.5147	0.000553766
FBgn0032752	2357.56	0.41779	0.108598	40.5526	8.13597e-09
FBgn0032763	1434.93	-0.484328	0.110387	20.5294	0.000131829
FBgn0032775	1970.77	-0.78977	0.149001	113.274	2.16602e-24
FBgn0032779	163.042	-0.342064	0.163591	35.7678	8.38443e-08
FBgn0032782	443.715	0.664959	0.138463	60.9966	3.59999e-13
FBgn0032788	255.534	-0.990939	1.89288	800.057	4.20621e-173
FBgn0032791	249.21	-0.0313722	0.155959	14.1418	0.0027184
FBgn0032793	144.62	0.253817	0.262026	24.2772	2.18624e-05
FBgn0032796	6436.81	0.196504	0.0757594	19.5514	0.000210243
FBgn0032799	508.3	-1.75115	0.192104	87.0006	9.65317e-19
FBgn0032801	207.157	0.521221	0.177835	26.4989	7.49776e-06
FBgn0032805	52.8418	-1.5417	0.3959	17.3261	0.000605558
FBgn0032816	574.921	0.160226	0.105247	14.9513	0.00185879
FBgn0032817	7659.75	-0.229707	0.126818	32.5451	4.01678e-07
FBgn0032818	840.456	-0.474053	0.10167	21.913	6.80064e-05
FBgn0032820	455.138	0.237422	0.15601	41.2102	5.90123e-09
FBgn0032821	7802.7	-0.144003	0.112894	15.9643	0.00115327
FBgn0032845	216.253	-0.950949	0.299462	63.572	1.01336e-13
FBgn0032847	737.293	0.468144	0.0920754	29.0063	2.23264e-06
FBgn0032848	865.025	-1.4852	0.147745	133.183	1.11426e-28
FBgn0032858	699.414	-0.388398	0.0914011	33.151	2.99294e-07
FBgn0032859	12628.7	0.301539	0.0825058	21.6829	7.59293e-05
FBgn0032863	2241.08	-0.25043	0.0637912	19.4029	0.000225661
FBgn0032864	2297.87	0.281163	0.0735894	32.1899	4.77278e-07
FBgn0032870	1889.98	0.230031	0.0645628	16.0629	0.00110082
FBgn0032873	2183.97	-0.248782	0.0821872	18.586	0.000332928
FBgn0032876	10033.1	-0.205091	0.0602516	14.7941	0.00200137
FBgn0032877	712.373	0.309934	0.101431	35.3163	1.0445e-07
FBgn0032881	439.369	0.61379	0.151638	17.1965	0.000643942
FBgn0032882	1966.25	0.257636	0.0670973	21.2877	9.17415e-05
FBgn0032883	2301.66	-0.324499	0.0843634	23.9199	2.59612e-05
FBgn0032884	3188.78	-0.0576245	0.0791916	23.0696	3.90555e-05
FBgn0032886	2526.73	0.354931	0.10497	16.4583	0.000913245
FBgn0032889	1021.35	-1.36073	0.224823	35.903	7.85038e-08
FBgn0032906	3782.18	0.043386	0.0651165	35.6807	8.74779e-08
FBgn0032907	1142.82	0.429877	0.0901287	26.0336	9.38415e-06
FBgn0032910	2788.22	-0.41901	0.0953517	22.7035	4.65572e-05
FBgn0032924	4411.51	-0.889787	0.0923369	97.8147	4.58478e-21
FBgn0032935	440.173	-0.980678	0.211967	56.0223	4.15512e-12
FBgn0032938	4969.29	-0.169635	0.080389	50.4382	6.44415e-11
FBgn0032940	5469.32	-0.172364	0.0529161	17.4068	0.000582839
FBgn0032943	1074.97	0.543061	0.168833	30.2689	1.21151e-06
FBgn0032955	5915.33	-0.622609	0.0915936	61.7554	2.4782e-13
FBgn0032957	442.855	0.375385	0.153031	18.5115	0.000344938
FBgn0032961	6467.08	-0.147148	0.0612482	25.5074	1.20931e-05
FBgn0032979	8267.28	0.0168916	0.0568186	14.3527	0.00246229
FBgn0032988	5500.78	-0.1645	0.0825391	41.7489	4.53576e-09
FBgn0032997	2526.6	-0.235877	0.0726608	16.0838	0.00108998
FBgn0033000	1684.61	0.0639894	0.100692	33.769	2.21665e-07
FBgn0033005	8063.46	-0.29272	0.0662579	36.534	5.77384e-08
FBgn0033010	1918.59	-0.808272	0.148646	47.9885	2.14154e-10
FBgn0033015	5731.28	0.0999284	0.0702029	18.3296	0.000376089
FBgn0033021	7823.4	0.0355943	0.104622	14.0672	0.00281504
FBgn0033029	8293.33	-0.0636725	0.0998776	22.0703	6.30692e-05
FBgn0033050	3129.87	0.158617	0.064423	19.4049	0.000225442
FBgn0033051	337.878	1.36143	0.21705	65.4954	3.92994e-14
FBgn0033052	4557.44	0.327084	0.079796	23.7285	2.84611e-05
FBgn0033062	11803.9	-0.104605	0.0608762	12.9875	0.00466376
FBgn0033079	140.54	1.44443	0.343408	53.4905	1.44098e-11
FBgn0033087	1141.98	0.00612851	0.160132	80.9239	1.9447e-17
FBgn0033092	829.354	-0.215902	0.114749	19.2278	0.000245289
FBgn0033100	716.125	-0.610995	0.0982038	41.2777	5.70985e-09
FBgn0033127	1599.47	-0.797447	0.10896	54.7121	7.90935e-12
FBgn0033166	4171.58	0.155272	0.0578752	15.8668	0.00120755
FBgn0033169	1063.67	0.994714	0.100082	109.535	1.3817e-23
FBgn0033174	295.277	1.32874	0.297678	61.1882	3.27614e-13
FBgn0033178	658.762	0.185556	0.100657	39.0694	1.6779e-08
FBgn0033179	4127.35	-0.37757	0.0709888	36.1781	6.86637e-08
FBgn0033183	6091.64	-0.20369	0.0651971	39.0153	1.7228e-08
FBgn0033184	1036.2	0.265253	0.0908767	15.7178	0.00129552
FBgn0033186	626.213	0.378029	0.0978254	15.1112	0.00172405
FBgn0033191	1293.85	-1.34362	0.143624	85.3908	2.13926e-18
FBgn0033195	1106.91	-1.72457	0.0931279	414.652	1.48339e-89
FBgn0033196	945.578	-0.69866	0.156574	116.121	5.28226e-25
FBgn0033205	100.074	0.132979	0.264806	35.1447	1.13541e-07
FBgn0033210	1072.46	-1.50222	0.165132	78.3648	6.88243e-17
FBgn0033212	4636.2	0.247878	0.0719699	29.2286	2.00492e-06
FBgn0033224	6525.52	-0.433891	0.0715131	57.1621	2.37306e-12
FBgn0033229	1224.24	0.00355912	0.0937961	16.1174	0.00107285
FBgn0033234	260.778	0.363038	0.140434	12.9899	0.0046586
FBgn0033235	2803.88	-0.414212	0.0869744	25.1551	1.43292e-05
FBgn0033241	3331.27	-2.10443	0.0748059	1108.29	5.78555e-240
FBgn0033244	3377.78	0.0977279	0.0749446	106.056	7.74372e-23
FBgn0033247	1582.66	0.19523	0.0724299	37.7034	3.2662e-08
FBgn0033252	433.794	-0.63538	0.121414	79.6728	3.60753e-17
FBgn0033257	38.5582	1.51069	0.391426	15.6175	0.00135821
FBgn0033261	566.704	-0.0177928	0.145202	15.8871	0.00119607
FBgn0033266	1403.99	-0.173067	0.107301	29.5475	1.71816e-06
FBgn0033272	1737.48	-0.366141	0.101363	21.0744	0.000101598
FBgn0033274	50.8152	1.6983	0.370386	44.4064	1.23707e-09
FBgn0033304	25.9539	9.23595	1.30623	112.227	3.63897e-24
FBgn0033316	3026.92	0.254748	0.0581744	20.4338	0.000137991
FBgn0033337	1118.24	-0.632132	0.165802	35.8699	7.97801e-08
FBgn0033340	262.777	0.0463469	0.141037	20.8418	0.00011355
FBgn0033351	1863.19	-0.65259	0.081006	84.7484	2.9388e-18
FBgn0033354	1190.89	0.324391	0.527699	13.3631	0.00391366
FBgn0033356	607.993	-0.295732	0.105743	16.3743	0.000950202
FBgn0033372	395.232	0.167141	0.156656	15.4956	0.00143859
FBgn0033373	654.265	-0.908684	0.172021	31.4097	6.96873e-07
FBgn0033376	828.318	0.0137081	0.10375	16.299	0.000984653
FBgn0033378	1614.31	-0.0219495	0.144494	37.5899	3.45184e-08
FBgn0033379	3033.97	0.05363	0.0726803	28.1785	3.33175e-06
FBgn0033381	739.059	0.479561	0.106408	52.952	1.87711e-11
FBgn0033392	1748.66	-0.783816	0.0750748	163.773	2.81112e-35
FBgn0033402	2237.59	0.14074	0.0748384	17.2616	0.000624378
FBgn0033427	863.407	0.410318	0.10497	30.3627	1.15768e-06
FBgn0033428	1747.26	-0.644602	0.116386	44.4665	1.20123e-09
FBgn0033431	217.406	-0.487638	0.173335	21.8725	6.93399e-05
FBgn0033449	919.974	-1.17174	0.146502	65.966	3.11677e-14
FBgn0033451	793.676	-0.676038	0.0857805	72.3041	1.37016e-15
FBgn0033453	2333.1	-0.0134419	0.0594015	107.828	3.2187e-23
FBgn0033457	992.163	-0.542007	0.141147	19.1151	0.000258814
FBgn0033458	1185.31	-0.267529	0.331665	330.619	2.34328e-71
FBgn0033459	333.726	0.618608	0.139507	31.8491	5.63106e-07
FBgn0033465	3453.11	0.428298	0.0853096	62.3048	1.89101e-13
FBgn0033468	881.337	0.104787	0.0860181	21.3021	9.11104e-05
FBgn0033473	2021.52	0.135683	0.065793	21.2309	9.42688e-05
FBgn0033475	2027.53	0.145462	0.0936606	13.5789	0.0035382
FBgn0033476	7490.37	-0.895976	0.0775668	139.599	4.6117e-30
FBgn0033479	633.361	-1.16379	0.135013	124.319	9.05945e-27
FBgn0033483	48.4952	-0.70143	0.347402	54.0813	1.07814e-11
FBgn0033485	1401.58	0.0138699	0.0801421	30.3184	1.18279e-06
FBgn0033486	4517.56	-0.253092	0.0827776	15.0355	0.00178657
FBgn0033504	351.315	0.78092	0.204539	187.619	1.99497e-40
FBgn0033519	1375.89	-0.744597	0.155065	234.55	1.43519e-50
FBgn0033523	448.069	0.655195	0.119458	56.2373	3.73852e-12
FBgn0033526	7666.22	-0.237424	0.0878766	25.8427	1.02887e-05
FBgn0033527	400.437	-0.635034	0.113787	74.2838	5.15937e-16
FBgn0033529	1664.31	0.047252	0.0648806	17.7131	0.000504033
FBgn0033538	1500.77	0.111692	0.151198	13.5066	0.00365977
FBgn0033539	2233.9	0.270289	0.0773448	13.3765	0.00388926
FBgn0033540	395.383	0.115112	0.1435	19.9352	0.000175077
FBgn0033543	142.757	-0.225031	0.234462	28.1763	3.33532e-06
FBgn0033548	482.177	-0.677327	0.127106	71.3647	2.17766e-15
FBgn0033549	919.925	-0.915407	0.13109	80.3184	2.62263e-17
FBgn0033564	433.538	-1.63604	0.249225	71.8012	1.75586e-15
FBgn0033569	3563.14	-0.57679	0.0863395	43.5744	1.85839e-09
FBgn0033570	810.028	0.0816076	0.107092	13.6498	0.00342273
FBgn0033571	1207.69	-0.0217279	0.0883972	32.674	3.77316e-07
FBgn0033581	7225.28	0.120926	0.0540568	18.0122	0.000437316
FBgn0033616	2263.58	-0.831213	0.103908	76.3461	1.8645e-16
FBgn0033624	1640.24	-0.345234	0.107374	22.3488	5.51893e-05
FBgn0033627	96.9266	-0.113453	0.29383	30.3106	1.18726e-06
FBgn0033631	6606.73	-0.325554	0.0987848	23.6917	2.8969e-05
FBgn0033635	5488.3	-0.0340382	0.0888033	27.254	5.20793e-06
FBgn0033653	1233.35	-0.0705991	0.0693899	33.4022	2.64909e-07
FBgn0033656	1779.39	0.411197	0.0745076	31.3318	7.23728e-07
FBgn0033669	1732.82	-0.1493	0.0749908	14.0198	0.00287839
FBgn0033677	1528.59	-0.402738	0.113856	74.5423	4.54157e-16
FBgn0033683	367.455	-0.322708	0.11639	41.734	4.56886e-09
FBgn0033685	59.0119	1.13156	0.303025	45.2099	8.34948e-10
FBgn0033686	678.503	0.295245	0.15094	41.4417	5.27032e-09
FBgn0033690	837.941	-0.611196	0.171149	17.6486	0.000519697
FBgn0033692	2072.58	-0.28326	0.0749481	17.4139	0.00058088
FBgn0033698	3613.92	-0.723923	0.166873	27.5616	4.48894e-06
FBgn0033699	19997.1	0.192613	0.0757964	17.4006	0.00058455
FBgn0033717	1732.34	0.364073	0.141849	106.199	7.21495e-23
FBgn0033735	343.787	0.484529	0.144681	37.2538	4.06616e-08
FBgn0033737	3815.1	0.228627	0.0575496	17.4319	0.000575935
FBgn0033738	4523.16	0.0459719	0.0595075	23.1652	3.7304e-05
FBgn0033740	2188.98	0.109989	0.0889209	19.7343	0.000192677
FBgn0033750	294.37	0.337846	0.136624	15.6634	0.00132917
FBgn0033781	821.961	-0.322852	0.0932811	34.7177	1.39756e-07
FBgn0033806	1950.07	0.138591	0.0838676	18.2923	0.00038283
FBgn0033808	627.413	-0.650029	0.113755	97.0094	6.83033e-21
FBgn0033813	229.934	0.115533	0.201359	14.1082	0.00276155
FBgn0033815	302.864	-0.670469	0.212134	36.9548	4.70381e-08
FBgn0033836	908.829	-0.622797	0.106137	46.889	3.66973e-10
FBgn0033845	8572.11	0.22012	0.070632	23.8605	2.6713e-05
FBgn0033853	1659.36	0.794927	0.0790023	210.227	2.60039e-45
FBgn0033859	2161.12	0.38999	0.0784764	38.5145	2.19942e-08
FBgn0033871	626.855	-1.01121	0.125805	62.6208	1.61859e-13
FBgn0033875	471.418	-0.659542	0.46223	33.6495	2.34908e-07
FBgn0033879	5741.68	0.34138	0.068157	36.5811	5.6429e-08
FBgn0033883	870.699	-0.571863	0.10512	54.1197	1.05802e-11
FBgn0033886	6553.31	-0.223915	0.0661585	26.6332	7.02738e-06
FBgn0033890	5939.67	0.124555	0.0603955	13.4115	0.00382611
FBgn0033902	6452.75	0.154464	0.0534426	23.1075	3.83518e-05
FBgn0033903	223.56	-0.193514	0.334276	17.2337	0.000632675
FBgn0033906	1953.3	-0.987485	0.095876	102.162	5.32773e-22
FBgn0033916	5376.7	-0.246894	0.0810211	14.7727	0.00202154
FBgn0033917	1488.15	-0.112427	0.131999	25.7473	1.0773e-05
FBgn0033921	1753.22	0.18931	0.120765	84.339	3.59773e-18
FBgn0033926	2578.09	-6.48092	0.354193	1023.23	1.64443e-221
FBgn0033927	1019.18	-6.49972	0.518871	738.953	7.50376e-160
FBgn0033928	92.1048	-2.39644	0.564231	127.966	1.4835e-27
FBgn0033945	237.889	-0.488713	0.173608	17.6385	0.000522173
FBgn0033948	788.782	0.140075	0.135959	90.1948	1.98941e-19
FBgn0033951	1112.01	0.120588	0.0860005	20.9861	0.000105979
FBgn0033960	35.2914	3.27545	0.500829	68.869	7.45448e-15
FBgn0033971	1171.37	-0.010994	0.167311	28.0821	3.49076e-06
FBgn0033973	418.515	-0.339318	0.141592	16.7344	0.000801417
FBgn0033978	49.6906	-1.22246	0.354228	32.7743	3.5938e-07
FBgn0033979	14991.7	-2.26595	0.149176	199.411	5.65507e-43
FBgn0033984	4590.39	-0.130956	0.055474	13.6138	0.00348081
FBgn0033989	1256.98	0.271473	0.107025	20.1282	0.000159666
FBgn0033994	1082.84	0.240938	0.111036	89.8114	2.40476e-19
FBgn0034008	934.564	-0.368493	0.100293	17.9712	0.000445905
FBgn0034021	18365.6	-0.227119	0.0562011	76.2872	1.91951e-16
FBgn0034025	3216.35	0.061438	0.057217	36.5862	5.629e-08
FBgn0034033	160.189	-0.00669195	0.186351	14.4626	0.00233854
FBgn0034049	2011.38	0.0251487	0.107997	16.3282	0.000971136
FBgn0034054	744.839	-0.0613053	0.118542	15.5393	0.00140925
FBgn0034058	1195.91	-1.00907	0.162759	54.2577	9.88676e-12
FBgn0034059	773.407	-0.580713	0.118842	75.3415	3.06131e-16
FBgn0034062	580.356	0.613672	0.105808	47.8786	2.26002e-10
FBgn0034067	2239.44	-0.215584	0.0792878	21.8484	7.01455e-05
FBgn0034068	6005.62	-0.194147	0.0612152	14.6418	0.00214984
FBgn0034071	4013.59	0.242953	0.0798831	14.8074	0.00198885
FBgn0034073	4867.26	-0.351653	0.107233	14.2108	0.00263186
FBgn0034075	104.337	-3.35819	0.5579	36.9369	4.74513e-08
FBgn0034081	220.328	-0.131843	0.162072	15.1828	0.0016669
FBgn0034083	1281.68	-0.78975	0.147422	32.3958	4.31884e-07
FBgn0034084	1505.85	0.376005	0.0718695	38.7018	2.00737e-08
FBgn0034086	971.75	0.0418649	0.0838439	62.6166	1.62194e-13
FBgn0034087	9689.9	0.268852	0.0675724	68.13	1.07299e-14
FBgn0034091	4420.14	-0.0818815	0.0740416	34.7238	1.3934e-07
FBgn0034093	484.866	-0.0731861	0.11809	26.3745	7.96153e-06
FBgn0034098	6185.69	-0.614651	0.0647765	289.672	1.70992e-62
FBgn0034109	951.297	0.402539	0.0796637	65.9972	3.0692e-14
FBgn0034113	1154.43	-0.426904	0.109863	24.3749	2.08594e-05
FBgn0034117	1527.05	-0.30472	0.0853654	81.3236	1.59625e-17
FBgn0034118	3015.02	0.0703502	0.0580132	16.5048	0.000893374
FBgn0034126	22.2652	-2.66588	0.553359	103.764	2.40967e-22
FBgn0034141	1869.47	0.035244	0.0805922	30.811	9.31595e-07
FBgn0034142	120.33	-0.620305	0.251666	66.5463	2.3417e-14
FBgn0034179	509.428	0.152975	0.168153	142.837	9.23945e-31
FBgn0034184	2315.01	0.205622	0.0801043	14.393	0.00241624
FBgn0034186	1651.1	0.10983	0.0893159	18.8145	0.000298631
FBgn0034187	8453.59	-0.096111	0.062465	102.682	4.11837e-22
FBgn0034191	515.991	-0.126904	0.133373	15.9157	0.00118002
FBgn0034210	1486.88	-0.956563	0.105882	86.2008	1.43344e-18
FBgn0034214	512.886	0.352233	0.126067	18.5452	0.000339451
FBgn0034230	1863.61	-0.486444	0.096098	27.7716	4.05589e-06
FBgn0034232	666.955	0.294506	0.0981811	14.0394	0.00285205
FBgn0034243	2477.76	0.0525916	0.0897649	28.3088	3.12844e-06
FBgn0034245	826.346	-0.580656	0.134027	21.3412	8.9423e-05
FBgn0034246	6279.11	0.309619	0.0917152	17.8787	0.000465931
FBgn0034253	207.957	-1.46924	0.252491	167.127	5.30621e-36
FBgn0034255	223.996	0.699115	0.172065	43.1971	2.23487e-09
FBgn0034259	3561.37	-1.95522	0.166884	125.914	4.10588e-27
FBgn0034261	2400.41	-0.36426	0.080931	23.4664	3.22813e-05
FBgn0034270	428.392	0.691338	0.222487	100.004	1.55106e-21
FBgn0034282	14796.1	-0.169748	0.0571894	20.8771	0.000111645
FBgn0034300	6545.22	0.161724	0.0577751	26.7596	6.61171e-06
FBgn0034304	1283.76	0.280312	0.0787679	75.1745	3.32435e-16
FBgn0034307	810.889	-0.0616882	0.0868556	40.6036	7.93589e-09
FBgn0034308	3987.9	0.175879	0.0636289	52.9434	1.88498e-11
FBgn0034314	2230.52	-0.0946939	0.0654845	30.3907	1.14211e-06
FBgn0034315	1817.91	-1.49847	0.118569	156.52	1.03322e-33
FBgn0034321	110.588	-0.717828	0.271542	38.2206	2.53828e-08
FBgn0034335	356.513	-1.13287	0.244157	825.88	1.05549e-178
FBgn0034345	3194.59	0.0126667	0.0664405	17.3984	0.000585158
FBgn0034346	1886.67	0.130826	0.0757171	17.3849	0.000588925
FBgn0034354	668.179	-0.354577	0.144706	116.122	5.27766e-25
FBgn0034360	234.161	0.729187	0.157142	41.0167	6.48599e-09
FBgn0034362	1059.57	0.297722	0.0869995	29.9243	1.43162e-06
FBgn0034371	1377.2	-0.113435	0.0900101	291.578	6.61413e-63
FBgn0034380	1188.06	-0.00209701	0.0928552	15.7516	0.00127502
FBgn0034389	2905.5	0.160749	0.0801248	46.8615	3.71949e-10
FBgn0034390	140.719	-0.230498	0.248476	15.3808	0.00151854
FBgn0034392	693.645	-0.73449	0.15874	25.6546	1.12651e-05
FBgn0034398	4157.25	0.217003	0.101011	20.2899	0.000147809
FBgn0034399	143.267	2.75106	0.341194	211.477	1.39647e-45
FBgn0034400	7126.13	-0.251769	0.102268	17.8994	0.000461362
FBgn0034401	5257.92	-0.36444	0.0853609	28.623	2.68743e-06
FBgn0034402	363.37	-0.0956096	0.120111	19.9456	0.000174204
FBgn0034403	4876.22	-0.573662	0.116321	39.4149	1.41765e-08
FBgn0034405	3312.08	-0.518858	0.0835662	84.2827	3.69924e-18
FBgn0034406	494.654	-1.75736	0.233168	93.1406	4.63311e-20
FBgn0034420	1520.93	-0.30878	0.0828454	47.3055	2.99254e-10
FBgn0034425	1932.39	0.18689	0.0646261	24.1219	2.35585e-05
FBgn0034433	2001.35	-0.0829299	0.0639412	23.8957	2.62638e-05
FBgn0034436	173.011	0.930244	0.271541	14.0419	0.00284865
FBgn0034442	533.557	-0.126785	0.133886	13.0946	0.00443639
FBgn0034447	8296.47	-0.575804	0.0929429	64.2595	7.22334e-14
FBgn0034451	1360.89	-0.160139	0.11922	77.4481	1.08218e-16
FBgn0034452	995.807	-0.488165	0.0901549	134.332	6.2998e-29
FBgn0034488	4345.6	-0.653577	0.106059	45.7983	6.26024e-10
FBgn0034494	3059	0.0676241	0.0693324	23.2456	3.58917e-05
FBgn0034495	606.012	-0.80662	0.109106	106.5	6.21467e-23
FBgn0034496	2142.1	-0.378205	0.0699109	59.5343	7.3914e-13
FBgn0034500	497.543	0.136845	0.198139	337.607	7.19332e-73
FBgn0034523	87.4069	-0.198413	0.279323	17.2473	0.000628601
FBgn0034537	2725.93	-0.242541	0.0575099	40.9877	6.57846e-09
FBgn0034572	1416.67	0.353506	0.102268	23.6588	2.94317e-05
FBgn0034578	164.135	-0.40756	0.254229	24.0139	2.48141e-05
FBgn0034583	619.667	-0.930121	0.145444	51.5219	3.78702e-11
FBgn0034585	2234.3	-0.682928	0.0823475	70.9369	2.68925e-15
FBgn0034599	751.897	0.0596914	0.111096	14.0198	0.00287831
FBgn0034611	1398.71	0.078744	0.081302	23.8484	2.68684e-05
FBgn0034614	1491.99	-0.312202	0.10588	16.6066	0.000851373
FBgn0034617	1580.14	0.0619043	0.0623809	33.5591	2.45461e-07
FBgn0034627	155.735	-0.244054	0.21423	18.6504	0.000322893
FBgn0034628	3039.45	-0.297935	0.0820602	32.0556	5.09416e-07
FBgn0034629	1684.44	-0.636017	0.0915531	80.2584	2.70148e-17
FBgn0034631	1380.62	0.360422	0.0750516	35.8953	7.87984e-08
FBgn0034634	1101.62	-0.0156805	0.152682	54.084	1.0767e-11
FBgn0034643	5552.16	0.15284	0.0606781	35.9366	7.72306e-08
FBgn0034650	2447.35	-0.443225	0.102366	19.0932	0.000261529
FBgn0034654	3924.53	0.00785074	0.0826121	15.0736	0.00175486
FBgn0034674	2315.19	-0.220152	0.0563922	21.6094	7.86481e-05
FBgn0034691	3515.05	-0.487706	0.0940578	35.4408	9.83103e-08
FBgn0034694	1375.08	-0.37823	0.0837762	29.5219	1.73957e-06
FBgn0034697	2142.72	0.470964	0.0685666	56.8866	2.71723e-12
FBgn0034703	1151.09	0.157941	0.0792629	33.9243	2.05546e-07
FBgn0034705	392.655	-0.338001	0.119659	15.5324	0.00141382
FBgn0034720	110.596	2.66472	0.319123	98.8982	2.6816e-21
FBgn0034728	4511.88	-0.535911	0.0926583	35.5868	9.15683e-08
FBgn0034733	1219.2	0.348872	0.093441	118.322	1.77315e-25
FBgn0034734	4738.23	-0.888294	0.139861	44.4057	1.23753e-09
FBgn0034744	982.444	-0.291458	0.106316	16.887	0.000745593
FBgn0034753	16088.2	0.294477	0.057983	34.1981	1.79933e-07
FBgn0034786	2928.81	-0.054703	0.0676085	22.0341	6.41746e-05
FBgn0034800	255.985	-0.0131703	0.217071	32.8961	3.38732e-07
FBgn0034803	860.303	-0.0142425	0.0873463	21.2317	9.42334e-05
FBgn0034808	2393.79	-0.729574	0.0849727	98.8921	2.68968e-21
FBgn0034814	843.758	0.75717	0.100266	102.218	5.18228e-22
FBgn0034816	62.0676	1.77615	0.4023	34.869	1.2984e-07
FBgn0034817	936.869	-0.72186	0.122287	37.46	3.6774e-08
FBgn0034858	2553.44	-0.447788	0.111448	19.4083	0.000225078
FBgn0034859	1260.08	0.313298	0.0951105	32.1539	4.85675e-07
FBgn0034893	529.404	-1.13232	0.1228	95.9815	1.13598e-20
FBgn0034897	5878.45	-0.15321	0.080283	40.9442	6.71997e-09
FBgn0034908	1618.17	0.685539	0.0864137	107.137	4.53248e-23
FBgn0034919	953.301	-0.293937	0.0871561	19.1618	0.000253121
FBgn0034923	1075.77	0.271515	0.0882235	18.0164	0.000436429
FBgn0034924	867.814	-0.428522	0.140791	29.8731	1.46754e-06
FBgn0034925	1620.08	-0.212514	0.0939118	25.0199	1.52929e-05
FBgn0034933	2093.13	0.109885	0.0623112	134.114	7.01928e-29
FBgn0034939	1782.29	0.183042	0.0654719	18.9068	0.000285808
FBgn0034951	2192.41	-0.290285	0.0766826	23.9892	2.51098e-05
FBgn0034958	238.007	-0.0184263	0.162071	15.1889	0.0016621
FBgn0034959	152.058	0.0677593	0.244647	95.4182	1.50124e-20
FBgn0034961	797.96	0.267144	0.0897745	17.491	0.000560018
FBgn0034962	6591.29	0.254321	0.0442625	36.4368	6.05377e-08
FBgn0034963	576.803	-1.34475	0.159543	70.4919	3.34914e-15
FBgn0034964	5200.25	-1.16633	0.128394	88.9905	3.60879e-19
FBgn0034971	2082.26	-0.0122122	0.102899	30.2748	1.20805e-06
FBgn0034976	6940.56	-0.0486846	0.0522409	17.6544	0.000518267
FBgn0034982	1418.92	-0.665935	0.143843	30.2349	1.23165e-06
FBgn0034986	925.603	-0.137996	0.1037	13.7509	0.00326464
FBgn0034997	2093.38	-0.559851	0.101458	552.936	1.60502e-119
FBgn0034999	2828.18	-0.738871	0.0898035	83.5878	5.21494e-18
FBgn0035025	3105.02	0.187943	0.0713896	39.5577	1.3222e-08
FBgn0035026	3822.04	-0.754638	0.0845526	96.0199	1.11462e-20
FBgn0035035	624.58	0.302543	0.179018	16.9125	0.00073664
FBgn0035047	2172.61	0.161801	0.0864424	16.0063	0.00113062
FBgn0035063	565.309	0.243222	0.126646	64.3244	6.99614e-14
FBgn0035073	1775.3	0.764539	0.117417	77.4938	1.05804e-16
FBgn0035082	660.931	0.880453	0.124463	108.184	2.6983e-23
FBgn0035083	2186.55	-0.0150228	0.145499	33.9811	1.99943e-07
FBgn0035094	219.071	0.884923	0.357583	164.12	2.3654e-35
FBgn0035122	954.657	-0.412564	0.111908	25.8735	1.01373e-05
FBgn0035132	81.0626	0.703258	0.268567	34.5999	1.47998e-07
FBgn0035137	1909.2	-0.92421	0.132848	61.452	2.87724e-13
FBgn0035147	655.568	0.419465	0.116076	16.6311	0.000841552
FBgn0035149	696.374	-0.418635	0.117124	17.8928	0.000462814
FBgn0035150	2017.09	-0.460659	0.0893794	36.2541	6.61705e-08
FBgn0035151	2083.26	0.588769	0.10035	41.2146	5.88851e-09
FBgn0035153	1453.57	-2.07499	0.192925	119.894	8.13445e-26
FBgn0035158	188.324	0.36898	0.170979	16.8289	0.000766362
FBgn0035160	1139.62	-0.51734	0.12469	32.9468	3.30498e-07
FBgn0035165	3342.5	0.113055	0.0588663	18.5057	0.000345896
FBgn0035166	687.642	-0.684334	0.139134	38.3775	2.35136e-08
FBgn0035169	1397.79	-0.552296	0.113982	25.2387	1.37641e-05
FBgn0035181	1419.22	-0.234549	0.083978	91.7807	9.07919e-20
FBgn0035189	67.8751	2.60114	0.396411	68.7729	7.81596e-15
FBgn0035203	1562.74	-0.501832	0.11171	21.2997	9.12159e-05
FBgn0035206	2001.98	-0.973192	0.0826091	389.853	3.49157e-84
FBgn0035207	4423.8	-0.723708	0.269175	14.7286	0.00206391
FBgn0035209	792.771	0.375502	0.106208	57.2469	2.27615e-12
FBgn0035210	674.997	-0.209546	0.111132	13.2327	0.00415947
FBgn0035211	831.477	-0.173619	0.106146	14.2013	0.00264358
FBgn0035229	6972.51	-1.14931	0.0996952	175.322	9.02824e-38
FBgn0035232	2250.4	-0.411888	0.119153	40.9704	6.63431e-09
FBgn0035235	771.62	-0.109363	0.172073	13.9733	0.00294172
FBgn0035236	3873.8	-0.585469	0.10175	33.91	2.06978e-07
FBgn0035237	10836.9	-0.284013	0.11294	27.4273	4.78967e-06
FBgn0035244	1652.78	-0.260629	0.0962242	25.5816	1.16684e-05
FBgn0035247	763.838	0.169994	0.112372	17.1347	0.000663063
FBgn0035248	96.5624	0.741125	0.249179	27.773	4.05321e-06
FBgn0035251	1591.61	0.102085	0.0637255	34.8746	1.29485e-07
FBgn0035252	1674.96	0.281072	0.0881609	16.967	0.000717876
FBgn0035267	2544	-0.0482196	0.0980833	523.669	3.54055e-113
FBgn0035270	1585.45	0.0659567	0.0707903	41.2346	5.83117e-09
FBgn0035271	436.424	-0.000544949	0.134642	14.9138	0.00189185
FBgn0035272	1150.14	-0.423531	0.157307	15.6538	0.00133519
FBgn0035294	1194.68	0.206383	0.0873061	15.1942	0.00165798
FBgn0035295	1615.58	-0.526465	0.116525	24.4627	1.99971e-05
FBgn0035298	900.365	0.299609	0.0929722	29.407	1.83903e-06
FBgn0035312	608.283	0.108104	0.165398	36.6842	5.36658e-08
FBgn0035318	1318.86	0.037251	0.106141	16.8218	0.000768968
FBgn0035321	2259.26	0.0313634	0.0582196	20.0309	0.000167255
FBgn0035334	574.215	-1.77468	0.215982	67.9357	1.18088e-14
FBgn0035336	2212.35	-0.081561	0.0642992	24.3905	2.0703e-05
FBgn0035356	153.463	0.777765	0.176317	19.9153	0.000176746
FBgn0035383	1434.99	0.212788	0.104513	13.1217	0.00438067
FBgn0035392	184.676	-0.95643	0.207716	54.4678	8.91758e-12
FBgn0035393	884.041	0.147758	0.084178	23.3758	3.37174e-05
FBgn0035398	46.3858	7.59167	1.53489	55.2453	6.08657e-12
FBgn0035400	3051.41	0.0469075	0.0625899	14.0753	0.00280441
FBgn0035402	6180.52	-0.562548	0.0629788	89.3391	3.03745e-19
FBgn0035407	680.18	-0.780141	0.120431	47.5243	2.68839e-10
FBgn0035415	256.124	-0.481043	0.187204	43.1066	2.33603e-09
FBgn0035416	4067.53	-0.761312	0.0976898	86.6261	1.16162e-18
FBgn0035422	18921.9	-0.0210326	0.0911679	39.8032	1.17293e-08
FBgn0035423	3251.8	-0.0227088	0.0752422	35.0486	1.18979e-07
FBgn0035424	17787.3	-0.798888	0.108236	71.0439	2.55098e-15
FBgn0035438	3517.16	-0.088601	0.0699748	23.6369	2.97428e-05
FBgn0035443	785.384	-0.505204	0.121955	21.0665	0.000101979
FBgn0035444	615.526	0.426586	0.11228	37.9408	2.90917e-08
FBgn0035462	1324.64	0.148547	0.0750085	16.3654	0.000954206
FBgn0035470	271.382	1.19268	0.16549	67.0056	1.86749e-14
FBgn0035482	644.006	0.576502	0.113121	28.3813	3.02064e-06
FBgn0035488	3709.99	-0.226738	0.0718096	20.8057	0.000115523
FBgn0035497	1121.99	-0.411332	0.139885	17.0667	0.000684769
FBgn0035498	3942.23	0.418006	0.0950306	30.0561	1.34303e-06
FBgn0035499	2659.01	-0.318904	0.0608075	29.462	1.79073e-06
FBgn0035505	40.3435	-2.06405	0.586797	152.682	6.95195e-33
FBgn0035519	1843.38	0.261492	0.0720044	14.6078	0.0021844
FBgn0035524	2405.3	0.0563451	0.0773339	17.6244	0.000525701
FBgn0035528	883.538	-0.214887	0.113115	31.5327	6.56534e-07
FBgn0035532	1330.09	-0.628369	0.1313	41.9822	4.04709e-09
FBgn0035533	3557.98	-0.099233	0.0535316	24.866	1.64693e-05
FBgn0035534	457.068	0.144036	0.113308	68.0467	1.11797e-14
FBgn0035537	255.21	0.465914	0.22456	22.7968	4.45198e-05
FBgn0035541	1380.88	-0.442217	0.108211	32.9318	3.32917e-07
FBgn0035558	4406.23	-0.0823663	0.06708	21.3387	8.95309e-05
FBgn0035569	10.1062	6.3452	1.25463	84.5753	3.20129e-18
FBgn0035588	746.247	0.0931489	0.102058	19.7528	0.000190986
FBgn0035593	1717.9	-0.741462	0.106305	62.7544	1.51558e-13
FBgn0035600	4457.19	0.0141285	0.072007	21.8522	7.00166e-05
FBgn0035601	8529.84	-0.097191	0.0514233	22.6313	4.81971e-05
FBgn0035624	831.149	0.100887	0.0940403	17.9881	0.000442333
FBgn0035630	15367.5	-0.577028	0.0734172	72.6121	1.17704e-15
FBgn0035631	3291.96	-0.207626	0.0717389	22.6533	4.76915e-05
FBgn0035639	1757.66	0.414623	0.0827362	58.9047	1.00744e-12
FBgn0035640	2418.65	-0.252406	0.0764706	153.001	5.93423e-33
FBgn0035641	3468.83	-0.929774	0.0733772	231.739	5.81829e-50
FBgn0035642	1706.08	-3.76374	0.124838	930.363	2.2961e-201
FBgn0035644	1507.16	-0.351647	0.0909207	25.8584	1.02112e-05
FBgn0035674	483.303	-1.48255	0.176863	67.7295	1.30715e-14
FBgn0035678	29.5876	-0.275265	0.412524	20.0695	0.000164203
FBgn0035679	586.782	-0.18055	0.115582	31.0894	8.13983e-07
FBgn0035688	4904.53	-0.965611	0.0856521	135.792	3.05263e-29
FBgn0035689	1347.94	0.296311	0.0801553	21.477	8.37951e-05
FBgn0035690	2094.57	-0.108354	0.09191	14.6896	0.00210211
FBgn0035691	598.272	-2.14249	0.16211	261.765	1.86621e-56
FBgn0035692	2276.88	0.112652	0.0765619	27.4504	4.73663e-06
FBgn0035702	556.619	-0.437526	0.105106	36.3123	6.43201e-08
FBgn0035703	1064.87	-0.710358	0.130909	31.919	5.44322e-07
FBgn0035707	2646.84	-0.0977417	0.0587414	17.6289	0.000524561
FBgn0035714	872.588	-0.363786	0.0991427	13.4912	0.0036862
FBgn0035725	548.829	-1.43578	0.155294	94.9281	1.91321e-20
FBgn0035726	5916.77	0.503666	0.0599263	106.558	6.04029e-23
FBgn0035762	769.14	-1.45315	0.15032	97.3153	5.87041e-21
FBgn0035763	4721.53	0.167763	0.065942	46.5766	4.27646e-10
FBgn0035770	465.454	-5.84407	0.224596	2995.07	0
FBgn0035805	464.881	0.152756	0.110302	27.7101	4.17828e-06
FBgn0035811	49.3868	0.970419	0.298342	17.5798	0.000536934
FBgn0035812	4792.59	-0.372486	0.0746677	32.3677	4.37817e-07
FBgn0035833	1622.38	-1.66551	0.164327	99.873	1.65503e-21
FBgn0035838	902.207	0.259944	0.0962059	22.0105	6.49048e-05
FBgn0035842	7798.47	0.0406169	0.0697348	21.2286	9.43709e-05
FBgn0035849	443.123	-0.970896	0.157996	42.1218	3.78038e-09
FBgn0035854	343.64	0.71267	0.165409	28.1952	3.30502e-06
FBgn0035866	2845.3	-0.0944918	0.0538738	54.2712	9.8216e-12
FBgn0035867	1223.43	-1.11213	0.10996	104.387	1.77052e-22
FBgn0035879	2917.8	0.207252	0.0915536	15.1825	0.00166718
FBgn0035880	38.9222	-1.81618	0.400574	86.8468	1.04157e-18
FBgn0035888	409.104	-1.4612	0.21741	42.0892	3.8411e-09
FBgn0035890	288.941	0.734581	0.151316	32.873	3.42554e-07
FBgn0035900	631.701	-0.0515833	0.117492	89.2885	3.11432e-19
FBgn0035901	1223.14	-0.336666	0.0863434	20.2021	0.000154136
FBgn0035904	21.5861	-3.4837	0.681992	129.142	8.27699e-28
FBgn0035923	2019.66	-0.218384	0.0927458	15.0032	0.00181394
FBgn0035936	5002.19	-0.257448	0.0658131	15.4968	0.00143776
FBgn0035942	1160.71	-0.408818	0.105341	14.832	0.00196596
FBgn0035944	1259.72	-0.579502	0.110593	27.713	4.17239e-06
FBgn0035945	4680.7	0.0571073	0.0583047	13.0785	0.00446996
FBgn0035955	2153.97	-0.932782	0.130952	61.6547	2.60404e-13
FBgn0035960	328.016	0.593231	0.134855	54.2231	1.00562e-11
FBgn0035964	1509.74	-0.113908	0.0776105	49.8941	8.41522e-11
FBgn0035969	5453.25	-1.32529	0.122723	128.389	1.20293e-27
FBgn0035980	660.563	0.19437	0.103966	43.0195	2.43767e-09
FBgn0035986	3232.72	-0.0582461	0.060482	36.8184	5.02704e-08
FBgn0035987	3185.96	-0.563365	0.0910625	46.4473	4.556e-10
FBgn0035989	1847.7	-0.573294	0.0822319	62.5976	1.63719e-13
FBgn0035993	2215.95	0.0802627	0.0738738	14.4336	0.00237061
FBgn0035995	1506.62	-0.590494	0.0986311	89.0971	3.42352e-19
FBgn0036007	14947	-1.05142	0.154314	53.3244	1.56347e-11
FBgn0036028	1006.8	-1.17845	0.0954627	159.962	1.86795e-34
FBgn0036030	4539.61	-0.201046	0.0854473	19.0245	0.00027023
FBgn0036035	2217.36	0.105653	0.0663876	40.1996	9.66603e-09
FBgn0036038	1610.44	0.175589	0.0956261	13.274	0.00408
FBgn0036053	5737.74	-0.425821	0.0818086	38.7511	1.95969e-08
FBgn0036062	759.751	0.293809	0.0790685	18.5062	0.000345806
FBgn0036091	4.17305	3.41368	1.73015	32.0402	5.1324e-07
FBgn0036096	1780.02	-0.488094	0.0861201	32.57	3.96853e-07
FBgn0036099	2840.84	0.0386651	0.0687663	39.513	1.35138e-08
FBgn0036107	796.37	-0.478471	0.104039	23.6841	2.90755e-05
FBgn0036117	946.546	-0.530336	0.116141	280.309	1.81511e-60
FBgn0036118	205.549	0.316688	0.225095	55.7009	4.86593e-12
FBgn0036133	2787.62	0.0912497	0.0682251	18.9463	0.000280478
FBgn0036135	548.571	0.00938929	0.143227	22.1247	6.14466e-05
FBgn0036136	1817	-0.277151	0.0793913	23.0973	3.85401e-05
FBgn0036144	5165.28	-0.0514891	0.0503476	15.3349	0.00155172
FBgn0036152	2991.76	-0.242418	0.114357	38.4017	2.3237e-08
FBgn0036188	735.096	-1.23544	0.176204	89.6005	2.66904e-19
FBgn0036191	946.371	0.447151	0.115881	21.0129	0.00010463
FBgn0036192	220.118	0.804523	0.157535	53.9568	1.14612e-11
FBgn0036196	120.492	1.55115	0.274301	74.6194	4.3719e-16
FBgn0036198	599.112	-0.799474	0.154381	47.6615	2.51358e-10
FBgn0036199	1793.27	-0.0983687	0.0608894	26.3377	8.10404e-06
FBgn0036207	543.948	0.592949	0.134842	32.4716	4.16265e-07
FBgn0036213	15464.6	0.0332516	0.424036	14.1836	0.0026656
FBgn0036237	2230.43	0.0736695	0.0645395	46.9561	3.55115e-10
FBgn0036239	6347.06	-0.257139	0.0624352	33.396	2.65708e-07
FBgn0036240	1584.6	-0.655509	0.11469	36.7739	5.13719e-08
FBgn0036255	308.148	0.0502412	0.131967	13.2736	0.0040807
FBgn0036258	8597.24	-0.0669347	0.0455671	13.6173	0.00347524
FBgn0036266	812.07	0.379428	0.0888912	21.6347	7.77045e-05
FBgn0036271	589.428	-0.394724	0.150354	39.3381	1.47175e-08
FBgn0036272	8305.62	0.248525	0.0985936	20.4847	0.000134673
FBgn0036273	471.674	-0.724901	0.161109	25.1615	1.42853e-05
FBgn0036286	1637.82	0.0757881	0.0978134	17.677	0.000512736
FBgn0036290	1448.78	0.00370169	0.0721032	23.6191	2.99979e-05
FBgn0036294	214.622	-1.58101	0.244636	94.8317	2.00672e-20
FBgn0036298	2142.4	0.560152	0.102378	60.0247	5.80718e-13
FBgn0036301	1851.3	-0.176589	0.0664626	29.0991	2.1346e-06
FBgn0036302	1704.52	0.20216	0.0687694	22.0623	6.33113e-05
FBgn0036314	1430.69	0.143436	0.0844166	28.2614	3.2009e-06
FBgn0036316	8403.49	-1.04695	0.0933782	119.806	8.4971e-26
FBgn0036317	1241.02	-0.285065	0.0947589	13.9751	0.00293928
FBgn0036318	1039.59	-0.107526	0.0813541	29.7016	1.59463e-06
FBgn0036324	26.351	-3.35558	0.559634	82.9856	7.02232e-18
FBgn0036330	877.151	-0.62519	0.185267	191.837	2.44724e-41
FBgn0036331	452.851	-0.378308	0.133865	32.0232	5.175e-07
FBgn0036332	511.971	0.214086	0.216795	65.8486	3.3023e-14
FBgn0036337	2745.92	-0.186695	0.0664411	19.1944	0.000249224
FBgn0036342	378.607	0.0649029	0.143302	16.6365	0.000839422
FBgn0036353	938.91	0.0533845	0.101113	49.7216	9.15761e-11
FBgn0036356	850.368	0.395088	0.106361	32.3258	4.46806e-07
FBgn0036365	2930.56	0.347175	0.140282	13.7186	0.00331425
FBgn0036366	788.191	-0.553695	0.131991	24.6771	1.80372e-05
FBgn0036368	376.274	0.417594	0.256411	86.2336	1.41038e-18
FBgn0036369	97.668	7.71621	1.26013	177.656	2.82866e-38
FBgn0036405	1065.36	0.113777	0.113446	27.9046	3.80345e-06
FBgn0036446	4017.13	-0.156737	0.0698861	24.6262	1.84837e-05
FBgn0036449	3092.96	0.249731	0.0725821	26.1936	8.68744e-06
FBgn0036460	1184.35	-0.480642	0.122663	25.5506	1.18439e-05
FBgn0036462	1898.93	-0.00660455	0.0882667	32.8811	3.41209e-07
FBgn0036483	7477.85	0.0458379	0.0610848	53.0643	1.77644e-11
FBgn0036486	11312.1	-0.724108	0.0757225	93.0856	4.76105e-20
FBgn0036487	1691.04	-0.168182	0.0765399	19.6008	0.000205349
FBgn0036488	621.641	0.214762	0.126448	22.7887	4.46915e-05
FBgn0036493	903.191	-0.517117	0.12228	44.4467	1.21297e-09
FBgn0036500	980.457	0.130256	0.079273	23.6637	2.93619e-05
FBgn0036501	45.6405	1.37891	0.35636	20.1011	0.000161744
FBgn0036502	1297.3	-0.321515	0.127893	16.4604	0.000912322
FBgn0036509	1291.17	0.1534	0.0872343	20.8311	0.000114132
FBgn0036514	2463.76	0.114962	0.0955346	27.8045	3.99188e-06
FBgn0036519	1702.71	-0.227635	0.0804365	35.6943	8.68984e-08
FBgn0036537	1887.33	-0.108835	0.0646847	47.6874	2.48199e-10
FBgn0036545	350.302	0.221949	0.157456	98.6327	3.0582e-21
FBgn0036549	426.873	-0.401536	0.127906	14.3937	0.00241544
FBgn0036551	30.7711	1.15498	0.390259	13.712	0.00332453
FBgn0036565	3885.71	-0.138989	0.0609444	20.98	0.00010629
FBgn0036569	782.003	-0.626861	0.117169	38.6997	2.00948e-08
FBgn0036571	933.873	-0.372784	0.104229	14.6534	0.00213809
FBgn0036576	1058.27	0.155252	0.113163	22.1271	6.13771e-05
FBgn0036579	1177.08	0.120113	0.0878973	36.2321	6.68828e-08
FBgn0036620	896.306	-1.07942	0.216771	47.0179	3.44528e-10
FBgn0036621	7126.89	-0.00882986	0.059077	13.486	0.00369526
FBgn0036622	1489.73	0.0549505	0.130833	37.5876	3.45584e-08
FBgn0036623	1642.38	-0.177131	0.0809118	20.2299	0.000152103
FBgn0036640	2439.94	-0.458337	0.145349	127.382	1.98209e-27
FBgn0036643	442.807	0.2019	0.122962	13.1814	0.00426038
FBgn0036646	2765.01	-0.56098	0.0917843	105.425	1.0587e-22
FBgn0036648	802.92	-1.57499	0.117889	294.569	1.48993e-63
FBgn0036660	3550.69	-0.72991	0.109004	43.7208	1.73004e-09
FBgn0036666	1962.88	-0.0081207	0.0640882	24.8702	1.64363e-05
FBgn0036684	5996.21	-0.698983	0.0917869	61.7969	2.42812e-13
FBgn0036688	2360.07	-0.0313741	0.0614907	13.8924	0.00305535
FBgn0036689	2962.27	0.398706	0.0728835	68.139	1.06826e-14
FBgn0036734	1612.89	0.0854595	0.0968162	17.6941	0.000508598
FBgn0036749	74.9445	-0.354252	0.295133	60.4199	4.78116e-13
FBgn0036754	987.476	0.0672832	0.110241	99.0913	2.43711e-21
FBgn0036762	5133.65	0.076273	0.0697016	18.0561	0.000428281
FBgn0036763	2137.96	0.183165	0.0699007	17.1444	0.000660013
FBgn0036764	2004.07	0.0100012	0.101186	19.7676	0.000189647
FBgn0036765	220.122	1.25443	0.256095	34.2285	1.77294e-07
FBgn0036769	2770.43	0.13934	0.0978269	27.4148	4.81877e-06
FBgn0036770	4479.44	-0.265831	0.0794717	42.7261	2.81358e-09
FBgn0036771	368.182	-0.495017	0.149118	18.8026	0.000300328
FBgn0036773	991.042	-0.332134	0.118863	36.125	7.04627e-08
FBgn0036775	2313.34	-1.16011	0.11267	106.529	6.12607e-23
FBgn0036777	594.638	-0.498207	0.0979013	160.914	1.16402e-34
FBgn0036787	7.41446	4.05156	1.16556	33.7451	2.24254e-07
FBgn0036801	4886.07	0.152788	0.0694483	22.7084	4.64482e-05
FBgn0036804	745.16	0.502332	0.114003	49.8023	8.80253e-11
FBgn0036805	1122.36	-0.463238	0.0749527	48.3819	1.76604e-10
FBgn0036806	94.4331	-6.89014	0.6418	716.209	6.4163e-155
FBgn0036811	355.959	0.116439	0.136289	17.8335	0.000476032
FBgn0036812	1339.69	0.242855	0.0885677	83.1488	6.47828e-18
FBgn0036815	4696.56	-0.167585	0.0615447	18.0696	0.000425558
FBgn0036820	655.856	0.0871237	0.087763	21.0529	0.000102648
FBgn0036837	3539.83	0.178848	0.119383	22.8626	4.31346e-05
FBgn0036838	2504.69	-0.150085	0.0823262	23.5777	3.06005e-05
FBgn0036842	4729.37	0.0526291	0.0475038	33.7866	2.19774e-07
FBgn0036843	897.74	0.606583	0.384582	44.2519	1.33422e-09
FBgn0036844	3544.42	-0.396732	0.0840819	22.0499	6.36887e-05
FBgn0036846	1524.08	0.0538396	0.0828569	27.1084	5.58721e-06
FBgn0036847	1544.97	-1.00184	0.0954629	194.907	5.3164e-42
FBgn0036848	1071.39	-0.52159	0.107688	108.855	1.93486e-23
FBgn0036886	1592.23	0.126082	0.0794142	19.7141	0.000194546
FBgn0036887	1864.07	-0.00257146	0.067259	14.2243	0.00261527
FBgn0036888	3745.43	-0.226483	0.0673252	20.2712	0.000149133
FBgn0036889	1119.33	0.0845173	0.104454	13.1456	0.00433199
FBgn0036892	4073.57	0.167377	0.0715201	13.7296	0.00329727
FBgn0036896	792.96	0.979294	0.140829	85.541	1.98618e-18
FBgn0036900	2508.09	-0.075297	0.0597231	42.1036	3.81407e-09
FBgn0036906	399.068	2.55552	0.474591	208.231	7.02248e-45
FBgn0036908	1453.26	-0.114759	0.0705996	62.5875	1.64538e-13
FBgn0036909	781.707	-0.0704607	0.102843	18.7123	0.000313514
FBgn0036918	1663.51	-0.342467	0.0855168	17.1203	0.000667606
FBgn0036919	2349.74	0.270359	0.0737097	41.4764	5.18181e-09
FBgn0036927	7651.37	-0.0252858	0.1119	20.0277	0.000167514
FBgn0036942	336.694	-0.227572	0.136313	20.8289	0.000114248
FBgn0036958	9206.65	-0.422899	0.0671926	103.774	2.39866e-22
FBgn0036972	49.5244	0.924702	0.364672	18.7909	0.000302005
FBgn0036977	38.6175	-0.930899	0.490559	51.2881	4.24733e-11
FBgn0036987	737.563	0.139862	0.090888	13.5714	0.0035506
FBgn0036990	1403.64	-0.014147	0.0871503	15.4274	0.00148554
FBgn0036999	1182.7	-0.453134	0.12206	13.9008	0.00304333
FBgn0037001	2663.19	0.186178	0.107978	33.5569	2.45729e-07
FBgn0037008	387.654	0.840309	0.131189	74.7083	4.18428e-16
FBgn0037009	534.594	-0.0943756	0.107936	21.581	7.97272e-05
FBgn0037016	54.9067	-0.913753	0.335245	15.5153	0.00142529
FBgn0037017	409.912	-0.852128	0.163083	28.0379	3.56616e-06
FBgn0037021	11560.7	0.190398	0.085921	14.6463	0.00214531
FBgn0037022	1443.86	-0.78866	0.121012	59.0984	9.1589e-13
FBgn0037024	4349.11	0.134538	0.0823639	15.2497	0.00161523
FBgn0037044	1076.26	0.0788787	0.101024	29.5042	1.75454e-06
FBgn0037074	5990.63	0.194575	0.0557165	17.934	0.000453855
FBgn0037076	934.884	-0.00719699	0.11572	33.4204	2.62575e-07
FBgn0037082	1472.54	0.0725777	0.0727709	52.1046	2.84518e-11
FBgn0037087	1130	-0.118446	0.0852555	16.7386	0.000799823
FBgn0037092	140.348	-0.541967	0.335953	71.1372	2.43629e-15
FBgn0037098	12322.5	-0.389617	0.0804004	25.6214	1.14464e-05
FBgn0037105	1367.08	-0.134592	0.135766	34.3539	1.66801e-07
FBgn0037108	1545.01	-0.419535	0.0818498	28.0056	3.6223e-06
FBgn0037134	909.81	0.289713	0.100586	55.7396	4.77434e-12
FBgn0037141	2191.62	-1.66397	0.292441	31.2169	7.6519e-07
FBgn0037151	467.968	-0.506735	0.145114	13.6909	0.00335757
FBgn0037186	241.554	-0.501436	0.522359	18.7839	0.000303018
FBgn0037203	9638.74	-0.554588	0.0854236	41.1374	6.11487e-09
FBgn0037206	22.8122	-4.05782	0.69755	70.6056	3.16642e-15
FBgn0037207	4045.34	-0.315272	0.0793576	18.4536	0.000354565
FBgn0037220	2966.77	0.126129	0.0628672	16.4702	0.000908085
FBgn0037248	20280.5	-0.317393	0.088758	17.7367	0.000498418
FBgn0037265	756.973	-0.54662	0.146784	15.1253	0.00171268
FBgn0037293	1019.08	-0.472538	0.0938055	31.3962	7.01449e-07
FBgn0037298	2725.02	0.540926	0.0688598	146.453	1.53424e-31
FBgn0037299	685.058	0.202335	0.0967145	15.8688	0.00120643
FBgn0037305	794.574	-0.630369	0.107696	49.5455	9.98365e-11
FBgn0037315	2842.56	0.162519	0.062255	37.0543	4.48133e-08
FBgn0037332	1843.07	-0.369364	0.0989832	29.3727	1.86982e-06
FBgn0037336	6414.48	0.0102707	0.0983512	18.339	0.000374414
FBgn0037347	593.654	0.325443	0.109341	15.4978	0.0014371
FBgn0037351	23620	0.0961	0.146568	22.4441	5.27254e-05
FBgn0037356	860.016	-0.194804	0.137737	30.2515	1.22177e-06
FBgn0037360	8806.45	-0.779365	0.0639978	178.104	2.26458e-38
FBgn0037368	1328.24	-0.870572	0.106392	65.4413	4.03611e-14
FBgn0037374	2323.34	0.155102	0.068681	20.3459	0.000143903
FBgn0037378	1586.6	-0.832992	0.11165	54.6808	8.03161e-12
FBgn0037379	8120.08	-0.189408	0.0675323	16.7664	0.000789386
FBgn0037433	130.705	8.09487	0.55507	1223.2	6.77745e-265
FBgn0037435	287.969	-1.84479	0.27887	46.4267	4.60209e-10
FBgn0037439	1296.14	-0.451272	0.0954148	40.8009	7.20703e-09
FBgn0037445	4195.29	0.0886268	0.144261	66.7099	2.16045e-14
FBgn0037446	2008.38	0.0597697	0.0760934	15.177	0.00167145
FBgn0037468	12337.1	-0.0701847	0.0525743	66.157	2.8369e-14
FBgn0037469	446.556	0.494139	0.126831	26.0384	9.36268e-06
FBgn0037470	3493.29	0.62753	0.0493234	386.209	2.14958e-83
FBgn0037473	776.597	-0.283559	0.109806	25.6347	1.13733e-05
FBgn0037481	1269.85	0.331834	0.0850996	21.6252	7.80571e-05
FBgn0037489	2094.79	0.370952	0.0905795	28.002	3.62848e-06
FBgn0037490	287.509	0.153013	0.156423	78.5273	6.35164e-17
FBgn0037491	1023.35	0.136276	0.0770252	17.9774	0.000444604
FBgn0037492	421.314	-0.587355	0.123796	34.133	1.85719e-07
FBgn0037504	926.436	0.293851	0.139298	18.5536	0.000338098
FBgn0037513	150.488	1.63737	0.699692	75.9511	2.26596e-16
FBgn0037515	461.039	2.0776	0.417317	42.8528	2.64464e-09
FBgn0037521	157.394	4.11933	0.428049	176.308	5.53047e-38
FBgn0037525	633.449	0.865796	0.189182	30.6076	1.02815e-06
FBgn0037529	1420.64	0.0961125	0.0774849	30.3148	1.18487e-06
FBgn0037531	2096.74	-0.780383	0.111679	56.2759	3.66833e-12
FBgn0037533	13456	-0.150069	0.0756596	135.403	3.70229e-29
FBgn0037535	366.922	-0.469345	0.126364	22.1395	6.10131e-05
FBgn0037541	6316.7	0.530302	0.108216	39.6934	1.23752e-08
FBgn0037550	647.323	-0.213379	0.0989457	107.333	4.11424e-23
FBgn0037551	1389.92	-0.0117304	0.0964741	41.0832	6.27888e-09
FBgn0037552	334.732	0.237593	0.1613	13.7742	0.00322911
FBgn0037555	7089.79	-0.0151792	0.0625671	14.6655	0.00212603
FBgn0037561	968.604	-0.601209	0.11068	34.7173	1.39781e-07
FBgn0037569	544.963	0.142313	0.115273	91.9916	8.17979e-20
FBgn0037574	1466.56	-0.851225	0.122635	49.0019	1.30324e-10
FBgn0037578	1528.33	-0.0369564	0.088328	33.6165	2.38713e-07
FBgn0037580	8915.98	-1.37978	0.147261	80.8462	2.02073e-17
FBgn0037581	180.619	0.072972	0.191861	212.201	9.73953e-46
FBgn0037583	4083.79	0.0812876	0.0811569	16.0121	0.00112752
FBgn0037607	17775.3	-0.404295	0.0761017	40.1175	1.00613e-08
FBgn0037610	897.014	0.193709	0.107146	14.4888	0.00230995
[truncated: 1,175 more rows]

## Sheet: DESeq2_Results_Raleigh_Stage_2
baseMean	log2FoldChange	lfcSE	stat	pvalue	padj
FBgn0000008	2305.45	-0.0857009	0.411073	68.5583	8.68806e-15
FBgn0000017	10284.3	0.328951	0.0903448	18.8511	0.000293478
FBgn0000018	1038.36	-0.166667	0.133537	18.2922	0.000382837
FBgn0000032	3840.26	-0.0836312	0.0447249	104.223	1.91996e-22
FBgn0000052	3881.67	0.285747	0.0813694	13.6628	0.00340206
FBgn0000053	1613.04	0.363472	0.11006	27.5573	4.49836e-06
FBgn0000063	2396.66	-0.221244	0.0598352	19.3861	0.000227474
FBgn0000064	7381.05	0.0659053	0.081998	14.7552	0.00203822
FBgn0000083	2614.85	0.364702	0.0781769	62.0201	2.1755e-13
FBgn0000084	1213.76	0.188156	0.0981856	1787.8	0
FBgn0000097	6825.58	0.15286	0.0535971	44.1541	1.39961e-09
FBgn0000114	40141.2	-0.00719484	0.0369208	34.7103	1.40263e-07
FBgn0000116	12327	-0.290859	0.119577	24.5508	1.91668e-05
FBgn0000117	17639.4	0.286061	0.07181	23.4805	3.20624e-05
FBgn0000146	5310.79	-1.59092	0.0799824	863.246	8.30001e-187
FBgn0000152	439.094	0.303333	0.104049	28.7046	2.58341e-06
FBgn0000158	1306.7	-0.878319	0.249262	26.3157	8.19064e-06
FBgn0000163	5910.65	0.26492	0.109836	16.4955	0.000897317
FBgn0000173	4995.16	-0.0695546	0.0474429	24.5199	1.94538e-05
FBgn0000229	437.196	-0.592442	0.192279	14.1469	0.00271185
FBgn0000246	1398.67	-0.348675	0.508066	13.7314	0.0032946
FBgn0000253	21037.9	-0.662459	0.0855442	75.749	2.5036e-16
FBgn0000274	27.931	1.5247	0.525251	26.8933	6.19863e-06
FBgn0000307	14278.3	0.201329	0.0498385	22.3485	5.51964e-05
FBgn0000316	3602.4	0.129819	0.0519111	15.0106	0.00180758
FBgn0000330	1198.96	-0.164098	0.0781422	18.681	0.000318216
FBgn0000346	949.402	0.377763	0.293282	85.2564	2.28627e-18
FBgn0000370	2033.2	0.460116	0.128485	26.1954	8.67987e-06
FBgn0000382	7488.7	0.197471	0.0740213	18.6466	0.000323474
FBgn0000384	5118.16	0.146784	0.0729973	23.1701	3.72173e-05
FBgn0000394	431.597	0.350217	0.151055	16.1847	0.00103929
FBgn0000454	7699.74	-0.123416	0.0846952	21.9954	6.53745e-05
FBgn0000463	6673.78	0.343449	0.0858356	15.978	0.00114584
FBgn0000479	4766.26	0.218188	0.0705864	66.3977	2.5196e-14
FBgn0000536	2417.3	0.251154	0.0703422	21.4284	8.57691e-05
FBgn0000541	40069.9	-0.174103	0.0506765	22.1458	6.08291e-05
FBgn0000546	4738.14	0.217877	0.0788042	16.6913	0.000817934
FBgn0000568	2566.04	-0.432699	0.362428	16.5426	0.000877553
FBgn0000575	1486.71	0.0137716	0.108823	21.1282	9.90131e-05
FBgn0000578	5464.93	0.147607	0.0665056	37.2695	4.03515e-08
FBgn0000588	3162.45	0.00534906	0.0704526	21.5444	8.11365e-05
FBgn0000615	23456.3	-0.298375	0.197174	14.5236	0.00227254
FBgn0000635	61.7243	0.916611	0.392199	61.5544	2.73588e-13
FBgn0000662	5542.8	0.193493	0.0501264	39.2176	1.56086e-08
FBgn0000667	6485.28	0.293474	0.0800478	29.4014	1.84409e-06
FBgn0000711	2556.8	0.23538	0.0474916	30.9608	8.66363e-07
FBgn0000719	3831.05	-0.0432722	0.0756568	26.8905	6.20692e-06
FBgn0001084	688.325	0.00439357	0.0940618	25.7245	1.08919e-05
FBgn0001085	3926.32	0.219735	0.237199	22.7503	4.55228e-05
FBgn0001087	6254.24	0.12962	0.046262	17.3456	0.000599991
FBgn0001104	8986	0.270624	0.0850882	25.8988	1.00143e-05
FBgn0001108	7317.61	-0.170099	0.0655505	56.204	3.80017e-12
FBgn0001122	3693.73	0.152561	0.0584881	16.7474	0.000796499
FBgn0001123	86.8975	-0.826541	0.33538	17.5093	0.000555194
FBgn0001124	4951.13	-0.227045	0.0412878	46.769	3.89198e-10
FBgn0001128	5170.81	-0.0764582	0.0539837	90.3908	1.80557e-19
FBgn0001137	574.855	-0.188009	0.152689	17.8395	0.000474671
FBgn0001142	15215.5	-0.138251	0.122026	23.5257	3.13739e-05
FBgn0001169	10155.9	0.184309	0.0643011	22.8761	4.28576e-05
FBgn0001189	1332.61	0.462618	0.0709767	62.0222	2.17323e-13
FBgn0001215	16875.9	0.42959	0.0652386	125.135	6.04531e-27
FBgn0001220	10053.4	-0.340381	0.0474291	121.397	3.85899e-26
FBgn0001224	258.678	-5.46094	0.480599	135.327	3.84443e-29
FBgn0001225	33745.3	-0.744262	0.108439	52.9107	1.91547e-11
FBgn0001226	27358.7	-2.43655	0.199125	142.529	1.07662e-30
FBgn0001230	93.5841	0.367761	0.344481	18.8385	0.000295248
FBgn0001233	134235	0.00355149	0.0920841	13.6701	0.00339037
FBgn0001248	14203.1	-0.22711	0.0647114	31.5011	6.6666e-07
FBgn0001297	583.401	0.628027	0.184231	17.8878	0.000463909
FBgn0001301	3889.37	0.139958	0.0810607	14.3868	0.0024233
FBgn0001316	9503.5	0.366296	0.0839423	32.2924	4.54111e-07
FBgn0001324	2865.3	0.060174	0.160973	19.0893	0.000262015
FBgn0001330	2714.84	0.0638983	0.0531574	13.9458	0.00297985
FBgn0001341	4075.59	0.168562	0.104979	14.9694	0.00184302
FBgn0001624	6097.25	0.31291	0.100942	22.551	5.00905e-05
FBgn0001961	2826.91	-0.213423	0.063031	18.7266	0.000311397
FBgn0001987	595.258	0.8567	0.222197	66.3501	2.57946e-14
FBgn0001989	1247.59	-0.225969	0.0831331	17.2033	0.000641861
FBgn0001990	1515.13	-0.181908	0.0584389	24.9043	1.61687e-05
FBgn0001995	1279.8	-0.318217	0.0591756	33.9671	2.01313e-07
FBgn0002021	1376.88	0.210085	0.0702225	13.7821	0.00321733
FBgn0002031	6656.7	-0.101132	0.0577018	18.5962	0.000331313
FBgn0002036	668.538	-0.0998902	0.0800958	26.2843	8.31549e-06
FBgn0002174	3112.07	0.110907	0.0644143	633.169	6.49306e-137
FBgn0002413	21247.8	0.174662	0.0422874	17.0531	0.000689205
FBgn0002431	25703.4	0.0560352	0.0714139	14.142	0.00271815
FBgn0002441	6971.6	0.132467	0.067383	16.7263	0.000804496
FBgn0002524	5821.36	0.0238716	0.057817	57.5773	1.93496e-12
FBgn0002542	9937.08	-0.240475	0.077619	21.7417	7.38217e-05
FBgn0002566	2611.89	0.0354694	0.0669402	40.4895	8.39048e-09
FBgn0002641	2345.77	0.116055	0.0607707	16.7308	0.000802795
FBgn0002715	1521.27	-0.0187864	0.0729156	15.5387	0.00140965
FBgn0002719	4251.97	-0.372861	0.136286	669.326	9.39806e-145
FBgn0002736	2227.09	-0.429198	0.091641	38.4168	2.30667e-08
FBgn0002775	3287.62	-0.0841991	0.060527	17.371	0.000592819
FBgn0002781	27255	0.133708	0.0477916	38.6013	2.10822e-08
FBgn0002783	15479.9	0.153414	0.0718473	15.1271	0.00171117
FBgn0002868	10.1222	-2.60449	1.05784	20.5177	0.000132568
FBgn0002891	3002.94	-0.0587079	0.0901152	20.1545	0.000157675
FBgn0002901	2261.5	0.239053	0.0496503	24.9807	1.55848e-05
FBgn0002921	24319.5	-0.0879553	0.0881348	33.8834	2.09668e-07
FBgn0002948	6752.96	-0.203363	0.102969	19.6537	0.000200226
FBgn0002962	16912.7	-0.655625	0.17575	27.531	4.55579e-06
FBgn0002973	6075.91	-0.127144	0.0775818	17.25	0.000627823
FBgn0003015	35107.2	-0.311241	0.0797869	26.0528	9.29786e-06
FBgn0003023	17408.8	-0.178398	0.0785509	34.0565	1.92751e-07
FBgn0003028	17412.4	0.219664	0.0650784	22.109	6.19112e-05
FBgn0003042	3161.85	-0.254417	0.0700332	16.8563	0.000756508
FBgn0003062	3036.83	0.346741	0.0787555	27.1406	5.50097e-06
FBgn0003071	4482.1	0.0189192	0.115284	46.4734	4.49805e-10
FBgn0003079	3537.42	0.0542858	0.341465	44.6244	1.11195e-09
FBgn0003093	1505.95	-0.122479	0.087467	36.7826	5.11541e-08
FBgn0003118	504.262	0.112905	0.178553	25.399	1.27413e-05
FBgn0003159	8570.72	-0.170032	0.0669017	20.6811	0.000122614
FBgn0003175	6055.36	0.377927	0.113257	19.7791	0.000188606
FBgn0003187	6702.94	-0.35389	0.0645254	41.1204	6.16579e-09
FBgn0003189	3275.7	0.283675	0.108338	41.2199	5.87339e-09
FBgn0003209	2742.58	-0.40844	0.112183	22.7237	4.6109e-05
FBgn0003231	12715.5	-0.242855	0.0689365	20.1411	0.000158687
FBgn0003256	7282.2	0.0795849	0.0586444	19.9069	0.000177449
FBgn0003261	32218.4	0.284195	0.0403663	79.7825	3.4174e-17
FBgn0003285	604.454	-3.13429	0.400404	136.611	2.03288e-29
FBgn0003292	2991.4	0.204402	0.179993	22.8633	4.31209e-05
FBgn0003301	1330.63	-0.318742	0.185598	95.3425	1.55851e-20
FBgn0003302	752.233	-0.0846675	0.106462	23.4619	3.23504e-05
FBgn0003328	486.014	4.50755	0.578003	193.286	1.19034e-41
FBgn0003345	419.014	-0.296546	0.221808	25.9588	9.72883e-06
FBgn0003371	7823.07	0.0564896	0.0760912	27.798	4.0044e-06
FBgn0003416	4010.31	-0.115057	0.0501783	26.6513	6.96635e-06
FBgn0003423	5960.84	-0.0599754	0.072726	18.703	0.000314911
FBgn0003435	129.89	-0.25358	0.266206	27.5024	4.61915e-06
FBgn0003444	3478.06	-0.133093	0.0432854	19.165	0.000252744
FBgn0003450	359.997	-0.107564	0.112665	13.6505	0.0034217
FBgn0003459	4650.83	-0.0657224	0.06049	93.0998	4.72765e-20
FBgn0003475	8803.62	0.266437	0.0760402	14.9207	0.0018857
FBgn0003480	600.936	-0.226002	0.0844947	39.3751	1.4454e-08
FBgn0003483	8994.91	-0.299072	0.0668669	25.0041	1.54103e-05
FBgn0003502	8459.27	0.571122	0.132746	26.601	7.13753e-06
FBgn0003567	7206.62	0.241206	0.0712818	44.9948	9.27643e-10
FBgn0003575	5476.27	0.326959	0.0857174	22.9298	4.17665e-05
FBgn0003598	15556.8	0.085346	0.055087	15.0227	0.00179735
FBgn0003612	13721	-0.0401497	0.0419766	23.4179	3.30421e-05
FBgn0003638	4195.8	-0.122524	0.0774945	34.1996	1.79796e-07
FBgn0003654	3695.44	-0.0335994	0.0858885	19.7305	0.000193031
FBgn0003716	4018.67	0.319272	0.0702641	22.2156	5.88273e-05
FBgn0003721	13222.4	0.0802587	0.057953	24.8605	1.65128e-05
FBgn0003733	6635.8	-0.0535126	0.0543365	26.0606	9.26268e-06
FBgn0003748	2867.2	0.0377207	0.0805392	42.874	2.61741e-09
FBgn0003870	7826.91	-0.0124763	0.0591517	19.5915	0.000206259
FBgn0003884	47979.2	-0.0264609	0.0716869	15.3415	0.00154691
FBgn0003891	14278.7	-0.355481	0.0983589	23.0358	3.96948e-05
FBgn0003916	228.743	1.32001	0.413915	20.4041	0.00013996
FBgn0003935	20.3179	4.59219	0.7108	79.1251	4.72815e-17
FBgn0003943	108734	-0.0578406	0.0855019	102.385	4.77204e-22
FBgn0003977	2666.08	0.211697	0.109727	14.2712	0.00255832
FBgn0003978	682.278	0.130351	0.260384	129.158	8.21464e-28
FBgn0003984	194.41	1.99142	0.367435	72.7053	1.12413e-15
FBgn0003996	38.6365	-3.78079	0.511946	133.364	1.01882e-28
FBgn0003997	524.707	-0.498539	0.237555	271.69	1.32985e-58
FBgn0004049	6793.19	0.151905	0.0557727	15.2497	0.00161527
FBgn0004057	376.109	-0.16694	0.134809	17.7395	0.000497759
FBgn0004101	2465.96	0.207881	0.0551685	18.5311	0.00034173
FBgn0004108	1883.35	-0.822887	0.0901079	378.816	8.57817e-82
FBgn0004167	6781.95	0.0677924	0.135701	15.782	0.00125687
FBgn0004179	7288.65	-0.0217275	0.0497203	16.6419	0.000837277
FBgn0004183	33.9931	0.193834	0.445304	21.7268	7.43512e-05
FBgn0004185	249.585	1.11978	0.400129	20.0799	0.000163394
FBgn0004186	260.441	1.28089	0.435357	19.603	0.000205133
FBgn0004187	114.811	1.68812	0.385348	30.8182	9.28361e-07
FBgn0004191	54.9214	1.43802	0.378897	19.8081	0.000186019
FBgn0004362	25419.3	-0.134174	0.0555171	15.2837	0.00158958
FBgn0004369	2263.16	-0.171869	0.0847429	112.247	3.60434e-24
FBgn0004370	6251.63	0.772413	0.110351	61.914	2.29204e-13
FBgn0004381	3664.94	-0.219556	0.0694406	23.0423	3.95715e-05
FBgn0004390	7609.92	0.214783	0.0581587	18.6978	0.000315681
FBgn0004396	56.7418	-2.51157	0.331435	103.279	3.06492e-22
FBgn0004400	1662.51	-0.477996	0.151871	61.9367	2.26661e-13
FBgn0004401	20009.4	0.269851	0.0703014	19.7809	0.000188443
FBgn0004432	32305.3	-0.252339	0.0733598	20.4121	0.000139428
FBgn0004449	4172.3	-0.153364	0.206385	22.8838	4.26988e-05
FBgn0004465	2048.36	-0.260951	0.0615436	28.6924	2.59875e-06
FBgn0004584	4799.58	-0.198639	0.0776487	20.2395	0.000151404
FBgn0004587	10387.5	0.185713	0.060338	23.2118	3.64783e-05
FBgn0004598	21240.6	0.218446	0.0601202	27.9797	3.66789e-06
FBgn0004611	4787.28	0.17945	0.0617422	27.9051	3.8024e-06
FBgn0004656	24502.7	0.178925	0.104185	19.0169	0.000271212
FBgn0004657	4726.01	0.153569	0.107499	26.4469	7.6885e-06
FBgn0004687	2874.18	-0.161268	0.0483285	52.7306	2.09262e-11
FBgn0004811	2963.5	0.00537268	0.0599628	21.9529	6.67197e-05
FBgn0004828	19490.6	0.100572	0.0436132	23.5861	3.0477e-05
FBgn0004860	3044.26	0.273874	0.0976314	17.1047	0.000672556
FBgn0004861	988.818	0.396637	0.104004	40.0021	1.06443e-08
FBgn0004864	7208.29	0.271226	0.0733744	25.3634	1.29617e-05
FBgn0004872	9032.69	-0.342741	0.0685204	44.6359	1.1057e-09
FBgn0004889	15162.4	0.0332026	0.0408346	15.475	0.00145261
FBgn0004913	10562.6	-0.249743	0.0861539	15.0011	0.00181568
FBgn0004924	29500.1	0.114803	0.0347847	21.9112	6.80653e-05
FBgn0005198	3769.83	0.117415	0.091396	16.7532	0.000794313
FBgn0005427	1935.14	-0.220917	0.08684	48.3793	1.76825e-10
FBgn0005564	41.8413	-1.66331	0.67524	22.5412	5.03267e-05
FBgn0005585	17033.8	0.285837	0.0487631	55.2182	6.16837e-12
FBgn0005596	10160.7	-0.0554938	0.0680097	13.5756	0.00354367
FBgn0005616	145.226	-0.0120506	0.182563	14.7187	0.00207355
FBgn0005617	14418.6	-0.0317904	0.0322132	19.8164	0.000185285
FBgn0005640	3566.45	0.239723	0.0694369	19.3287	0.000233775
FBgn0005649	20271.5	0.221825	0.052837	22.0249	6.44578e-05
FBgn0005672	889.236	0.421461	0.123839	30.4784	1.09457e-06
FBgn0005695	11504.9	-0.126753	0.0445255	14.8509	0.00194863
FBgn0010014	18.5396	1.83272	1.48966	128.973	9.00496e-28
FBgn0010040	18.0367	-1.78895	0.505817	14.4315	0.0023729
FBgn0010053	251.753	1.1565	0.31234	54.3211	9.58384e-12
FBgn0010100	11635.8	0.00846705	0.0730444	30.3487	1.16557e-06
FBgn0010113	8382.23	0.381077	0.0892713	25.4946	1.21678e-05
FBgn0010194	1712.02	0.735257	0.100774	91.0911	1.27697e-19
FBgn0010213	2889.94	-0.233155	0.0498864	123.062	1.68986e-26
FBgn0010217	27136.2	-0.352736	0.0676443	64.3916	6.76841e-14
FBgn0010220	762.334	0.834701	0.135709	40.9791	6.60627e-09
FBgn0010223	30.5146	-0.975919	0.550339	13.9276	0.00300544
FBgn0010225	188.407	-0.226661	0.331514	37.2553	4.06312e-08
FBgn0010226	3737.33	-0.288158	0.193392	44.3941	1.24454e-09
FBgn0010238	3017.18	-0.761673	0.147453	37.1422	4.2935e-08
FBgn0010247	5778.71	0.2041	0.067106	159.467	2.38893e-34
FBgn0010263	144.226	0.0217609	0.321617	53.6662	1.32188e-11
FBgn0010287	522.42	0.422571	0.119764	37.3773	3.82873e-08
FBgn0010288	7477.39	-0.255471	0.0898997	17.1166	0.000668761
FBgn0010313	8745.12	0.151304	0.0548568	23.265	3.55588e-05
FBgn0010314	3089.26	-0.233298	0.0804046	17.0032	0.000705675
FBgn0010316	8342.22	-0.0467081	0.0683925	19.4211	0.000223709
FBgn0010339	3182.46	-0.103059	0.0551993	14.513	0.00228391
FBgn0010340	447.393	0.0233351	0.110347	40.3646	8.91789e-09
FBgn0010348	11899.5	0.0903864	0.0490732	14.1714	0.00268085
FBgn0010350	3424.79	0.0619745	0.0547033	17.5607	0.000541827
FBgn0010352	5573.46	0.208026	0.0716017	28.6886	2.60357e-06
FBgn0010355	8443.14	0.194461	0.0892185	16.4922	0.000898687
FBgn0010379	6702.42	-0.127132	0.0485614	13.7678	0.00323883
FBgn0010415	3945	0.348282	0.0724373	24.973	1.56428e-05
FBgn0010422	3407.18	-0.18198	0.0476631	16.5462	0.000876041
FBgn0010434	407.867	-3.56165	0.310383	224.763	1.87522e-48
FBgn0010497	4773.81	-0.384767	0.126145	15.7154	0.00129694
FBgn0010504	817.411	0.557747	0.0918712	52.4768	2.37019e-11
FBgn0010516	4026.74	-0.26422	0.0540161	40.1407	9.94771e-09
FBgn0010548	2788.28	-0.128255	0.0536394	56.2506	3.71413e-12
FBgn0010549	199.745	2.96988	0.328612	446.426	1.93952e-96
FBgn0010551	9541.99	-0.198376	0.031581	79.4691	3.98937e-17
FBgn0010607	1547.87	-0.172523	0.0631583	15.6478	0.00133897
FBgn0010612	3064.6	-0.248794	0.0800338	37.0608	4.46709e-08
FBgn0010620	1452.13	0.307854	0.104296	23.9182	2.59823e-05
FBgn0010621	13469.5	0.0481667	0.125265	14.5707	0.00222285
FBgn0010750	3016.76	0.0758342	0.060255	18.8044	0.000300075
FBgn0010762	6239.15	0.127137	0.0755047	16.5496	0.000874638
FBgn0010768	1774.92	0.182218	0.171157	44.6432	1.10178e-09
FBgn0010825	20726.9	0.534461	0.102591	37.9952	2.83308e-08
FBgn0010877	6788.04	0.562698	0.200778	54.482	8.85564e-12
FBgn0010926	3663.6	-0.158551	0.0564003	20.2526	0.000150465
FBgn0011020	3242.6	-0.213123	0.161522	14.4234	0.00238203
FBgn0011204	11808.9	0.012502	0.0592827	24.0847	2.39831e-05
FBgn0011207	3282.48	0.0135238	0.0425103	28.4664	2.89882e-06
FBgn0011211	30715.8	-0.066412	0.124895	14.8602	0.00194009
FBgn0011217	20411.3	0.0414091	0.0603631	41.9573	4.09664e-09
FBgn0011224	10946.9	0.19191	0.0719873	20.8111	0.000115225
FBgn0011227	592.703	-0.238293	0.0929833	22.3554	5.50162e-05
FBgn0011230	32508.7	0.0150343	0.122099	29.4517	1.79968e-06
FBgn0011232	3755.48	-0.26653	0.0958784	14.429	0.0023757
FBgn0011259	1886.7	0.188286	0.120703	43.5675	1.86469e-09
FBgn0011260	7094.91	0.105355	0.0594673	15.2337	0.00162747
FBgn0011290	2167.63	0.172102	0.0717514	14.2955	0.00252935
FBgn0011297	941.265	0.0654346	0.113375	35.6877	8.718e-08
FBgn0011300	5264.73	-0.231276	0.0688999	13.8287	0.00314785
FBgn0011305	1387.6	0.067784	0.0665516	23.5926	3.03821e-05
FBgn0011361	3215.56	-0.123696	0.0618525	21.4193	8.61418e-05
FBgn0011481	12863.1	-0.0272918	0.0351017	530.535	1.15076e-114
FBgn0011586	4861.45	0.145175	0.0694445	27.7514	4.09558e-06
FBgn0011592	2583.26	0.324865	0.0897267	176.906	4.10829e-38
FBgn0011606	7836.88	-0.0796444	0.0515323	13.9216	0.00301388
FBgn0011642	2153.25	-0.537225	0.385591	29.1616	2.07097e-06
FBgn0011656	3469.08	0.319698	0.0465757	55.1791	6.28776e-12
FBgn0011661	14895.5	0.10777	0.0377335	25.7351	1.08364e-05
FBgn0011666	7196.53	0.160473	0.0611862	23.7028	2.88152e-05
FBgn0011674	444.243	-0.672246	0.279469	34.5024	1.55183e-07
FBgn0011705	1967.92	-0.175959	0.075665	40.171	9.80167e-09
FBgn0011710	5312	0.185571	0.0455048	20.7256	0.000120032
FBgn0011726	15013	-0.195469	0.0529572	24.3677	2.09315e-05
FBgn0011740	3830.79	0.202928	0.0700078	19.9379	0.000174847
FBgn0011760	11572.7	-0.00224305	0.0614418	14.8634	0.00193718
FBgn0011762	1455.33	-0.0273008	0.0787541	24.7513	1.74043e-05
FBgn0011763	9059.21	0.133511	0.0584824	31.8842	5.53585e-07
FBgn0011766	11442.4	0.0573262	0.0676042	20.063	0.000164715
FBgn0011768	6634.36	-1.33284	0.0635282	594.089	1.92682e-128
FBgn0011774	3784.54	-0.210913	0.0803069	17.9241	0.000455981
FBgn0011785	12954.6	0.118509	0.0981212	24.1672	2.30508e-05
FBgn0011787	2872.16	-0.027606	0.067242	19.1937	0.000249307
FBgn0011824	1475.73	-0.0835017	0.0738854	16.1545	0.00105422
FBgn0011826	9979.21	-0.168818	0.041824	46.9589	3.54632e-10
FBgn0011837	7777.69	0.154041	0.0542976	20.2033	0.000154043
FBgn0012034	2308.3	0.236387	0.124237	80.4861	2.41411e-17
FBgn0012036	10020.4	-0.0473013	0.0665191	89.9031	2.29807e-19
FBgn0013263	283.364	0.15673	0.150922	14.6007	0.00219175
FBgn0013303	1452.62	0.074547	0.0771253	15.0341	0.0017877
FBgn0013334	2102.2	0.162381	0.0570485	17.7829	0.000487594
FBgn0013342	20.6291	6.88734	1.16512	135.628	3.31078e-29
FBgn0013343	2285.01	-0.0512754	0.087602	19.9066	0.000177474
FBgn0013531	851.371	-0.444744	0.0791188	38.2599	2.49016e-08
FBgn0013673	320.267	-1.00704	0.267274	20.8491	0.000113154
FBgn0013674	61456	-1.1985	0.141095	73.7578	6.68822e-16
FBgn0013675	14130.6	-1.09286	0.168131	45.2978	7.99807e-10
FBgn0013676	31948.6	-1.40243	0.131294	112.997	2.48419e-24
FBgn0013678	15428.7	-1.10291	0.294901	23.5745	3.06471e-05
FBgn0013679	7178.69	-1.21382	0.273025	19.9404	0.000174637
FBgn0013681	871.158	-1.53984	0.331961	25.8088	1.04583e-05
FBgn0013683	347.171	-1.05657	0.28901	15.2271	0.00163249
FBgn0013684	7905.74	-1.13942	0.293281	17.342	0.000601013
FBgn0013694	11.8342	-1.05588	0.833296	34.5085	1.54724e-07
FBgn0013698	3.19825	-2.4936	1.91027	19.2106	0.000247313
FBgn0013718	5996.79	-0.118381	0.0602687	45.5328	7.12895e-10
FBgn0013733	7965.4	0.58358	0.159956	14.8842	0.00191833
FBgn0013756	25753	0.13089	0.10026	15.0769	0.00175206
FBgn0013762	916.313	-0.150168	0.0906343	15.3543	0.00153761
FBgn0013763	5962.86	-0.420012	0.061862	94.4239	2.45533e-20
FBgn0013764	4448.01	0.162718	0.055838	16.0049	0.00113137
FBgn0013765	8431.46	0.157412	0.0792623	44.3619	1.26433e-09
FBgn0013799	3794.3	0.179725	0.0508066	14.2919	0.00253356
FBgn0013981	5345.65	0.0898286	0.0670079	19.843	0.000182943
FBgn0013987	4155.29	0.204268	0.0457969	22.7434	4.56742e-05
FBgn0013995	6990.85	0.69592	0.152909	33.296	2.78935e-07
FBgn0013997	2282.24	-0.413139	0.0991753	56.9941	2.57736e-12
FBgn0014006	4374.44	-0.0927251	0.0903428	19.6969	0.000196146
FBgn0014009	2756.82	-0.0608328	0.0489727	14.1996	0.00264572
FBgn0014010	5419.79	0.0920072	0.06333	29.7146	1.58461e-06
FBgn0014011	1212.48	0.197675	0.0829024	22.8699	4.29845e-05
FBgn0014018	2142.05	0.236644	0.0805252	50.5975	5.95998e-11
FBgn0014022	1158.56	0.138485	0.10189	50.0891	7.64777e-11
FBgn0014028	2721.04	-0.157134	0.0567131	21.0249	0.00010403
FBgn0014032	1419.28	-0.144115	0.0716843	21.7024	7.52237e-05
FBgn0014391	1908.29	-0.485195	0.0738596	60.7544	4.05558e-13
FBgn0014417	4149.91	1.33234	0.222081	85.4537	2.07384e-18
FBgn0014469	1625.61	-0.410295	0.120339	65.8659	3.27437e-14
FBgn0014870	3857.78	0.224019	0.0577287	25.8387	1.03085e-05
FBgn0014877	2906.54	-0.512414	0.136907	16.2894	0.000989129
FBgn0014879	6642.84	0.243943	0.0777858	37.712	3.25247e-08
FBgn0014906	5032.05	-0.055297	0.0445421	15.2447	0.00161901
FBgn0014931	816.034	0.352088	0.143152	31.3342	7.22869e-07
FBgn0015000	1955.36	-0.100565	0.0644311	26.1758	8.76218e-06
FBgn0015024	12937.2	0.127394	0.0348794	19.8504	0.0001823
FBgn0015025	567.18	-0.148184	0.148448	20.8624	0.000112436
FBgn0015031	1859.35	-0.400501	0.0999104	43.7917	1.67102e-09
FBgn0015075	1961.23	-0.35282	0.0985782	17.4907	0.000560095
FBgn0015222	8905.19	-0.226235	0.0681126	18.8024	0.000300356
FBgn0015268	451.071	-0.46061	0.112329	39.3127	1.49007e-08
FBgn0015269	5741.17	0.207715	0.0824501	38.7758	1.93627e-08
FBgn0015286	6702.31	0.0483577	0.059195	16.2048	0.00102946
FBgn0015295	4507.6	-0.227296	0.0767748	25.4726	1.22973e-05
FBgn0015296	1804.7	-0.0883436	0.0645501	17.1684	0.000652549
FBgn0015299	1400.58	-0.521949	0.1437	14.4434	0.00235971
FBgn0015338	1563.86	-0.234511	0.0696881	16.0568	0.00110398
FBgn0015372	1629.35	0.23463	0.0664366	24.4762	1.98673e-05
FBgn0015396	10463.4	-0.0428992	0.0475505	25.409	1.26802e-05
FBgn0015399	377.982	2.58177	1.25139	70.3931	3.5163e-15
FBgn0015402	3969.32	0.0873609	0.057752	20.6034	0.000127251
FBgn0015520	3954.5	0.230652	0.0741601	24.3373	2.12398e-05
FBgn0015522	4191.81	-1.52156	0.0587545	751.718	1.27942e-162
FBgn0015558	103.209	-1.95354	0.354922	60.0309	5.78957e-13
FBgn0015568	760.158	-0.747697	0.202535	16.5319	0.000881983
FBgn0015569	1129.99	-0.0781616	0.227981	142.302	1.20555e-30
FBgn0015589	7733.54	0.440284	0.0974626	28.7062	2.58145e-06
FBgn0015622	10195.9	0.0434241	0.0542899	16.2123	0.0010258
FBgn0015625	18217.9	0.226622	0.055122	33.3673	2.69433e-07
FBgn0015714	151.725	-8.74682	1.25255	143.719	5.96313e-31
FBgn0015765	863.953	0.0731162	0.0917955	2052.64	0
FBgn0015776	8556.7	-0.0858996	0.0594429	30.2424	1.22716e-06
FBgn0015781	726.529	-0.210845	0.0931643	30.4543	1.10741e-06
FBgn0015789	7214.76	0.113921	0.0539727	25.9799	9.63024e-06
FBgn0015795	3196.65	-0.00878681	0.0668735	14.1204	0.00274577
FBgn0015801	166.767	-0.496099	0.186613	32.1242	4.92731e-07
FBgn0015828	3208.44	-0.023191	0.0945797	23.7554	2.80966e-05
FBgn0015834	7570.12	0.0403114	0.0540008	22.6048	4.88152e-05
FBgn0015949	3549.67	0.160004	0.0563776	18.1322	0.000413076
FBgn0016031	3440.84	-0.102876	0.109035	389.7	3.76915e-84
FBgn0016034	3735.63	0.152597	0.112941	13.7134	0.00332234
FBgn0016054	3157.97	-0.157308	0.0774672	32.3751	4.36239e-07
FBgn0016081	5642.4	0.374082	0.157088	20.2403	0.000151346
FBgn0016119	3335.93	-0.147133	0.0670874	32.5924	3.92562e-07
FBgn0016120	4479.6	-0.143208	0.0592769	18.6711	0.000319723
FBgn0016122	2041.14	0.299665	0.0657452	26.7518	6.6365e-06
FBgn0016131	1096.28	-0.716824	0.0917151	77.491	1.05951e-16
FBgn0016685	12055.9	0.190237	0.0461224	30.9659	8.64211e-07
FBgn0016687	6848.23	-0.0948065	0.0530845	116.785	3.79944e-25
FBgn0016691	3816.29	-0.322033	0.0713501	50.0702	7.71897e-11
FBgn0016694	226.643	-1.32895	0.170979	66.7137	2.15638e-14
FBgn0016797	263.554	-0.836255	0.220522	18.7717	0.000304782
FBgn0016917	12038.4	0.103369	0.0616172	15.5713	0.00138812
FBgn0016974	68.0761	0.491938	0.232318	15.0559	0.00176947
FBgn0016977	31438.2	0.109954	0.105443	21.811	7.14114e-05
FBgn0017414	624.551	0.750723	0.170977	22.907	4.22254e-05
FBgn0017418	4665.54	0.01606	0.0487368	30.4913	1.08775e-06
FBgn0017448	2158.88	0.0704574	0.119894	27.2993	5.09531e-06
FBgn0017550	4519.9	0.382447	0.0633607	40.7246	7.48067e-09
FBgn0017551	4060.97	-0.121168	0.0757533	25.2944	1.33996e-05
FBgn0017566	4737.2	-0.0705073	0.0966454	20.6107	0.000126805
FBgn0017567	1551.75	-0.194789	0.0884271	17.3666	0.000594058
FBgn0017581	37571	0.145344	0.0608698	28.1106	3.44299e-06
FBgn0019624	3813.51	-0.473026	0.0836623	40.7662	7.33004e-09
FBgn0019644	4308.37	-0.314088	0.0787704	59.5638	7.28502e-13
FBgn0019686	13873.6	-0.252653	0.105906	141.544	1.75574e-30
FBgn0019890	2556.74	0.330332	0.118016	18.3215	0.000377546
FBgn0019938	5043.18	-0.106938	0.103579	20.2055	0.000153886
FBgn0019957	2933.83	-0.173258	0.0767093	33.4688	2.56476e-07
FBgn0019960	4203.22	0.0067388	0.0462481	14.1527	0.00270447
FBgn0019972	3262.4	0.0551649	0.0461288	23.6046	3.02078e-05
FBgn0019985	99.8969	-0.390587	0.453613	49.9387	8.23309e-11
FBgn0020224	8808.08	0.321522	0.0526083	40.7696	7.31784e-09
FBgn0020235	6002.23	-0.339636	0.088696	37.0595	4.46988e-08
FBgn0020236	9078.08	-0.342347	0.0726314	32.7502	3.63601e-07
FBgn0020251	1399.6	-0.222191	0.122288	26.3857	7.91854e-06
FBgn0020270	2140.37	-0.00305675	0.0718131	53.78	1.25006e-11
FBgn0020272	1283.18	0.0852924	0.194312	23.4753	3.21432e-05
FBgn0020278	3386.75	0.131293	0.0972142	15.508	0.00143022
FBgn0020306	51688	0.277471	0.0873705	45.3424	7.82521e-10
FBgn0020379	1667.41	0.521497	0.140829	21.9941	6.5417e-05
FBgn0020381	350.367	-0.26257	0.232579	32.3427	4.43144e-07
FBgn0020385	1658.83	0.180422	0.0923096	27.396	4.86265e-06
FBgn0020388	3379.85	-0.0706285	0.0686511	14.517	0.00227959
FBgn0020392	7520.61	-0.198216	0.0515393	33.7066	2.28485e-07
FBgn0020412	8639.57	0.187669	0.0619587	26.2572	8.42517e-06
FBgn0020414	50.5796	-4.36707	0.601656	89.7258	2.50868e-19
FBgn0020415	394.386	-2.5549	0.481544	106.875	5.16034e-23
FBgn0020440	4389.84	0.0427251	0.0525227	15.0696	0.00175814
FBgn0020493	712.071	-1.66006	0.34835	24.0806	2.40305e-05
FBgn0020496	15618.8	0.156066	0.0517283	15.8387	0.00122367
FBgn0020503	5537.24	-0.0932315	0.0724737	25.4096	1.26763e-05
FBgn0020513	2461.07	-0.705858	0.187938	16.8509	0.000758429
FBgn0020545	2032.81	0.136232	0.0587137	18.9257	0.000283236
FBgn0020908	56.6746	0.343252	0.500065	24.5158	1.94922e-05
FBgn0020910	39866	-0.0264325	0.0630892	15.2523	0.00161328
FBgn0021750	1380.28	-0.0350271	0.1016	19.7591	0.000190415
FBgn0021761	11122.3	-0.288048	0.117852	14.5188	0.00227769
FBgn0021764	10505.7	0.395508	0.119172	15.6761	0.00132121
FBgn0021800	3235.44	-0.299258	0.0634063	49.6746	9.37106e-11
FBgn0021895	3623.66	0.129433	0.0513694	30.5789	1.04251e-06
FBgn0021906	3403.98	-0.208029	0.0584588	41.5998	4.87859e-09
FBgn0021995	2751.43	0.193553	0.0485769	17.3856	0.000588734
FBgn0022023	6063.6	0.0507093	0.0602018	14.3964	0.0024124
FBgn0022069	5372.77	0.189122	0.0814314	14.188	0.00266012
FBgn0022288	3148.05	0.286221	0.0512595	36.3567	6.29465e-08
FBgn0022338	8630.78	-0.0822786	0.0640287	15.0596	0.00176641
FBgn0022349	12034.7	-0.0314539	0.0484584	31.8298	5.68416e-07
FBgn0022359	208.569	-6.12098	0.614194	615.032	5.55415e-133
FBgn0022361	840.536	0.677276	0.178143	35.1533	1.13072e-07
FBgn0022382	2326.01	0.150942	0.0867199	15.0255	0.00179503
FBgn0022710	729.354	0.470618	0.126113	22.281	5.70125e-05
FBgn0022724	1735.55	-0.0549605	0.0561066	16.7314	0.000802555
FBgn0022787	3057	0.12999	0.117642	36.3277	6.38405e-08
FBgn0022943	1045.95	-0.122316	0.0749618	13.8491	0.00311789
FBgn0022959	11023	-0.0133249	0.0475222	27.6422	4.31758e-06
FBgn0022960	4711.17	0.213246	0.0581372	23.3628	3.39277e-05
FBgn0022984	1572.96	-0.142561	0.0838464	13.8839	0.00306749
FBgn0022985	4431.91	0.104743	0.0524802	13.7311	0.00329498
FBgn0023000	545.122	0.278706	0.124454	1032.88	1.32286e-223
FBgn0023081	5458.41	-0.0996973	0.0425216	20.4164	0.000139143
FBgn0023083	8795.7	-0.0303394	0.0550405	33.135	3.01623e-07
FBgn0023129	2530.5	-0.295307	0.114976	16.8701	0.000751558
FBgn0023213	27356.9	-0.11623	0.048415	14.9564	0.00185428
FBgn0023215	12903.1	-0.0438212	0.0395005	33.7099	2.28115e-07
FBgn0023407	7361.34	0.29306	0.104959	15.423	0.00148865
FBgn0023458	14008.3	0.223534	0.133662	24.1784	2.29266e-05
FBgn0023477	3932.48	-0.0844133	0.099801	18.1851	0.000402823
FBgn0023507	309.701	0.311755	0.235456	150.552	2.00308e-32
FBgn0023511	2020.9	0.28107	0.0561105	43.5308	1.89848e-09
FBgn0023512	1941.96	0.200327	0.0637316	21.451	8.4846e-05
FBgn0023518	7699.91	0.159374	0.1088	14.7614	0.00203229
FBgn0023520	748.797	0.275562	0.0972533	19.6398	0.000201561
FBgn0023526	6000.33	-0.252016	0.0612086	53.4845	1.44523e-11
FBgn0023529	9530.83	-0.146413	0.0627809	22.3246	5.58323e-05
FBgn0023531	1279.09	-0.655408	0.164398	43.3238	2.10062e-09
FBgn0023536	1198.52	-0.183894	0.0610946	26.345	8.07574e-06
FBgn0023549	1248.2	-0.25638	0.0800477	59.5825	7.21838e-13
FBgn0024177	7583.65	-0.000793244	0.0758309	13.8101	0.00317543
FBgn0024179	368.198	-1.03838	0.325389	50.2867	6.9412e-11
FBgn0024183	1573.37	-0.838043	0.241293	22.3369	5.55062e-05
FBgn0024238	5967.81	-0.435026	0.059904	61.2123	3.23742e-13
FBgn0024248	1805.29	-0.375305	0.0814074	22.6003	4.892e-05
FBgn0024277	8618.04	0.343007	0.10642	26.5591	7.28316e-06
FBgn0024320	1099.57	0.428615	0.104434	135.818	3.01413e-29
FBgn0024352	15257.2	0.168009	0.062261	30.288	1.20036e-06
FBgn0024364	4306.06	0.236281	0.0532684	37.5208	3.57003e-08
FBgn0024365	4445.26	0.271319	0.102039	13.5013	0.00366897
FBgn0024366	59.0158	0.0170677	0.42626	106.449	6.37457e-23
FBgn0024371	3554.51	-0.510883	0.117118	26.1326	8.9469e-06
FBgn0024432	3246.76	-0.0672992	0.0944801	23.7646	2.79729e-05
FBgn0024491	1204.16	-0.201726	0.0785402	13.707	0.00333233
FBgn0024509	4032.22	-0.178804	0.0511549	14.5717	0.00222179
FBgn0024555	11949.2	0.213723	0.060601	13.7632	0.00324588
FBgn0024556	4157.42	-0.101081	0.0542261	38.7615	1.94982e-08
FBgn0024689	2676.76	0.135953	0.0590648	29.9343	1.42465e-06
FBgn0024728	4736.99	0.173062	0.0440719	16.3702	0.000952066
FBgn0024732	4286.63	0.3067	0.0741622	17.6306	0.000524151
FBgn0024804	3196.96	-0.02733	0.0919024	33.1439	3.00328e-07
FBgn0024807	4124.05	0.291435	0.121912	52.0648	2.9014e-11
FBgn0024841	1645.21	-0.0888592	0.134753	44.7085	1.06714e-09
FBgn0024947	3138.95	0.229398	0.0769721	14.4699	0.00233059
FBgn0024958	1354.83	0.326179	0.0853691	17.6667	0.000515243
FBgn0024983	1431.71	-0.00518078	0.0547986	20.9598	0.00010732
FBgn0024984	2191.67	-0.269674	0.0772729	28.1107	3.44287e-06
FBgn0024991	5600.68	0.0437356	0.0717467	29.6697	1.61941e-06
FBgn0024994	1745.11	0.036959	0.0618063	48.8178	1.42632e-10
FBgn0024998	2395.28	-0.296035	0.0588479	26.9227	6.11117e-06
FBgn0025186	4788.51	0.168562	0.0512583	20.3954	0.000140544
FBgn0025373	2250.34	0.320308	0.0865414	15.0644	0.00176247
FBgn0025381	2376.72	0.0836195	0.0562724	57.743	1.78358e-12
FBgn0025382	548.096	1.70934	0.2147	103.813	2.35247e-22
FBgn0025383	20.3082	-6.91769	1.1934	114.98	9.2984e-25
FBgn0025388	5501.24	-0.235734	0.0593394	28.1283	3.41373e-06
FBgn0025394	3860.41	0.0847347	0.0884384	116.604	4.15669e-25
FBgn0025463	7182.5	0.158605	0.0544885	14.8526	0.00194702
FBgn0025628	3342.22	-0.254494	0.126108	679.982	4.59762e-147
FBgn0025632	163.871	-0.300924	0.263092	35.7498	8.45822e-08
FBgn0025637	6638.68	-0.29878	0.0624967	23.6836	2.90823e-05
FBgn0025674	3924.34	-0.0233204	0.0668396	22.5543	5.00107e-05
FBgn0025676	401.208	-0.158125	0.191277	59.4713	7.62398e-13
FBgn0025682	614.099	0.310601	0.151806	14.9726	0.00184021
FBgn0025683	1357.93	0.0386888	0.104238	31.2692	7.46032e-07
FBgn0025693	309.93	-0.231692	0.172911	88.3737	4.89591e-19
FBgn0025700	2470.46	-0.0906761	0.0848969	28.7944	2.47362e-06
FBgn0025726	8157.06	-0.243097	0.0543371	46.5356	4.36315e-10
FBgn0025781	2680.7	0.125713	0.0490758	22.2232	5.86144e-05
FBgn0025790	1335.7	0.391108	0.0948073	27.1857	5.38251e-06
FBgn0025800	5243.27	0.220327	0.0789931	16.4275	0.000926604
FBgn0025837	71.1835	-1.76357	0.502971	23.2293	3.6174e-05
FBgn0025864	9968.49	0.352183	0.0964109	22.879	4.27979e-05
FBgn0026015	4136.34	0.228366	0.0819838	19.4853	0.000216967
FBgn0026060	265.937	0.602305	0.142971	35.681	8.74652e-08
FBgn0026076	3417.44	-0.0724724	0.0615796	20.8826	0.000111355
FBgn0026080	2017.57	-0.185393	0.0551763	27.6001	4.40616e-06
FBgn0026083	24705.8	0.0176372	0.101668	15.7448	0.00127909
FBgn0026084	13942	-0.143832	0.089458	24.2472	2.21802e-05
FBgn0026086	1540.99	0.304763	0.0633485	90.1596	2.02429e-19
FBgn0026088	379.069	0.223351	0.145524	16.8738	0.00075027
FBgn0026149	3135.88	-0.0544093	0.0431432	14.8963	0.00190742
FBgn0026175	14.0635	2.37607	1.64869	74.3024	5.11227e-16
FBgn0026189	4340.12	0.337943	0.0578666	41.2604	5.75837e-09
FBgn0026199	2610.32	-0.103836	0.113936	39.8966	1.12066e-08
FBgn0026206	18356.5	0.457641	0.0456626	115.068	8.90271e-25
FBgn0026239	2992.73	0.214602	0.156459	329.598	3.89857e-71
FBgn0026262	6477	-0.476234	0.0799138	83.7778	4.74765e-18
FBgn0026263	2255.33	-0.122732	0.111842	18.5166	0.000344109
FBgn0026315	310.722	0.168222	0.298867	67.3426	1.58175e-14
FBgn0026317	5917.49	0.148296	0.0456578	21.682	7.59618e-05
FBgn0026324	715.914	-0.0536845	0.109278	17.4262	0.000577512
FBgn0026361	927.374	0.169752	0.3343	27.4007	4.85163e-06
FBgn0026376	4086.2	0.165245	0.0865753	21.5293	8.1726e-05
FBgn0026378	1009.25	0.019876	0.0881231	14.6842	0.00210739
FBgn0026400	2601.68	0.245687	0.0459758	45.0964	8.82642e-10
FBgn0026401	15678.4	-0.214738	0.0791633	17.4473	0.000571756
FBgn0026402	1218.72	-0.493938	0.109859	44.6887	1.07752e-09
FBgn0026418	20241.8	0.261892	0.0493216	52.7814	2.04104e-11
FBgn0026427	17160.6	-0.159794	0.0694802	13.8221	0.0031576
FBgn0026431	1540.33	-0.254522	0.0695443	26.7763	6.55868e-06
FBgn0026433	5548.8	-0.0888145	0.0539695	30.3028	1.19178e-06
FBgn0026441	5085.36	0.207804	0.0615033	19.4515	0.000220488
FBgn0026533	14452	-0.935992	0.0424434	733.02	1.45152e-158
FBgn0026570	615.358	-0.019994	0.104469	47.5717	2.62665e-10
FBgn0026573	8926.35	0.182694	0.0503244	19.6896	0.000196832
FBgn0026576	3975.18	0.256524	0.0686186	15.3423	0.00154631
FBgn0026592	60.6638	1.26232	0.326857	71.9121	1.66248e-15
FBgn0026593	593.466	-0.8224	0.210803	28.1628	3.35723e-06
FBgn0026597	7314.81	0.137716	0.0666714	15.7164	0.00129637
FBgn0026619	1653.59	0.0917402	0.0673953	17.6435	0.000520936
FBgn0026630	3522.2	0.0215554	0.053977	23.5611	3.08455e-05
FBgn0026702	1720.61	0.384733	0.0919655	24.8036	1.69718e-05
FBgn0026713	2849.35	0.289643	0.104672	14.8514	0.00194815
FBgn0026718	1631.58	0.811472	0.0917287	146.411	1.56668e-31
FBgn0026787	1687.94	-0.0197435	0.0764944	15.1601	0.00168478
FBgn0027054	2850.37	0.100911	0.136645	21.3023	9.11041e-05
FBgn0027073	23.714	-8.07897	1.5363	76.3941	1.82087e-16
FBgn0027080	2869.05	0.0672088	0.076265	29.0166	2.22153e-06
FBgn0027082	413.144	-0.233847	0.104327	21.629	7.79152e-05
FBgn0027083	930.024	0.139195	0.0919426	28.2926	3.15303e-06
FBgn0027085	2390.21	-0.0288717	0.0652933	17.3935	0.00058653
FBgn0027090	5029.78	0.118538	0.0480561	36.8246	5.01178e-08
FBgn0027101	2526.06	-0.397823	0.0484702	108.085	2.83377e-23
FBgn0027108	4974.49	-0.19587	0.0669092	34.8836	1.28921e-07
FBgn0027280	3378.99	-0.0509434	0.0729938	21.3387	8.95298e-05
FBgn0027291	6966.64	-0.0345465	0.0574412	29.7416	1.56403e-06
FBgn0027342	5676.8	-0.0397746	0.0612527	27.6186	4.36698e-06
FBgn0027343	707.494	-0.882301	0.152427	66.3926	2.52594e-14
FBgn0027348	8427.57	-0.195817	0.130577	15.5971	0.00137139
FBgn0027356	3183.06	-0.114021	0.0522941	13.5571	0.00357446
FBgn0027363	3246.95	0.207795	0.0624233	13.614	0.00348053
FBgn0027493	6912.06	0.356548	0.0728397	25.2283	1.38329e-05
FBgn0027505	1469.08	0.105974	0.0747087	14.4772	0.00232254
FBgn0027506	7677.72	0.271809	0.0791206	18.6451	0.0003237
FBgn0027508	2945.39	0.42314	0.0916857	35.1181	1.15022e-07
FBgn0027509	3107.58	0.140684	0.065561	14.272	0.00255735
FBgn0027512	26069.4	-0.265847	0.112843	16.2394	0.00101274
FBgn0027518	2491.8	-0.277977	0.0722771	24.2122	2.25568e-05
FBgn0027528	1240.86	-0.370715	0.111211	38.4168	2.3067e-08
FBgn0027547	2533.47	0.0112593	0.0829439	15.1059	0.00172832
FBgn0027550	70.3224	-2.59072	0.544456	37.2571	4.05971e-08
FBgn0027552	1851.83	0.46019	0.0940232	29.5188	1.74217e-06
FBgn0027565	2311.49	-0.314613	0.0708429	23.2352	3.6072e-05
FBgn0027572	1129.42	-0.0730121	0.134711	27.1772	5.40465e-06
FBgn0027574	2142.77	-0.152224	0.0751732	41.184	5.97706e-09
FBgn0027579	6288.72	0.178338	0.0578998	18.4155	0.000361042
FBgn0027583	993.082	0.366254	0.136299	87.5738	7.27103e-19
FBgn0027587	4186.75	-0.122953	0.0484462	56.5845	3.15212e-12
FBgn0027588	11061.3	0.180942	0.10196	25.9421	9.80748e-06
FBgn0027594	3434.74	0.179919	0.069623	31.6529	6.19344e-07
FBgn0027598	4684.54	-0.10404	0.0487262	21.3165	9.0484e-05
FBgn0027600	67.881	1.42382	0.529601	20.0174	0.00016834
FBgn0027602	3227.72	-0.0947876	0.0633619	16.9811	0.000713087
FBgn0027603	16129.5	-0.159276	0.0463681	18.161	0.000407458
FBgn0027610	566.598	-0.568067	0.129117	24.4686	1.99396e-05
FBgn0027611	1395.48	-1.61122	0.144104	157.796	5.47949e-34
FBgn0027615	3108.24	-0.0411982	0.0602529	16.2564	0.00100466
FBgn0027616	3779.85	0.248645	0.067531	16.2498	0.00100782
FBgn0027617	708.37	0.319847	0.0808646	15.8021	0.00124501
FBgn0027619	3431.01	-0.146727	0.120251	14.3103	0.00251182
FBgn0027655	2480.92	0.513087	0.1436	71.5942	1.94466e-15
FBgn0027780	1191.13	0.45506	0.113294	37.3498	3.88036e-08
FBgn0027784	823.1	-0.577499	0.0903578	70.6254	3.13573e-15
FBgn0027794	960.892	0.424715	0.118623	32.5036	4.09864e-07
FBgn0027835	15739.4	0.158266	0.0821414	30.8741	9.03547e-07
FBgn0027836	1694.72	0.132031	0.0834128	50.8386	5.29518e-11
FBgn0027864	605.45	0.131323	0.0933073	14.4998	0.0022981
FBgn0027885	2845.89	-0.050097	0.0593705	20.9742	0.000106582
FBgn0028325	7970.44	-0.323792	0.0447379	56.3739	3.49578e-12
FBgn0028331	13786.3	0.350762	0.0583069	64.2213	7.36055e-14
FBgn0028341	9567.24	0.194863	0.0643333	14.8024	0.00199354
FBgn0028342	3995.43	-0.245467	0.0723315	35.2062	1.10195e-07
FBgn0028360	7652.83	0.052595	0.0581906	14.5772	0.00221599
FBgn0028369	219.747	-2.84375	0.300031	249.019	1.06683e-53
FBgn0028372	662.118	-0.485224	0.101844	58.8025	1.05938e-12
FBgn0028380	2362.66	0.0523846	0.0798516	27.0731	5.68314e-06
FBgn0028387	3615.77	-0.0138687	0.0551032	17.5717	0.000538988
FBgn0028394	481.957	-1.12209	0.126746	137.871	1.08751e-29
FBgn0028406	207.159	0.0613458	0.189314	18.822	0.000297573
FBgn0028408	10359.3	-0.0916291	0.0559056	19.8765	0.000180044
FBgn0028467	3403.01	-0.369598	0.10027	15.3659	0.00152922
FBgn0028490	2039.09	1.15614	0.149443	72.4042	1.30418e-15
FBgn0028491	174.623	1.05479	0.249568	249.672	7.70306e-54
FBgn0028497	2043.94	-0.0706899	0.0621945	28.3794	3.02342e-06
FBgn0028499	329.377	-0.737576	0.25332	302.907	2.33689e-65
FBgn0028504	318.095	0.534357	0.155728	32.6833	3.75609e-07
FBgn0028506	1754.79	0.36789	0.097199	25.9758	9.6495e-06
FBgn0028509	2921.2	0.277112	0.103484	21.6655	7.65668e-05
FBgn0028516	1488.07	0.0593917	0.0989412	30.0172	1.36858e-06
FBgn0028523	160.477	-0.79817	0.207614	80.6519	2.22432e-17
FBgn0028525	1301.9	0.15933	0.129784	16.9549	0.000721982
FBgn0028530	640.549	-0.176607	0.0764849	18.4459	0.000355872
FBgn0028546	1593.37	0.134602	0.0754437	69.026	6.89936e-15
FBgn0028550	187.903	-0.524402	0.336748	83.7907	4.7176e-18
FBgn0028577	4417.44	0.282974	0.10453	15.808	0.00124151
FBgn0028579	2994.95	0.0768197	0.0643637	14.6833	0.0021083
FBgn0028582	5302.76	-0.109314	0.0408462	22.9201	4.19624e-05
FBgn0028622	138.721	0.203259	0.236565	13.9963	0.00291017
FBgn0028646	4717.24	0.354986	0.0651939	36.9205	4.78311e-08
FBgn0028648	875.58	0.126721	0.0894487	43.0114	2.4473e-09
FBgn0028664	814.733	-0.406856	0.102018	25.8135	1.04346e-05
FBgn0028670	10854.4	-0.206639	0.0606705	14.9378	0.0018706
FBgn0028688	5610.4	-0.323297	0.0827257	15.7679	0.00126522
FBgn0028707	54.8626	0.30637	0.304878	22.5415	5.03176e-05
FBgn0028833	2013.8	-0.212008	0.0824889	30.1147	1.30548e-06
FBgn0028836	1643.95	0.0579918	0.0613663	21.4954	8.30627e-05
FBgn0028862	785.019	-1.48357	1.13614	32.312	4.49815e-07
FBgn0028897	454.878	0.739248	0.10955	71.2416	2.31401e-15
FBgn0028916	4978.22	0.0280974	0.0549893	39.0383	1.70351e-08
FBgn0028932	427.76	-0.016751	0.1404	28.0888	3.47945e-06
FBgn0028956	19.6826	-3.91152	0.939957	32.0033	5.225e-07
FBgn0028962	1572.66	-0.12101	0.0559398	33.684	2.31008e-07
FBgn0028974	6787.94	0.156519	0.0798346	19.2873	0.000238437
FBgn0028983	78.3579	-1.01898	0.271521	23.3106	3.47884e-05
FBgn0029002	208.586	-2.35234	0.259476	182.616	2.40167e-39
FBgn0029088	3825.96	0.126723	0.0504529	17.6013	0.000531481
FBgn0029093	6680.63	0.254434	0.0658384	22.316	5.60648e-05
FBgn0029114	3102.74	-3.09129	0.459834	50.3748	6.64767e-11
FBgn0029118	1121.27	0.00586933	0.0841831	127.27	2.09622e-27
FBgn0029121	581.948	-0.0120549	0.097673	38.7007	2.00847e-08
FBgn0029131	3471.17	0.264983	0.0799001	13.521	0.00363532
FBgn0029155	4659.2	-0.080816	0.121914	18.9336	0.000282177
FBgn0029503	1122.87	-1.14631	0.0817551	346.343	9.23507e-75
FBgn0029506	1889.18	-2.64303	0.119724	553.783	1.05177e-119
FBgn0029523	10.0914	-0.357987	0.684462	17.083	0.000679509
FBgn0029524	59.1395	-0.662063	0.335747	24.0613	2.42544e-05
FBgn0029525	2892.98	0.0646505	0.098597	32.1013	4.98234e-07
FBgn0029588	73.9608	-1.32321	0.368121	24.2339	2.23232e-05
FBgn0029629	4654.96	0.0343921	0.0476871	39.2126	1.56467e-08
FBgn0029648	398.214	2.34738	0.321403	55.3717	5.72027e-12
FBgn0029666	2783.73	0.253199	0.0537908	33.4296	2.61407e-07
FBgn0029676	8363.57	0.0749928	0.0510059	14.0137	0.00288663
FBgn0029686	2445.73	0.00149079	0.0536325	14.2	0.00264517
FBgn0029687	10597.4	0.0509213	0.0429422	21.2806	9.20519e-05
FBgn0029711	2179.84	-0.299671	0.0736153	39.5646	1.31774e-08
FBgn0029714	1053.32	-0.0325601	0.0898147	16.2105	0.00102668
FBgn0029723	143.384	-0.106182	0.451407	42.1054	3.81081e-09
FBgn0029736	1588.07	0.170294	0.0657538	17.8861	0.000464299
FBgn0029750	314.389	-4.10876	0.76324	33.3577	2.70699e-07
FBgn0029766	103.256	-0.543844	0.504323	227.482	4.84482e-49
FBgn0029789	2071.99	-0.173779	0.0578682	746.444	1.78124e-161
FBgn0029813	110.601	-1.92593	0.2816	70.2423	3.78759e-15
FBgn0029820	1006.05	0.387554	0.0801807	334.591	3.23566e-72
FBgn0029821	122.995	-0.331395	0.214577	97.1781	6.2829e-21
FBgn0029822	5503.8	-0.0508512	0.0580692	16.286	0.000990724
FBgn0029823	4282.15	0.352184	0.0738066	29.9738	1.39766e-06
FBgn0029831	2719.84	-0.862155	0.127243	49.3974	1.07356e-10
FBgn0029856	665.923	-0.462824	0.151814	78.8761	5.34669e-17
FBgn0029858	828.592	0.431775	0.108209	29.805	1.51677e-06
FBgn0029866	1314.69	0.478799	0.188624	21.3385	8.95363e-05
FBgn0029873	3285.54	0.147923	0.0574025	14.1513	0.00270633
FBgn0029879	4988.53	-0.242198	0.0554837	24.6109	1.86205e-05
FBgn0029881	465.729	-1.79579	0.20711	384.643	4.69195e-83
FBgn0029885	1328.88	-0.266922	0.0851098	37.7779	3.14962e-08
FBgn0029887	2169.51	-0.0258705	0.0641416	25.2233	1.38662e-05
FBgn0029888	1093.88	-0.419997	0.0732685	73.7697	6.64909e-16
FBgn0029895	856.307	-0.346703	0.140465	34.838	1.31814e-07
FBgn0029899	15917.9	0.15437	0.105618	16.225	0.00101966
FBgn0029903	9004.7	0.267369	0.0620838	22.1826	5.97671e-05
FBgn0029906	567.095	-0.572153	0.124358	45.6312	6.79381e-10
FBgn0029913	632.365	-0.168145	0.107817	19.004	0.000272875
FBgn0029914	1601.47	0.228433	0.0992112	18.7328	0.000310472
FBgn0029924	3680.12	-0.888695	0.0636018	239.051	1.52632e-51
FBgn0029929	1580.92	-0.0242389	0.137934	20.5327	0.000131624
FBgn0029935	2123.21	0.0228211	0.0467175	32.8078	3.53574e-07
FBgn0029939	577.686	0.123673	0.312564	194.554	6.33496e-42
FBgn0029944	5646.66	-0.0385247	0.0597476	14.2489	0.00258521
FBgn0029959	1010.01	-0.0240927	0.0770286	36.5538	5.71831e-08
FBgn0029969	2590.11	-0.505309	0.124369	17.5737	0.000538482
FBgn0029970	2964.48	-0.663235	0.0701019	109.579	1.35207e-23
FBgn0029992	2190.3	0.316786	0.114129	36.9105	4.80636e-08
FBgn0029997	3400.24	0.234115	0.0714553	67.5476	1.42978e-14
FBgn0030006	373.241	-0.0892288	0.118156	19.4586	0.000219744
FBgn0030011	176.79	-0.184421	0.28977	24.2381	2.22774e-05
FBgn0030013	1473.62	-0.0419162	0.0742997	13.9844	0.00292652
FBgn0030026	800.545	0.600747	0.130015	22.5533	5.00358e-05
FBgn0030028	1228.76	0.496917	0.13065	41.0068	6.51738e-09
FBgn0030034	7458.23	0.219492	0.0755355	19.4681	0.000218751
FBgn0030038	9333.06	-0.17708	0.0437733	88.061	5.71445e-19
FBgn0030048	1371.76	0.15057	0.0866486	785.506	6.01934e-170
FBgn0030049	11194	0.295912	0.0776093	17.3627	0.00059515
FBgn0030052	676.224	6.09947	0.32648	371.792	2.84852e-80
FBgn0030061	3118.48	0.0811778	0.0453524	15.9986	0.00113476
FBgn0030066	650.502	-0.229573	0.0843169	15.0779	0.00175129
FBgn0030067	2490.6	0.243278	0.0619564	34.5807	1.49383e-07
FBgn0030073	246.577	-0.554153	0.173699	237.655	3.05922e-51
FBgn0030074	17.6927	0.944987	0.564538	24.4772	1.98579e-05
FBgn0030087	7768.8	0.574727	0.0871939	74.324	5.05808e-16
FBgn0030090	3082.39	0.0349615	0.245759	225.428	1.3468e-48
FBgn0030091	1628.7	0.118026	0.0811739	13.7431	0.00327652
FBgn0030093	10769.4	0.150268	0.0590206	26.1088	9.0499e-06
FBgn0030100	386.207	-0.408222	0.119976	25.0962	1.47419e-05
FBgn0030137	383.122	-0.283039	0.184629	14.3854	0.00242483
FBgn0030156	20.6345	-1.02071	1.8466	91.6072	9.89281e-20
FBgn0030183	965.931	0.393762	0.131325	61.6284	2.63799e-13
FBgn0030187	126.942	-2.11499	0.714273	29.4235	1.82441e-06
FBgn0030243	6366.48	0.389228	0.104135	15.4418	0.00147553
FBgn0030245	3625.57	0.157439	0.0493322	23.8066	2.74138e-05
FBgn0030293	13460.4	0.186078	0.0646519	14.5407	0.00225433
FBgn0030294	2439.08	0.533583	0.0780905	84.7475	2.94006e-18
FBgn0030301	9251.7	-0.221052	0.0641871	14.2467	0.00258785
FBgn0030311	19.8904	-0.32526	1.02068	111.073	6.44751e-24
FBgn0030313	9.69739	0.902874	1.93584	58.3489	1.32405e-12
FBgn0030330	4347.1	0.160353	0.0455927	24.7411	1.74901e-05
FBgn0030336	9419.34	0.523635	0.082918	49.0565	1.26881e-10
FBgn0030347	107.951	-1.39711	0.362025	24.4086	2.05241e-05
FBgn0030350	626.265	-0.075666	0.121022	14.2473	0.00258712
FBgn0030357	55.2544	-0.489936	0.465868	37.1335	4.31159e-08
FBgn0030362	689.889	0.133889	0.14396	33.9178	2.06193e-07
FBgn0030420	2659.86	-0.293714	0.109685	14.5329	0.00226267
FBgn0030421	1364.09	-0.197368	0.153197	16.1927	0.00103537
FBgn0030432	3056.43	0.2183	0.0912833	55.4672	5.45797e-12
FBgn0030460	814.782	-0.245388	0.0897961	25.7457	1.07812e-05
FBgn0030474	1257.47	-0.0257544	0.0622778	30.1001	1.31474e-06
FBgn0030479	462.038	-1.02786	0.227078	26.6677	6.91155e-06
FBgn0030482	215.353	1.75025	0.247846	156.294	1.15572e-33
FBgn0030486	13833.1	0.285049	0.10793	20.8104	0.000115263
FBgn0030499	2537.33	-0.103146	0.0778397	17.8369	0.000475268
FBgn0030502	5653.24	0.15196	0.0475398	16.9208	0.000733751
FBgn0030503	582.265	0.168116	0.109203	1020.09	7.89664e-221
FBgn0030505	4368.99	0.426588	0.0845322	27.0449	5.76119e-06
FBgn0030510	288.542	0.343738	0.14541	41.338	5.54415e-09
FBgn0030511	37.8761	-0.349897	0.432172	13.5792	0.00353763
FBgn0030514	5238.61	-0.0268278	0.064955	14.8912	0.00191198
FBgn0030520	13622.6	0.14612	0.0451427	39.5391	1.33424e-08
FBgn0030529	2802.87	0.0899267	0.0691104	15.2175	0.0016399
FBgn0030545	608.807	0.224449	0.0863077	56.6455	3.05904e-12
FBgn0030551	5317.99	0.409152	0.0906688	28.7367	2.54363e-06
FBgn0030554	833.326	-0.347685	0.079297	35.3752	1.01499e-07
FBgn0030598	309.016	0.290354	0.242878	58.3111	1.34893e-12
FBgn0030612	2439.73	-0.13035	0.0614686	30.6618	1.0015e-06
FBgn0030630	1520.83	0.313047	0.0988853	24.647	1.83001e-05
FBgn0030631	4686.93	0.355609	0.109285	16.5879	0.000858919
FBgn0030638	641.345	-1.33189	0.308746	22.5104	5.10737e-05
FBgn0030641	5.21154	2.83687	1.58839	15.8208	0.00123408
FBgn0030653	181.351	1.35739	0.398813	34.9714	1.23534e-07
FBgn0030654	529.209	0.178935	0.0911858	18.7188	0.000312552
FBgn0030658	3192.77	0.211412	0.0473229	29.3466	1.89366e-06
FBgn0030660	793.996	-0.202521	0.321087	18.6855	0.000317538
FBgn0030666	762.606	-5.12695	0.550416	95.2603	1.62321e-20
FBgn0030678	827.83	0.440945	0.0821975	34.77	1.36246e-07
FBgn0030686	1673.97	-0.315335	0.0874916	14.6968	0.00209501
FBgn0030693	3628.23	-0.451316	0.065651	62.1703	2.02048e-13
FBgn0030710	5307.9	-0.0635917	0.0499334	16.3885	0.000943861
FBgn0030716	219.902	-2.96414	0.518108	33.3559	2.70937e-07
FBgn0030718	1914.05	-0.180912	0.0530688	33.8846	2.09544e-07
FBgn0030724	3355.83	-0.214707	0.0651929	25.8704	1.01524e-05
FBgn0030731	828.203	-0.53405	0.109214	27.132	5.52393e-06
FBgn0030745	277.772	-1.22389	0.281136	20.6429	0.000124872
FBgn0030749	1306.45	-0.130431	0.108732	15.0962	0.00173625
FBgn0030753	4594.41	-0.0828548	0.03913	21.5846	7.95896e-05
FBgn0030766	3016.28	-0.092017	0.0912759	21.0299	0.000103781
FBgn0030787	3275.44	-0.128389	0.160701	32.0949	4.99797e-07
FBgn0030789	1417.12	-0.184513	0.08545	16.2071	0.00102832
FBgn0030791	2898.71	0.0552549	0.0507437	38.3757	2.35339e-08
FBgn0030794	1633.03	0.419313	0.097297	23.2449	3.59031e-05
FBgn0030799	215.634	0.425862	0.214219	38.6842	2.02469e-08
FBgn0030803	3179.81	0.244762	0.0536493	22.2029	5.91888e-05
FBgn0030808	4571.48	0.389953	0.0836205	52.3682	2.49999e-11
FBgn0030809	12465	0.364466	0.0928788	16.7044	0.000812885
FBgn0030817	10791.4	-0.410035	0.137466	19.3491	0.000231516
FBgn0030853	1552.35	-0.355744	0.0641851	73.68	6.94988e-16
FBgn0030870	3570.31	0.240116	0.0781852	17.5233	0.000551522
FBgn0030872	1319.43	-0.443849	0.06936	45.461	7.38381e-10
FBgn0030882	1564.13	-0.703161	0.14017	149.321	3.6915e-32
FBgn0030890	3979.96	0.245622	0.0611268	26.3716	7.97272e-06
FBgn0030912	229.4	1.65943	0.167664	122.3	2.46658e-26
FBgn0030931	319.843	-0.133455	0.174454	15.6578	0.0013327
FBgn0030932	15156.6	0.239791	0.0625211	80.3913	2.52985e-17
FBgn0030946	2615.7	0.309752	0.0935533	14.6129	0.00217914
FBgn0030956	3613.95	0.0924912	0.050772	24.2962	2.16645e-05
FBgn0030964	1452.25	-0.0861549	0.0859045	14.4991	0.00229883
FBgn0030970	3378.4	-0.170923	0.0455705	35.9271	7.75876e-08
FBgn0030973	4871.82	-0.00673465	0.0459558	18.4492	0.000355301
FBgn0031008	1782.25	0.270508	0.0974844	15.4997	0.00143581
FBgn0031016	3522.1	0.389846	0.103633	16.5908	0.000857741
FBgn0031021	1141.37	-0.140234	0.06364	15.293	0.00158262
FBgn0031022	611.687	0.490757	0.11609	63.4153	1.09465e-13
FBgn0031031	130.315	-1.48429	0.429701	15.1195	0.00171734
FBgn0031037	1858.69	0.31936	0.0806285	67.2884	1.62456e-14
FBgn0031049	1764.56	0.273904	0.0843483	40.1051	1.01221e-08
FBgn0031051	9872.59	0.198084	0.0852087	20.2876	0.000147968
FBgn0031053	202.333	-4.36308	0.508683	75.9746	2.23979e-16
FBgn0031057	15105.2	0.174607	0.0475811	15.4598	0.00146304
FBgn0031066	3451.73	-0.267275	0.0746867	22.6253	4.83366e-05
FBgn0031077	423.465	0.691668	0.253811	16.3423	0.00096469
FBgn0031090	5535.35	0.188921	0.0455956	27.1496	5.47723e-06
FBgn0031092	1501.43	-0.164391	0.129831	14.5503	0.00224417
FBgn0031107	8183.57	0.319791	0.173318	16.3426	0.00096458
FBgn0031115	1431.47	-0.0933051	0.0839478	21.5924	7.92909e-05
FBgn0031126	4936.67	-0.155449	0.0657049	14.7684	0.00202563
FBgn0031143	2254.97	0.296169	0.0764637	115.324	7.84053e-25
FBgn0031148	4469.33	0.241351	0.087243	19.6815	0.000197595
FBgn0031150	3005.16	-0.130542	0.0992276	24.0912	2.39088e-05
FBgn0031157	400.013	-1.13534	0.298372	36.765	5.15948e-08
FBgn0031161	802.304	0.570141	0.129015	22.464	5.22232e-05
FBgn0031188	2651.54	-0.357613	0.0801954	42.7777	2.74354e-09
FBgn0031189	1100.52	-0.366665	0.0885691	43.7834	1.67783e-09
FBgn0031190	4984.17	-0.112827	0.068635	21.0157	0.000104491
FBgn0031213	2081.98	0.225237	0.105022	14.868	0.00193295
FBgn0031216	5477.96	-0.237462	0.0769028	18.4962	0.00034746
FBgn0031224	834.042	0.0318916	0.167226	18.8338	0.000295901
FBgn0031227	956.27	-0.024682	0.106906	25.0758	1.48874e-05
FBgn0031228	1272.41	-0.441914	0.127343	37.5732	3.48006e-08
FBgn0031231	1520.83	-0.16646	0.0558584	21.0131	0.000104621
FBgn0031233	3431.86	0.0525374	0.0540806	19.4919	0.000216283
FBgn0031238	1409.92	0.264304	0.0993275	16.2097	0.00102709
FBgn0031244	501.156	-0.173764	0.116921	18.6593	0.000321529
FBgn0031253	528.691	0.0432948	0.0924183	15.4268	0.00148599
FBgn0031258	151.003	-2.42582	0.710625	25.8743	1.0133e-05
FBgn0031265	578.038	-0.704927	0.133816	38.0092	2.81386e-08
FBgn0031266	4825.75	0.155438	0.0752161	23.6787	2.91516e-05
FBgn0031281	1080.82	0.157233	0.0877921	16.2694	0.000998505
FBgn0031285	3427.87	0.163469	0.0542581	16.6134	0.000848629
FBgn0031288	75.2593	-0.954229	1.58988	526.201	1.0004e-113
FBgn0031313	240.107	0.0374059	0.501688	131.203	2.97688e-28
FBgn0031314	1317.17	0.118419	0.0786563	14.0117	0.00288924
FBgn0031322	36.0969	-4.69064	0.717937	107.189	4.41723e-23
FBgn0031344	413.31	0.380872	0.12175	23.0871	3.8729e-05
FBgn0031359	1308.55	-0.249601	0.0846765	25.1763	1.41839e-05
FBgn0031374	7579.9	0.285075	0.0877777	38.06	2.74504e-08
FBgn0031381	1138.55	-1.48945	0.116027	174.664	1.2521e-37
FBgn0031392	6403.83	-0.204007	0.114522	13.8836	0.00306795
FBgn0031398	1549.33	-0.0892168	0.0529909	30.9895	8.54396e-07
FBgn0031413	591.281	-0.234889	0.12096	458.215	5.41069e-99
FBgn0031420	2193.93	0.0915229	0.11471	18.972	0.000277073
FBgn0031422	290.608	-0.0755276	0.157605	38.6312	2.07769e-08
FBgn0031434	3298.12	0.387301	0.099067	49.5068	1.01748e-10
FBgn0031435	4950.35	0.306452	0.0604024	71.572	1.96609e-15
FBgn0031449	4667.06	0.0349217	0.0701693	51.0885	4.68435e-11
FBgn0031456	2170.61	0.13765	0.0760603	24.1259	2.35123e-05
FBgn0031458	1067.17	0.341286	0.146436	21.7679	7.29026e-05
FBgn0031474	3635.63	0.0155295	0.0809918	69.28	6.08739e-15
FBgn0031478	2568.15	-0.0625609	0.0911512	112.462	3.23927e-24
FBgn0031479	478.883	-0.0224685	0.131554	27.7904	4.01914e-06
FBgn0031505	854.096	-0.364243	0.135678	19.91	0.000177186
FBgn0031519	758.165	-0.219307	0.10725	14.4923	0.00230621
FBgn0031529	1184.67	0.0288279	0.0697235	17.7355	0.000498704
FBgn0031535	3150.65	0.430063	0.18131	16.9973	0.000707661
FBgn0031536	1789.82	0.00914156	0.0526345	25.1725	1.421e-05
FBgn0031549	2404.17	-0.191799	0.107273	39.4416	1.39928e-08
FBgn0031566	2268.15	-0.0830018	0.0925329	51.1172	4.61882e-11
FBgn0031573	1720.89	-0.131555	0.0589219	20.0167	0.000168391
FBgn0031597	1125.54	-0.0736329	0.0695317	71.0565	2.53519e-15
FBgn0031604	1967.23	-0.308238	0.0796816	20.8758	0.00011172
FBgn0031609	1049.54	-0.162307	0.0747643	55.3295	5.84002e-12
FBgn0031610	965.361	0.263474	0.0821878	35.4219	9.92156e-08
FBgn0031611	516.72	0.435085	0.150567	23.0523	3.93813e-05
FBgn0031631	512.009	0.457833	0.115027	23.4064	3.32241e-05
FBgn0031633	1502.63	-0.31247	0.0777291	22.0983	6.22286e-05
FBgn0031635	2420.93	0.168266	0.0483359	15.8033	0.00124429
FBgn0031636	64.7724	0.446169	0.37749	52.0061	2.98608e-11
FBgn0031637	3354.51	-0.276267	0.134514	17.4796	0.000563051
FBgn0031638	1353.48	-0.0995524	0.0807532	26.1522	8.86271e-06
FBgn0031639	806.35	-0.100178	0.178549	16.2345	0.00101509
FBgn0031640	1605.37	0.226553	0.0616496	15.9687	0.00115084
FBgn0031643	2047.66	0.167727	0.0557772	15.5754	0.00138545
FBgn0031645	1269.73	-3.44617	0.204805	296.369	6.07625e-64
FBgn0031655	1914.26	-0.0647336	0.0607913	38.6173	2.09183e-08
FBgn0031660	1672.35	-0.14015	0.0762263	15.1103	0.00172474
FBgn0031673	2331.76	-0.0342306	0.0515847	15.8432	0.00122105
FBgn0031681	5733.91	0.205945	0.0995873	13.7244	0.00330534
FBgn0031683	851.793	0.378949	0.0943482	28.4624	2.90443e-06
FBgn0031684	990.554	-0.159344	0.0790562	17.3742	0.000591914
FBgn0031703	414.857	-0.126253	0.259389	23.4501	3.25343e-05
FBgn0031710	1191.14	-0.421913	0.0771771	36.1274	7.03816e-08
FBgn0031736	1788.64	0.458531	0.0883347	63.8141	8.99483e-14
FBgn0031739	1599.99	0.228482	0.0535481	32.6292	3.85617e-07
FBgn0031740	1354.95	-0.543826	0.193757	16.2148	0.0010246
FBgn0031741	1349.19	1.72206	0.134864	817.967	5.48902e-177
FBgn0031759	22693.3	0.231706	0.0997106	17.2961	0.000614239
FBgn0031760	118.584	-0.988269	0.362945	41.9848	4.04208e-09
FBgn0031769	12014.9	-0.242748	0.0555717	19.4382	0.000221892
FBgn0031771	3785.02	-0.192183	0.067383	16.3685	0.000952829
FBgn0031777	118.09	0.771901	0.198319	26.5703	7.24408e-06
FBgn0031782	1082.09	0.43344	0.10164	28.7149	2.57057e-06
FBgn0031814	2880.59	-0.447808	0.0869766	87.5769	7.25976e-19
FBgn0031820	12659.3	-0.125753	0.0385592	28.3444	3.07506e-06
FBgn0031822	1085.24	-0.284129	0.0712647	18.0794	0.000423579
FBgn0031834	864.945	-0.316714	0.17975	28.7073	2.58014e-06
FBgn0031836	3856.02	0.220572	0.0639351	29.0474	2.18865e-06
FBgn0031874	292.152	-0.619975	0.18338	20.6836	0.000122466
FBgn0031877	220.777	-1.30508	0.236039	31.0355	8.35523e-07
FBgn0031885	4978.85	0.0851192	0.0582323	13.9618	0.00295763
FBgn0031886	1349.16	-0.62152	0.0776994	175.954	6.59377e-38
FBgn0031893	2230.94	0.116528	0.0527326	23.9051	2.61456e-05
FBgn0031894	231.086	-1.28069	0.141001	119.039	1.24268e-25
FBgn0031897	4208.93	0.131615	0.0431483	40.496	8.36387e-09
FBgn0031948	168.858	-0.784838	0.223283	17.8285	0.00047717
FBgn0031950	2723.77	-0.0329844	0.0559605	28.0581	3.53153e-06
FBgn0031951	1743.13	-0.162751	0.0862565	113.683	1.76888e-24
FBgn0031952	2157.4	-0.243462	0.234737	29.7139	1.58515e-06
FBgn0031961	150.127	-1.51462	0.250624	81.0797	1.80059e-17
FBgn0031968	458.616	0.241685	0.140686	26.7545	6.62797e-06
FBgn0031969	9054.62	-0.343738	0.0707833	32.9649	3.27611e-07
FBgn0031971	893.222	-0.162879	0.11078	18.3334	0.000375412
FBgn0031972	546.991	0.135796	0.106242	33.9451	2.03474e-07
FBgn0031974	378.05	0.217118	0.144844	856.82	2.05506e-185
FBgn0031981	3146.29	0.357454	0.111388	39.2406	1.54347e-08
FBgn0031990	6781.93	0.111073	0.0734217	24.9468	1.58412e-05
FBgn0031998	654.478	-0.0771248	0.130235	21.5948	7.91998e-05
FBgn0032014	5859.76	-0.0606807	0.0758772	21.5385	8.13657e-05
FBgn0032026	19573.2	-0.118315	0.0376896	26.7404	6.67314e-06
FBgn0032029	1671.09	0.339605	0.103435	34.3921	1.63735e-07
FBgn0032034	728.869	0.0397072	0.0988861	16.0035	0.00113209
FBgn0032036	1906.86	-0.018805	0.0805679	39.3326	1.4757e-08
FBgn0032076	75.1709	-0.763074	0.401729	100.254	1.37029e-21
FBgn0032079	1113.97	0.963857	0.314964	52.5063	2.33616e-11
FBgn0032084	805.771	-1.53799	0.583049	41.6686	4.7172e-09
FBgn0032105	6274.58	0.2242	0.0570995	18.6533	0.000322441
FBgn0032120	7601.19	0.0925127	0.0597683	16.5817	0.000861478
FBgn0032123	5735.98	0.113823	0.0599808	29.4928	1.76421e-06
FBgn0032135	1752.22	0.204737	0.0754678	30.8993	8.92585e-07
FBgn0032147	699.676	0.840896	0.160986	57.7982	1.7358e-12
FBgn0032149	90.289	0.872374	0.308734	14.6101	0.00218211
FBgn0032150	260.688	0.63065	0.187276	13.9736	0.00294132
FBgn0032157	6152.5	-0.0943409	0.0889125	15.959	0.00115616
FBgn0032161	755.211	-0.465654	0.0963415	30.0903	1.32097e-06
FBgn0032189	2768.18	-0.0340587	0.0624271	23.2226	3.62906e-05
FBgn0032191	3218.98	-0.112048	0.056942	18.1189	0.000415702
FBgn0032194	3043.43	-0.196503	0.0482497	27.5939	4.41937e-06
FBgn0032197	5588.21	-0.0265716	0.0520984	15.1678	0.00167871
FBgn0032200	1710.04	-0.10453	0.0822352	55.6382	5.01815e-12
FBgn0032202	365.287	0.136511	0.145251	183.131	1.85947e-39
FBgn0032205	531.592	-0.170134	0.226957	27.2013	5.34215e-06
FBgn0032210	525.715	0.56359	0.132654	57.9644	1.5996e-12
FBgn0032213	40.2679	-0.265721	0.512291	35.2975	1.05407e-07
FBgn0032214	2949.5	0.185985	0.0470608	18.7494	0.000308029
FBgn0032217	4983.5	-0.11742	0.0615607	15.0447	0.00177884
FBgn0032218	125.653	-3.12444	0.588335	56.4488	3.36947e-12
FBgn0032229	1070.77	-0.237438	0.106704	15.5126	0.00142711
FBgn0032249	303.562	0.778522	0.217266	14.1975	0.00264833
FBgn0032256	819.774	0.00480639	0.092583	30.7418	9.63383e-07
FBgn0032261	421.137	-0.120094	0.154343	36.2181	6.73396e-08
FBgn0032290	777.412	-0.314451	0.0938719	18.1485	0.000409897
FBgn0032295	4702.61	0.0451291	0.0676594	37.5015	3.60376e-08
FBgn0032305	3580.84	-0.200364	0.0778051	25.8324	1.03401e-05
FBgn0032343	390.361	-0.432314	0.196573	48.5819	1.60115e-10
FBgn0032346	760.833	-0.0267277	0.108207	22.6734	4.72342e-05
FBgn0032350	5099.09	0.271735	0.0921902	27.0815	5.66025e-06
FBgn0032358	411.583	0.521668	0.112541	407.13	6.31918e-88
FBgn0032363	7080.9	0.229183	0.0797068	26.4301	7.75092e-06
FBgn0032397	4704.11	-0.854155	0.0547077	315.036	5.53635e-68
FBgn0032398	1841.17	0.076085	0.0633285	23.0477	3.94693e-05
FBgn0032399	54.3174	1.65285	0.495056	28.1662	3.35175e-06
FBgn0032400	17194.4	-0.309912	0.187514	25.6881	1.10849e-05
FBgn0032401	172.615	-0.179229	0.168927	14.1379	0.00272337
FBgn0032405	37.1928	1.79642	1.6257	252.269	2.11341e-54
FBgn0032421	1221.97	0.156971	0.0693994	14.9889	0.00182616
FBgn0032430	342.184	0.13173	0.200513	17.1956	0.000644213
FBgn0032449	540.941	0.243055	0.114938	54.4239	9.11177e-12
FBgn0032450	3440.89	-0.280291	0.116363	14.1927	0.00265425
FBgn0032455	3591.73	0.0172878	0.0488236	23.1712	3.71964e-05
FBgn0032456	12936.6	0.139729	0.0778438	21.1931	9.5991e-05
FBgn0032477	607.869	-0.0437232	0.0833689	15.6071	0.00136489
FBgn0032485	4322.27	0.0275733	0.0476457	25.176	1.41862e-05
FBgn0032486	1046.84	0.428579	0.0771263	50.2394	7.10433e-11
FBgn0032511	1398.32	-0.205255	0.0772386	20.9618	0.000107218
FBgn0032517	2330.67	0.112253	0.0723689	21.2878	9.17389e-05
FBgn0032524	567.531	-0.412647	0.133054	41.943	4.1255e-09
FBgn0032586	8478.99	0.384135	0.0546617	78.047	8.05155e-17
FBgn0032600	2792.56	0.0300206	0.0659691	18.163	0.000407079
FBgn0032633	3078.09	-0.158726	0.109105	16.8471	0.000759807
FBgn0032640	3247.19	0.112709	0.0472258	14.0703	0.00281099
FBgn0032642	416.014	-0.0214225	0.114058	33.0498	3.14375e-07
FBgn0032646	2979.21	-0.25966	0.0808762	15.9977	0.00113524
FBgn0032668	59.4156	0.299601	0.462325	27.4387	4.76359e-06
FBgn0032671	973.208	0.0882202	0.0751617	17.8907	0.000463272
FBgn0032689	4662.04	0.171824	0.080417	13.9208	0.00301496
FBgn0032690	2109.45	-0.0756685	0.0652314	19.4928	0.000216191
FBgn0032694	229.781	0.0520311	0.369708	15.5614	0.00139461
FBgn0032699	2124.69	0.638859	0.091943	59.8463	6.33993e-13
FBgn0032723	5767.81	0.153802	0.0706786	31.5486	6.51469e-07
FBgn0032730	541.796	-0.220686	0.0968265	26.274	8.3569e-06
FBgn0032744	163.424	-0.0239848	0.18156	20.8513	0.000113033
FBgn0032746	1276.91	-0.377301	0.0758076	25.4802	1.22525e-05
FBgn0032748	11581.1	0.22844	0.0731909	24.8406	1.66719e-05
FBgn0032750	858.07	-0.41102	0.107219	19.3697	0.000229259
FBgn0032752	2342.74	-0.218494	0.0619243	16.6075	0.000851017
FBgn0032775	1723.42	-0.408475	0.187306	54.5184	8.6985e-12
FBgn0032779	182.717	0.412871	0.163117	13.5897	0.00352039
FBgn0032783	7845.37	-1.00367	0.0679376	271.577	1.40668e-58
FBgn0032801	246.595	0.0921135	0.18536	26.4122	7.81805e-06
FBgn0032812	1859.22	-0.0138662	0.0542713	38.3137	2.42561e-08
FBgn0032818	928.07	-0.112049	0.0712761	47.4877	2.7371e-10
FBgn0032820	664.798	0.28181	0.164593	36.4474	6.02262e-08
FBgn0032821	7300.86	0.324704	0.172462	21.393	8.72337e-05
FBgn0032822	314.08	-0.0118667	0.113772	20.1248	0.000159929
FBgn0032833	4820.79	-0.156611	0.0664112	23.5426	3.11212e-05
FBgn0032846	370.761	0.0661537	0.16082	21.1987	9.57334e-05
FBgn0032881	655.128	0.10333	0.180348	68.3509	9.62331e-15
FBgn0032882	2336.21	0.0220806	0.089729	78.0422	8.0707e-17
FBgn0032884	3423.26	-0.177649	0.0665075	15.1675	0.00167894
FBgn0032889	787.17	-0.0555617	0.322333	19.7627	0.000190089
FBgn0032901	131.525	0.669851	0.199638	29.0551	2.18056e-06
FBgn0032919	3118.01	-0.0645773	0.0686409	18.4998	0.000346861
FBgn0032923	1914.88	-0.0205355	0.0623694	20.2721	0.00014907
FBgn0032940	6050.2	0.178186	0.0516934	36.5752	5.65908e-08
FBgn0032943	1028.79	-0.356546	0.207844	23.1672	3.72687e-05
FBgn0032949	9577.09	-0.296546	0.0658729	32.9375	3.31997e-07
FBgn0032955	5608.77	0.252599	0.0831401	18.8771	0.000289873
FBgn0032956	6591.71	-0.214145	0.0424613	29.5875	1.68519e-06
FBgn0032957	595.95	0.0985724	0.20138	53.0204	1.81511e-11
FBgn0032986	1545	-0.296318	0.092821	20.0883	0.00016274
FBgn0032988	5612.52	-0.203081	0.0667127	22.1914	5.95156e-05
FBgn0032997	2945.78	-0.201477	0.0971179	16.7518	0.000794841
FBgn0033005	8617.12	0.0208322	0.0583927	39.1858	1.58529e-08
FBgn0033028	5645.12	-0.0130222	0.0472951	15.4513	0.00146891
FBgn0033031	45.2569	-3.26776	0.665728	46.2791	4.94698e-10
FBgn0033032	1114.39	-0.0441339	0.0955878	32.5732	3.96243e-07
FBgn0033033	63.2953	-2.64338	0.420292	127.713	1.68187e-27
FBgn0033050	3114.59	0.0610462	0.052907	14.1718	0.00268041
FBgn0033052	4359.15	-0.0519759	0.10856	19.1377	0.000256046
FBgn0033060	345.573	0.348044	0.0988939	16.1104	0.00107638
FBgn0033075	5018.83	-0.546275	0.337781	16.0469	0.00110914
FBgn0033079	106.203	-0.0313715	0.325269	17.3112	0.000609868
FBgn0033086	337.865	-0.476106	0.145078	20.5287	0.000131877
FBgn0033087	1459.18	0.0764018	0.144471	20.707	0.000121105
FBgn0033092	856.654	0.0161681	0.0995993	19.9895	0.000170599
FBgn0033093	38.2872	1.07356	0.357537	26.9874	5.9232e-06
FBgn0033169	1262.89	1.01606	0.0944162	130.751	3.72621e-28
FBgn0033170	9.44167	0.743831	0.835542	24.162	2.31082e-05
FBgn0033177	2804.07	0.443382	0.0839676	30.9438	8.7351e-07
FBgn0033178	827.608	0.648146	0.0762902	113.834	1.64082e-24
FBgn0033183	6414.5	-0.313489	0.0839759	19.837	0.000183469
FBgn0033184	1009.38	-0.0200038	0.0740042	13.693	0.00335426
FBgn0033194	3291.93	-0.528105	0.116558	27.1531	5.46804e-06
FBgn0033199	696.644	0.287978	0.0954988	28.5173	2.82845e-06
FBgn0033209	2178.93	0.309714	0.146437	13.8805	0.00307239
FBgn0033210	1153.4	-0.136863	0.290383	14.6429	0.00214866
FBgn0033212	5287.58	0.192585	0.0680981	25.6204	1.14522e-05
FBgn0033224	6644.94	0.22168	0.0615993	16.9429	0.000726102
FBgn0033225	830.781	0.23051	0.0825657	16.8236	0.000768284
FBgn0033236	6259.15	0.350794	0.0599061	1179.69	1.86558e-255
FBgn0033240	263.369	-0.385009	0.154228	18.4029	0.000363221
FBgn0033241	3103.99	0.00682832	0.136138	43.1174	2.32376e-09
FBgn0033257	152.275	-0.366691	0.344817	149.815	2.8881e-32
FBgn0033261	578.602	-0.0751602	0.125908	18.8784	0.000289687
FBgn0033264	6164.16	-0.0909398	0.0420773	20.3578	0.000143087
FBgn0033304	124.12	-4.98325	0.519076	147.136	1.09288e-31
FBgn0033315	792.002	0.755624	0.114949	116.48	4.41952e-25
FBgn0033339	4951.1	0.254581	0.122486	15.1187	0.00171794
FBgn0033348	984.747	-0.28709	0.162814	16.6015	0.000853435
FBgn0033354	1488.5	-1.26668	0.30003	50.3768	6.64128e-11
FBgn0033356	554.04	0.61762	0.127738	52.286	2.60284e-11
FBgn0033372	509.385	0.261222	0.127775	18.4557	0.000354219
FBgn0033374	4958.23	-0.234312	0.0824287	29.0539	2.18177e-06
FBgn0033378	1878.55	-0.349109	0.0844182	28.1502	3.37774e-06
FBgn0033381	878.298	-0.0296874	0.0831995	27.1381	5.50775e-06
FBgn0033392	2072.18	0.0075536	0.0467773	20.6535	0.000124242
FBgn0033428	1767.85	0.310024	0.107458	19.7073	0.000195179
FBgn0033429	92.2871	0.809178	0.215518	39.0789	1.67014e-08
FBgn0033431	302.547	0.664572	0.208111	18.2561	0.000389456
FBgn0033437	15.5241	6.41929	1.12875	129.667	6.38035e-28
FBgn0033446	13.2478	-4.33573	1.07992	31.9078	5.47296e-07
FBgn0033450	269.388	-0.617738	0.145635	38.555	2.1564e-08
FBgn0033453	2076.75	0.38193	0.113508	31.2896	7.38696e-07
FBgn0033459	336.008	-0.285076	0.185286	27.9082	3.79675e-06
FBgn0033465	3523.18	-0.220907	0.0675084	48.8561	1.39976e-10
FBgn0033467	258.476	0.143473	0.134028	31.432	6.89392e-07
FBgn0033473	2078.62	0.0742745	0.0780658	24.9905	1.55113e-05
FBgn0033474	1796.02	-0.197394	0.0619709	18.9068	0.000285804
FBgn0033476	7235.3	-0.24155	0.155927	15.2463	0.0016178
FBgn0033479	763.019	-0.431746	0.155058	15.238	0.00162415
FBgn0033483	59.5745	1.20936	0.375817	63.2929	1.16265e-13
FBgn0033485	1302.98	0.357601	0.086275	21.4222	8.60218e-05
FBgn0033486	4286.31	-0.130762	0.0734647	16.6063	0.000851509
FBgn0033491	1003.36	0.487295	0.102127	40.3395	9.02767e-09
FBgn0033504	220.376	-1.93572	0.317708	40.5518	8.13919e-09
FBgn0033518	198.249	0.727859	0.244102	28.8746	2.37952e-06
FBgn0033519	805.049	-0.611667	0.259366	62.608	1.62882e-13
FBgn0033520	539.437	-1.91319	0.214987	251.251	3.50913e-54
FBgn0033521	501.348	-1.58743	0.194601	282.547	5.95203e-61
FBgn0033548	412.981	0.590488	0.19601	34.8906	1.28482e-07
FBgn0033555	1591.69	-0.126387	0.0861984	17.5106	0.000554855
FBgn0033570	828.343	-0.194697	0.126781	16.7249	0.000805033
FBgn0033571	1300.25	-0.238151	0.0798133	22.1458	6.08282e-05
FBgn0033608	1321.94	-0.305427	0.0805827	30.1953	1.25547e-06
FBgn0033631	6925.35	-0.197091	0.0532568	64.6184	6.05318e-14
FBgn0033635	5208.96	-0.44755	0.102944	20.5932	0.000127872
FBgn0033639	3579.31	-0.16025	0.0797777	14.3531	0.00246186
FBgn0033661	10269.1	-0.292948	0.0986276	21.8649	6.95911e-05
FBgn0033663	20626.1	0.196195	0.0580054	19.1416	0.000255575
FBgn0033665	628.35	0.0130512	0.106573	20.7484	0.000118734
FBgn0033677	1674.46	-0.321632	0.107036	65.4199	4.07891e-14
FBgn0033686	608.189	0.378021	0.11621	27.3108	5.06692e-06
FBgn0033698	3198.06	-0.505137	0.122957	18.1523	0.000409162
FBgn0033734	1488.67	-0.0179426	0.0678922	18.5862	0.000332907
FBgn0033735	400.812	0.250989	0.184458	38.9003	1.82218e-08
FBgn0033739	1580.1	0.144161	0.054999	17.855	0.000471206
FBgn0033754	347.262	0.310074	0.112229	59.3334	8.15922e-13
FBgn0033761	1529.62	0.195821	0.0607722	19.5572	0.000209661
FBgn0033777	1945.74	-0.0808621	0.068797	95.1853	1.6846e-20
FBgn0033781	911.906	-0.332171	0.0984824	29.7416	1.564e-06
FBgn0033799	140.256	-0.843219	1.23045	19.9907	0.000170495
FBgn0033814	2578.38	0.282581	0.0936839	14.3406	0.00247635
FBgn0033815	367.143	1.82557	0.274091	82.904	7.31126e-18
FBgn0033836	1539.95	0.402179	0.139357	45.8471	6.11237e-10
FBgn0033842	899.126	0.137934	0.096496	18.906	0.000285914
FBgn0033846	6687.85	-0.222432	0.064462	14.7739	0.00202045
FBgn0033853	2082.37	0.0108955	0.0850042	39.2331	1.54912e-08
FBgn0033875	590.572	-0.0260699	0.310834	44.8041	1.01838e-09
FBgn0033891	426.522	0.341034	0.107074	18.3264	0.000376659
FBgn0033900	426.358	0.0335811	0.128463	17.2901	0.000615981
FBgn0033903	341.222	-0.200682	0.234062	36.3727	6.24556e-08
FBgn0033904	24.5696	-2.55161	0.627186	27.3935	4.8687e-06
FBgn0033915	5700.35	0.151249	0.0552898	14.7322	0.00206043
FBgn0033917	1536.47	0.0352356	0.116396	14.6374	0.0021543
FBgn0033924	1797.43	-0.175705	0.075913	16.9469	0.000724728
FBgn0033926	118.096	-3.01231	0.394637	88.7348	4.09519e-19
FBgn0033927	50.0874	-2.9642	0.512919	53.5668	1.38799e-11
FBgn0033971	1329.87	-0.313865	0.0775441	24.6913	1.79141e-05
FBgn0033973	386.584	0.145353	0.134196	20.953	0.000107668
FBgn0033988	6765.21	0.207038	0.0725696	18.0777	0.000423918
FBgn0033994	989.809	0.0553838	0.133803	32.8867	3.40289e-07
FBgn0034002	1114.99	-0.182118	0.0700627	27.4954	4.63486e-06
FBgn0034008	1034.74	-0.317636	0.0867211	15.5184	0.00142322
FBgn0034021	17767	-0.236866	0.0881648	16.8091	0.000773586
FBgn0034025	3306.39	0.123977	0.0541831	14.7122	0.00207989
FBgn0034050	486.556	-0.198213	0.135689	22.0402	6.39869e-05
FBgn0034051	5391.16	0.124818	0.0731245	307.96	1.88305e-66
FBgn0034054	942.698	0.610066	0.0879175	59.1699	8.84237e-13
FBgn0034063	1267.2	-0.473779	0.121097	20.138	0.000158921
FBgn0034065	311.114	0.796963	0.19001	18.6801	0.000318358
FBgn0034071	4338.32	0.399364	0.0994098	17.3205	0.000607182
FBgn0034072	5054.41	0.208352	0.0600495	28.9358	2.31006e-06
FBgn0034075	285.934	-0.796619	0.581405	64.6497	5.96058e-14
FBgn0034081	286.305	0.238541	0.147129	16.3938	0.000941503
FBgn0034083	1158.93	-0.353668	0.119044	16.3301	0.000970295
FBgn0034084	1519.39	0.0308132	0.0736408	15.9342	0.00116975
FBgn0034093	635.253	0.507998	0.137495	16.0058	0.00113086
FBgn0034110	1307.56	0.201335	0.0805053	14.165	0.00268899
FBgn0034113	950.552	-0.128161	0.189463	17.6641	0.000515892
FBgn0034117	1555.31	0.0295455	0.0829153	17.9433	0.000451854
FBgn0034126	72.9924	-1.9255	0.593921	46.1835	5.18413e-10
FBgn0034141	1956.22	0.258304	0.0645402	34.2713	1.73641e-07
FBgn0034158	4136.91	-0.0207425	0.067744	15.0858	0.0017448
FBgn0034179	874.557	-0.171124	0.106584	53.5124	1.42557e-11
FBgn0034187	8513.08	-0.0370492	0.0560903	26.602	7.13404e-06
FBgn0034214	555.976	0.48488	0.125256	17.7136	0.000503902
FBgn0034223	3424.63	-0.136963	0.0609373	33.4703	2.56291e-07
FBgn0034230	1704.18	-0.360158	0.101976	13.9233	0.00301137
FBgn0034246	5898.19	-0.682797	0.0679986	125.232	5.76041e-27
FBgn0034249	5131.07	-0.0704082	0.0449375	16.2996	0.000984342
FBgn0034258	17213.6	0.153	0.0607237	19.2553	0.000242094
FBgn0034270	575.199	-1.70818	0.376235	26.3891	7.90582e-06
FBgn0034304	1465.56	0.0449132	0.0807203	63.9523	8.40316e-14
FBgn0034308	4475	-0.080947	0.0438653	35.4785	9.65233e-08
FBgn0034321	84.6429	-1.89119	0.28319	127.22	2.14816e-27
FBgn0034322	18.3054	-2.43078	0.660449	32.8536	3.45797e-07
FBgn0034354	640.431	-0.919433	0.158827	185.524	5.65628e-40
FBgn0034366	1253.15	0.0346327	0.0657611	68.1496	1.06268e-14
FBgn0034371	1208.92	-0.0535542	0.0925856	19.2671	0.000240739
FBgn0034380	1324.48	0.0254268	0.0831068	44.4543	1.20846e-09
FBgn0034389	2950.04	0.221661	0.0674213	29.9521	1.41244e-06
FBgn0034392	670.008	-0.0664125	0.12382	20.6083	0.000126954
FBgn0034398	4390.93	0.171097	0.0526848	23.0324	3.9759e-05
FBgn0034399	791.061	0.19185	0.148	21.5737	8.00041e-05
FBgn0034405	2428.73	-0.213248	0.174101	118.633	1.51985e-25
FBgn0034419	1105.64	0.514451	0.0990678	65.3174	4.28997e-14
FBgn0034422	1187.19	0.496657	0.103894	28.2796	3.17295e-06
FBgn0034432	5049.56	-0.0783102	0.0572793	28.7648	2.50934e-06
FBgn0034433	2164.52	-0.113617	0.0509662	20.4969	0.00013389
FBgn0034436	341.955	1.09068	0.126799	100.754	1.06986e-21
FBgn0034442	520.812	-0.448648	0.105775	34.5233	1.53612e-07
FBgn0034452	1140.14	-1.02092	0.143284	55.8761	4.46471e-12
FBgn0034491	6263.94	0.275466	0.0626359	22.8114	4.42087e-05
FBgn0034494	2982.36	0.211341	0.0660441	24.5587	1.90942e-05
FBgn0034496	2712.5	0.730062	0.0687768	134.579	5.57417e-29
FBgn0034498	5139.96	0.17278	0.0662528	23.1554	3.74808e-05
FBgn0034527	2314.03	-0.163823	0.0572959	22.6644	4.74387e-05
FBgn0034528	2662.39	0.11767	0.102929	31.6279	6.26899e-07
FBgn0034537	2719.68	-0.102577	0.0676119	22.2439	5.80346e-05
FBgn0034542	2994.33	-0.154028	0.0646217	28.3327	3.09253e-06
FBgn0034576	1151.46	-0.216173	0.11014	30.4462	1.1118e-06
FBgn0034577	4587.38	0.0610918	0.043975	14.9379	0.00187045
FBgn0034590	4357.92	0.316757	0.0810871	15.3487	0.00154168
FBgn0034595	20.8936	-0.86304	0.466161	13.6157	0.00347782
FBgn0034626	1282.11	-0.280863	0.0866086	19.6922	0.00019659
FBgn0034628	2975.71	-0.164589	0.0723391	41.309	5.62324e-09
FBgn0034629	2077.33	-0.112853	0.103527	15.2719	0.00159844
FBgn0034634	1220.93	-0.320616	0.0762083	30.604	1.02993e-06
FBgn0034641	8143.42	0.0505294	0.0611556	16.261	0.00100246
FBgn0034646	1853.21	-0.0650834	0.0750553	19.2243	0.000245706
FBgn0034654	4248.82	-0.283358	0.0627305	41.4505	5.24761e-09
FBgn0034689	1492.78	-0.748084	0.0606957	214.298	3.42976e-46
FBgn0034703	1269.16	-0.0138153	0.0661979	24.7969	1.70261e-05
FBgn0034705	356.238	-0.329104	0.133436	15.0358	0.00178632
FBgn0034706	87.8295	-0.649357	0.470496	119.427	1.02524e-25
FBgn0034708	4261.54	0.319038	0.0632851	41.3896	5.40611e-09
FBgn0034725	116.269	-10.1307	1.26075	162.991	4.14514e-35
FBgn0034733	1941.55	0.133422	0.128996	158.737	3.43386e-34
FBgn0034786	2820.72	-0.193311	0.074694	15.8127	0.00123878
FBgn0034788	288.632	-10.0832	2.3954	19.5715	0.000208237
FBgn0034791	1545.42	-0.150781	0.0771913	32.0734	5.05043e-07
FBgn0034796	474.756	-0.326565	0.112383	37.1584	4.25969e-08
FBgn0034800	340.11	-0.998968	0.195933	74.7274	4.14496e-16
FBgn0034802	43139.7	-0.205434	0.089274	17.5492	0.000544779
FBgn0034804	1742.44	-0.512418	0.0784349	79.6158	3.71054e-17
FBgn0034808	2219.32	-0.0764587	0.119931	15.4517	0.00146865
FBgn0034816	417.805	-2.25821	0.186198	378.382	1.06513e-81
FBgn0034817	897.773	-0.0886893	0.168509	21.5509	8.08849e-05
FBgn0034853	6160.11	-0.175581	0.0676955	15.3182	0.00156395
FBgn0034854	4613.74	-0.0869838	0.0513463	34.7949	1.34607e-07
FBgn0034877	2615.52	-0.417876	0.0672829	40.9885	6.576e-09
FBgn0034915	1915.49	0.219593	0.143807	27.5049	4.61362e-06
FBgn0034924	787.947	-0.520639	0.218316	16.2772	0.000994817
FBgn0034928	29.2269	-1.75467	0.543468	25.3916	1.27867e-05
FBgn0034946	2631.35	-0.100682	0.0552301	22.0549	6.35367e-05
FBgn0034958	345.999	1.74729	0.112793	534.624	1.49521e-115
FBgn0034971	2256.02	-0.166673	0.0760324	14.9789	0.00183474
FBgn0034975	8070.2	-0.136284	0.076408	17.033	0.000695767
FBgn0034989	5203.43	-0.0905402	0.0788024	15.8266	0.00123069
FBgn0034997	2085.79	0.494617	0.218241	31.124	8.00433e-07
FBgn0034999	2353.09	-1.50022	0.241856	42.4441	3.22938e-09
FBgn0035024	4713.63	-0.261494	0.059437	21.3891	8.73952e-05
FBgn0035028	1980.31	-0.0150901	0.0758855	14.0047	0.00289873
FBgn0035032	3179.13	-0.392356	0.0696415	42.3313	3.41242e-09
FBgn0035044	446.438	-0.734699	0.197205	14.477	0.0023228
FBgn0035046	1119.45	-0.255264	0.0849436	17.9221	0.000456414
FBgn0035060	5526.73	-1.0858	0.0668013	398.624	4.39658e-86
FBgn0035073	2733.01	0.0515112	0.0814644	25.2638	1.35983e-05
FBgn0035083	2481.57	0.238671	0.0718556	16.1576	0.00105267
FBgn0035111	6587.52	-0.0535669	0.0422682	30.1633	1.2751e-06
FBgn0035142	5068.41	0.385742	0.0742799	27.0099	5.85936e-06
FBgn0035145	7343.86	0.438659	0.0969162	20.8703	0.00011201
FBgn0035151	2404.16	-0.221567	0.117192	25.0958	1.47443e-05
FBgn0035158	315.69	-0.63488	0.209018	94.1011	2.88057e-20
FBgn0035159	362.771	1.70245	0.13763	201.539	1.9616e-43
FBgn0035165	3779.77	-0.192532	0.0646129	25.0905	1.47824e-05
FBgn0035181	1545.99	-0.0562219	0.0617846	20.7077	0.000121065
FBgn0035186	16.3316	-3.22396	0.896176	47.5509	2.65356e-10
FBgn0035194	524.052	-0.616773	0.162564	34.0901	1.89629e-07
FBgn0035203	1558.65	-0.383053	0.186681	13.7545	0.00325907
FBgn0035204	1567.45	-0.00975233	0.0795585	42.075	3.86776e-09
FBgn0035205	6408.76	0.408913	0.115942	13.9086	0.00303219
FBgn0035206	2314.06	1.11393	0.0657012	359.184	1.53117e-77
FBgn0035207	5306.58	0.805854	0.0718645	136.016	2.73178e-29
FBgn0035209	950.253	-0.0379993	0.0698742	33.8151	2.16751e-07
FBgn0035210	642.702	-0.179558	0.0858988	33.2391	2.86749e-07
FBgn0035213	7089.95	-0.226711	0.0550195	36.7917	5.09273e-08
FBgn0035227	1795.92	-0.130512	0.0522724	48.7157	1.49952e-10
FBgn0035228	3830.21	-0.118399	0.087346	13.6249	0.00346288
FBgn0035232	2462.8	0.378277	0.150202	121.04	4.60825e-26
FBgn0035235	917.961	0.216237	0.117918	23.1462	3.76454e-05
FBgn0035237	12499.1	0.0482918	0.133112	16.5234	0.000885557
FBgn0035244	1883.82	-0.201103	0.0567456	93.9694	3.07453e-20
FBgn0035246	31.53	-0.0589189	1.78261	171.617	5.69694e-37
FBgn0035264	165.053	-3.05304	0.425151	99.7873	1.72672e-21
FBgn0035266	4419.38	0.0670263	0.0530295	29.2017	2.03116e-06
FBgn0035270	1659.23	-0.361538	0.0563897	59.9444	6.04136e-13
FBgn0035295	1209.73	0.133528	0.289319	13.715	0.00331992
FBgn0035298	867.511	0.155933	0.115527	17.7294	0.000500137
FBgn0035311	58.6851	-4.70921	0.755948	41.2276	5.85129e-09
FBgn0035321	2597.05	0.207718	0.0948665	21.6044	7.88366e-05
FBgn0035337	1133.28	-0.293301	0.131396	19.5689	0.00020849
FBgn0035346	1391.47	-0.261023	0.120547	18.0609	0.000427305
FBgn0035355	120.354	-0.146055	0.209126	14.7893	0.00200586
FBgn0035357	282.675	-0.0209395	0.150053	52.6681	2.15781e-11
FBgn0035371	4421.75	-0.245865	0.0550288	28.8933	2.35808e-06
FBgn0035383	1630.67	0.318773	0.0601207	74.9403	3.73157e-16
FBgn0035388	7348.25	-0.0491044	0.0373141	45.1704	8.51242e-10
FBgn0035397	11180.3	0.362409	0.0742222	24.4696	1.99304e-05
FBgn0035401	807.184	-0.115663	0.086395	26.3006	8.25066e-06
FBgn0035421	2160.02	-0.162473	0.0514449	27.7339	4.1304e-06
FBgn0035435	513.79	0.157871	0.121504	14.5315	0.00226408
FBgn0035440	1639.5	-0.0889706	0.0708453	14.0812	0.00279663
FBgn0035443	816.546	-0.470861	0.168618	32.6539	3.81006e-07
FBgn0035444	705.155	-0.0325629	0.0973436	27.5058	4.61165e-06
FBgn0035470	260.392	0.617861	0.131597	24.4021	2.05887e-05
FBgn0035471	2749.35	0.0751134	0.0605791	17.9859	0.000442797
FBgn0035473	4008.2	-0.353795	0.0467473	59.8318	6.38542e-13
FBgn0035482	665.114	-0.200359	0.0840594	45.4753	7.33252e-10
FBgn0035488	3989.37	-0.0337888	0.0549376	17.403	0.0005839
FBgn0035497	1004.28	0.115177	0.0900427	1084.27	9.42956e-235
FBgn0035498	4271.58	-0.0947124	0.0606003	19.2854	0.000238649
FBgn0035499	2599.39	-0.437582	0.0660056	80.9224	1.94607e-17
FBgn0035515	751.13	1.01232	0.109099	131.891	2.11579e-28
FBgn0035518	1637.64	-0.276585	0.104652	16.2392	0.00101284
FBgn0035523	2137.44	0.137245	0.0736837	25.4184	1.26227e-05
FBgn0035524	2658.28	0.302538	0.0627562	48.8585	1.39817e-10
FBgn0035526	2321.67	-0.378479	0.0873179	31.9018	5.48889e-07
FBgn0035532	1950.23	-1.68169	0.361249	44.1008	1.43657e-09
FBgn0035534	557.726	-0.292528	0.130095	32.4483	4.21003e-07
FBgn0035558	4354.36	0.217695	0.061078	21.222	9.467e-05
FBgn0035591	893.602	0.0904972	0.103429	42.4533	3.21485e-09
FBgn0035600	4411.52	-0.0574228	0.0714526	46.4198	4.61783e-10
FBgn0035603	1764.82	-0.224106	0.0643341	22.1393	6.10201e-05
FBgn0035641	3891.95	-0.590048	0.0955144	40.7722	7.30868e-09
FBgn0035642	2017.27	-0.370828	0.111906	13.587	0.00352481
FBgn0035678	27.5493	-0.283879	0.412949	28.9194	2.32846e-06
FBgn0035679	612.03	0.158762	0.0894881	20.6272	0.000125813
FBgn0035689	1438.4	0.0670353	0.096721	18.139	0.000411747
FBgn0035690	2036.02	0.163479	0.150731	38.296	2.44665e-08
FBgn0035691	348.928	-0.321114	0.342961	31.3729	7.09441e-07
FBgn0035702	655.008	0.315584	0.174824	26.7281	6.71304e-06
FBgn0035703	928.285	-0.126527	0.164528	18.2846	0.000384226
FBgn0035713	8895.61	0.0285639	0.0747433	30.0965	1.31705e-06
FBgn0035720	13417.4	0.183913	0.0823402	13.7611	0.00324903
FBgn0035721	634.204	0.279874	0.0936173	109.361	1.50628e-23
FBgn0035726	5794.68	0.247194	0.0847521	44.4787	1.19409e-09
FBgn0035754	673.563	0.0270133	0.0806844	35.9963	7.50173e-08
FBgn0035760	450.426	0.104676	0.142761	17.484	0.000561899
FBgn0035762	770.813	-0.716947	0.303438	19.7745	0.000189019
FBgn0035770	606.167	6.02068	0.396692	365.229	7.51371e-79
FBgn0035793	5306.61	0.368794	0.0816697	38.5792	2.1311e-08
FBgn0035802	2412.58	0.161083	0.141868	23.7436	2.82558e-05
FBgn0035831	770.472	-0.330517	0.0885035	52.498	2.34562e-11
FBgn0035833	1567.67	-2.54488	0.256569	170.727	8.86755e-37
FBgn0035842	7623.38	-0.1569	0.0424274	19.9466	0.000174126
FBgn0035854	360.381	0.360098	0.117357	13.5844	0.00352901
FBgn0035871	1918.12	0.245232	0.0700607	21.1066	0.000100043
FBgn0035890	325.752	-0.57368	0.214769	27.0184	5.83522e-06
FBgn0035896	1140.7	-0.0422462	0.0760337	25.2049	1.39897e-05
FBgn0035900	638.054	-0.319723	0.103752	25.6152	1.1481e-05
FBgn0035901	2496.43	-0.00951166	0.0835817	23.4327	3.28085e-05
FBgn0035936	4443.07	-0.816702	0.0648627	182.349	2.74204e-39
FBgn0035942	1238.96	-0.436872	0.0973219	21.9512	6.67745e-05
FBgn0035953	3284.99	-0.124006	0.0620753	15.2921	0.00158333
FBgn0035957	251.913	-0.707654	0.206988	15.409	0.0014985
FBgn0035960	314.701	0.587604	0.129413	24.3502	2.1109e-05
FBgn0035978	6273.5	0.0825139	0.0508719	42.7744	2.74791e-09
FBgn0035980	628.291	0.00320052	0.0828832	51.4681	3.88824e-11
FBgn0035983	4119.98	0.514001	0.0531959	106.477	6.28693e-23
FBgn0035986	3330.75	-0.00242718	0.0606567	45.0234	9.14716e-10
FBgn0035989	1691.56	-0.360097	0.0745971	39.3287	1.47854e-08
FBgn0035996	292.042	0.211782	0.158653	17.8527	0.000471722
FBgn0036007	12560.2	0.0100212	0.160901	15.7617	0.00126895
FBgn0036008	2626.09	0.33815	0.0503923	48.5453	1.63013e-10
FBgn0036030	4375.91	0.143286	0.0720911	17.9933	0.000441259
FBgn0036038	1567.01	-0.267316	0.11468	16.9792	0.00071373
FBgn0036053	5876.36	-0.397542	0.0503448	86.7657	1.08418e-18
FBgn0036107	653.855	-0.0341893	0.0994727	94.9986	1.8476e-20
FBgn0036121	117.826	-1.06663	0.317177	29.2361	1.99765e-06
FBgn0036124	6160.24	-0.138452	0.047795	16.4884	0.000900312
FBgn0036135	665.182	-0.911547	0.11979	105.589	9.75783e-23
FBgn0036136	1882.15	0.135569	0.0653124	13.7685	0.00323775
FBgn0036141	3499.46	0.196703	0.0717137	40.168	9.81621e-09
FBgn0036142	710.964	0.283069	0.0805951	32.6283	3.85781e-07
FBgn0036144	5329.58	-0.179019	0.0433822	80.3525	2.57889e-17
FBgn0036147	1273.63	0.206608	0.0802595	31.0519	8.28935e-07
FBgn0036152	3055.45	0.393013	0.0714719	38.828	1.88755e-08
FBgn0036155	584.37	0.584848	0.181904	21.565	8.03402e-05
FBgn0036165	9713.25	-0.226182	0.0506189	23.3126	3.47553e-05
FBgn0036191	1134.19	0.398534	0.112019	33.359	2.70525e-07
FBgn0036192	241.49	0.368136	0.141203	23.8311	2.70921e-05
FBgn0036194	3061.14	0.639644	0.0918534	57.6601	1.85772e-12
FBgn0036207	723.502	0.256171	0.0966074	36.9216	4.78049e-08
FBgn0036211	1938.49	-0.119261	0.0884363	58.6362	1.14966e-12
FBgn0036237	2769.12	0.171322	0.0478968	14.7792	0.00201544
FBgn0036239	6472.29	0.212314	0.0560936	16.2318	0.00101639
FBgn0036240	1508.93	-0.273393	0.114906	43.125	2.31513e-09
FBgn0036266	767.022	-0.315518	0.0843722	44.7816	1.02963e-09
FBgn0036272	8361.68	0.126948	0.0646723	15.6695	0.00132536
FBgn0036286	2157.02	0.0227859	0.0579178	53.0894	1.75468e-11
FBgn0036290	1434	-0.356972	0.0860406	37.7095	3.25641e-08
FBgn0036294	93.5446	-2.25462	0.581422	43.8973	1.58695e-09
FBgn0036298	2789.04	0.259717	0.0759446	28.0499	3.54553e-06
FBgn0036301	1885.79	0.0757182	0.0576736	23.253	3.57647e-05
FBgn0036305	3099.41	0.41853	0.064963	60.7677	4.02927e-13
FBgn0036306	599.814	-2.27206	0.125663	426.13	4.84005e-92
FBgn0036316	7956.69	-0.363131	0.124854	22.1804	5.98293e-05
FBgn0036324	87.1126	-1.32401	0.349243	53.8898	1.18447e-11
FBgn0036330	643.701	0.200722	0.325492	74.7752	4.04852e-16
FBgn0036331	593.598	0.818958	0.14532	70.1334	3.99671e-15
FBgn0036334	4612.04	-0.223844	0.0849415	25.6334	1.13809e-05
FBgn0036337	2719.78	-0.221701	0.0546103	24.5823	1.88787e-05
FBgn0036340	8079.38	0.342531	0.0934675	20.4405	0.000137546
FBgn0036342	357.27	0.588851	0.121732	32.0175	5.18913e-07
FBgn0036365	3320.21	0.298965	0.118307	18.2806	0.000384949
FBgn0036368	340.911	2.05232	0.405511	56.1989	3.80977e-12
FBgn0036395	957.531	-0.0396084	0.0752359	13.7249	0.0033045
FBgn0036423	544.461	0.14049	0.124028	23.0603	3.92303e-05
FBgn0036428	9717.63	-0.0690783	0.0338399	55.479	5.4266e-12
FBgn0036449	3336.33	0.215058	0.0540112	51.8454	3.23113e-11
FBgn0036451	13112.8	0.181099	0.112796	15.9203	0.00117744
FBgn0036480	1828.9	-0.193442	0.0644332	30.3034	1.19142e-06
FBgn0036483	7966.99	-0.200339	0.0713176	16.7605	0.0007916
FBgn0036486	10927.1	-0.300396	0.0872156	18.5283	0.00034219
FBgn0036489	872.365	0.346836	0.0875711	21.9068	6.82084e-05
FBgn0036493	1047.51	-0.0813548	0.162436	13.7649	0.00324326
FBgn0036500	1068.45	-0.0843283	0.0819632	18.8717	0.000290613
FBgn0036501	324.837	3.47228	0.165664	792.09	2.24802e-171
FBgn0036502	1076.54	-0.452202	0.124007	27.8132	3.97512e-06
FBgn0036512	1333.57	-0.167624	0.0682054	20.2766	0.000148749
FBgn0036522	8275.14	0.208531	0.0606504	15.884	0.0011978
FBgn0036534	13447.5	-0.188081	0.0522223	16.0639	0.00110029
FBgn0036545	555.826	1.50292	0.279659	57.8547	1.68824e-12
FBgn0036556	1896.71	0.00573637	0.065974	22.0922	6.2412e-05
FBgn0036566	6005.94	-0.0226375	0.0547663	51.3773	4.06535e-11
FBgn0036571	1130.06	-0.0468176	0.0883762	16.5198	0.000887042
FBgn0036576	1162.35	-0.196101	0.106205	20.0711	0.000164076
FBgn0036579	1262.15	0.153473	0.0627618	29.4297	1.81897e-06
FBgn0036612	28.9451	-0.569738	0.506573	124.452	8.48062e-27
FBgn0036614	1763.55	-0.6679	0.0744649	113.326	2.11051e-24
FBgn0036620	678.836	-1.03154	0.326202	45.5785	6.97135e-10
FBgn0036629	483.542	-0.0284814	0.107513	239.066	1.5151e-51
FBgn0036640	2914.9	-0.0678245	0.154222	40.7081	7.54094e-09
FBgn0036641	2313.8	0.0908102	0.0579722	32.1814	4.79246e-07
FBgn0036646	1806.56	-0.55294	0.119028	47.6553	2.52123e-10
FBgn0036671	1730.23	0.119741	0.0608846	31.3489	7.17729e-07
FBgn0036686	5094.57	0.156244	0.0669624	14.5703	0.00222323
FBgn0036714	3045.88	0.161206	0.083205	16.7906	0.000780411
FBgn0036726	1507.8	-0.221961	0.069475	61.8469	2.3691e-13
FBgn0036733	3278.84	-0.72424	0.0639758	225.812	1.11215e-48
FBgn0036741	4278.98	0.0284877	0.0535143	15.8081	0.00124146
FBgn0036746	4741.02	0.215117	0.0600992	21.2113	9.51559e-05
FBgn0036749	330.819	-0.904263	0.212314	54.0547	1.09232e-11
FBgn0036752	118.528	-1.69068	0.249138	70.6267	3.1337e-15
FBgn0036762	5000.19	-0.0965374	0.0646322	39.6615	1.25693e-08
FBgn0036764	2582.8	-0.0502191	0.174112	20.8328	0.000114039
FBgn0036765	90.8347	-9.03755	1.42605	54.3349	9.51917e-12
FBgn0036769	2387.95	0.375518	0.0972689	33.3742	2.68539e-07
FBgn0036770	4631.63	-0.300901	0.0836746	15.7966	0.00124823
FBgn0036774	1193.86	0.21008	0.0938866	15.3382	0.00154929
FBgn0036777	454.565	-0.642752	0.160531	58.8026	1.05932e-12
FBgn0036812	1413.97	0.266501	0.0757698	23.0748	3.89582e-05
FBgn0036813	1805.48	-0.402421	0.0701352	59.1866	8.77e-13
FBgn0036818	817.962	-1.11465	0.115083	105.09	1.24938e-22
FBgn0036828	2804.11	-0.0380137	0.0724385	17.2597	0.000624927
FBgn0036829	4.46581	-0.0589321	2.68306	15.7219	0.00129297
FBgn0036842	4940.18	0.0671086	0.0449464	20.89	0.000110964
FBgn0036843	1545.54	-0.632907	0.157846	23.5996	3.02803e-05
FBgn0036853	1053.23	-0.0736276	0.0688005	14.6593	0.00213218
FBgn0036896	1183.08	0.776071	0.214457	18.9965	0.000273857
FBgn0036897	2284.36	-0.0430012	0.0726634	21.0093	0.000104807
FBgn0036906	821.011	0.302847	0.357416	32.7783	3.58684e-07
FBgn0036908	1757.45	0.0606261	0.0526823	15.6872	0.00131435
FBgn0036915	3111.31	0.148812	0.0857453	25.7332	1.08463e-05
FBgn0036920	980.953	1.20197	0.238525	31.2984	7.35549e-07
FBgn0036927	4666.34	-0.251918	0.562132	13.8142	0.00316928
FBgn0036928	3303.67	-0.193059	0.0558646	19.4243	0.000223368
FBgn0036929	3219	-0.0296447	0.0604247	22.9551	4.12626e-05
FBgn0036942	488.551	0.38973	0.129562	21.0613	0.000102233
FBgn0036956	21.1927	-3.22023	0.851528	35.3799	1.01266e-07
FBgn0036972	49.3064	-0.352026	0.325464	16.7506	0.000795305
FBgn0036977	76.8048	-0.389372	0.276745	17.8414	0.000474243
FBgn0036980	7539.99	0.257372	0.0895569	46.1615	5.24036e-10
FBgn0036987	738.721	-0.167631	0.0695207	13.9166	0.00302086
FBgn0036991	2397.83	-0.250277	0.0702886	23.38	3.36489e-05
FBgn0037000	507.831	0.419981	0.111011	271.823	1.24477e-58
FBgn0037001	2813.09	-0.373619	0.115237	30.8506	9.13882e-07
FBgn0037007	421.849	0.0457556	0.195598	20.5768	0.000128879
FBgn0037009	603.891	-0.135629	0.0976407	15.7017	0.00130535
FBgn0037010	3750.58	-0.209283	0.0536576	19.7979	0.000186925
FBgn0037016	60.8513	-1.11662	0.330326	37.8762	3.00234e-08
FBgn0037024	4699.51	-0.243028	0.0628832	16.4408	0.000920806
FBgn0037025	6853.74	-0.132744	0.0761797	13.9291	0.00300322
FBgn0037042	9.45337	-3.90463	0.913173	35.4029	1.00139e-07
FBgn0037044	1143.34	-0.295091	0.0948759	42.8767	2.61393e-09
FBgn0037074	6254.02	0.0789031	0.0565068	26.2487	8.45952e-06
FBgn0037076	910.243	0.71323	0.159819	56.1667	3.87044e-12
FBgn0037081	2701.34	-0.234321	0.0639682	15.0106	0.00180762
FBgn0037082	1633.37	0.0770207	0.0937866	20.4299	0.000138247
FBgn0037092	214.675	-0.641194	0.213683	159.478	2.37576e-34
FBgn0037094	5349.36	0.302277	0.0668301	23.3449	3.42204e-05
FBgn0037105	1216.52	0.377387	0.189716	16.5754	0.00086403
FBgn0037106	1553.27	0.0292616	0.0606635	4087.72	0
FBgn0037108	1517.3	-0.049521	0.0782717	16.7501	0.000795502
FBgn0037116	2836.71	-0.459821	0.0988553	30.6523	1.00608e-06
FBgn0037120	2388.17	-0.0352956	0.0517532	22.2819	5.69874e-05
FBgn0037134	891.977	0.0580828	0.0918086	14.3188	0.00250186
FBgn0037135	8067.22	0.307454	0.0833847	40.2633	9.36992e-09
FBgn0037137	16984.6	0.219013	0.0833952	22.3967	5.39376e-05
FBgn0037149	1433.4	-0.337207	0.107917	17.3007	0.000612916
FBgn0037186	493.225	-1.32837	0.414156	33.2435	2.86136e-07
FBgn0037199	2255.63	-0.067397	0.0526514	14.2844	0.00254256
FBgn0037200	39.5612	0.806176	0.309573	14.29	0.00253581
FBgn0037207	3766.5	-0.316508	0.0613789	41.2641	5.74781e-09
FBgn0037232	1114.29	0.0721365	0.0898006	15.6878	0.00131394
FBgn0037244	1431.68	0.0836235	0.0798942	18.7318	0.00031062
FBgn0037249	17310.7	-0.148306	0.0713339	40.0007	1.06515e-08
FBgn0037261	4654.23	0.0106913	0.0340308	15.7513	0.00127517
FBgn0037262	1653.66	0.103253	0.0601089	18.9039	0.000286196
FBgn0037279	1484.83	-0.155201	0.062714	194.273	7.28708e-42
FBgn0037282	1788.17	0.0341865	0.0837847	27.0683	5.69635e-06
FBgn0037299	815.862	-0.105292	0.0830945	14.409	0.00239808
FBgn0037313	1183.57	0.0257353	0.0743527	15.8053	0.0012431
FBgn0037327	9985.87	0.35389	0.0954815	16.9498	0.00072375
FBgn0037332	1912.49	-0.152359	0.0735631	23.5331	3.12627e-05
FBgn0037344	20835.8	0.225256	0.0983521	18.8248	0.000297182
FBgn0037350	215.881	0.393019	0.128265	22.436	5.29294e-05
FBgn0037354	1433.28	-0.0600482	0.0716177	22.4663	5.21669e-05
FBgn0037371	4377.49	-0.103438	0.0436847	13.6574	0.00341053
FBgn0037372	2046.26	-0.102079	0.0496083	20.0237	0.000167835
FBgn0037377	2442.68	0.0560429	0.0497796	18.1574	0.00040816
FBgn0037383	1030.39	-0.343573	0.0895575	18.5107	0.000345064
FBgn0037445	4482.24	0.0735226	0.0665697	13.9447	0.00298141
FBgn0037466	2136.27	-0.0516264	0.0550407	21.859	6.97909e-05
FBgn0037467	507.68	-0.528597	0.146836	17.0571	0.000687875
FBgn0037469	511.606	-0.223431	0.0882288	24.2153	2.25235e-05
FBgn0037481	1206.5	0.213731	0.0744953	22.4746	5.19596e-05
FBgn0037482	3646.92	-0.0469396	0.0614919	16.1525	0.0010552
FBgn0037489	2721.15	0.456708	0.0922829	123.344	1.46926e-26
FBgn0037490	338.244	-0.306928	0.161396	91.8296	8.86228e-20
FBgn0037513	142.455	-3.24711	0.798197	18.3393	0.000374361
FBgn0037515	535.57	-0.64345	0.306006	49.1541	1.20954e-10
FBgn0037521	58.2962	0.826589	0.494944	43.5927	1.84181e-09
FBgn0037525	510.724	-0.912285	0.180524	53.6865	1.30883e-11
FBgn0037526	912.271	-0.202069	0.0892676	14.9755	0.00183772
FBgn0037529	1584.16	0.045502	0.0657092	16.8605	0.000755014
FBgn0037533	13123.8	-0.0588026	0.0763518	28.516	2.83012e-06
FBgn0037541	6802.96	-0.16768	0.097328	14.3131	0.0025085
FBgn0037548	66.4659	-1.82769	0.383699	22.4151	5.3462e-05
FBgn0037552	494.551	-0.33852	0.163649	15.5063	0.00143133
FBgn0037583	3927.5	0.2757	0.111012	20.3192	0.000145756
FBgn0037606	2310.43	-0.0934297	0.0577777	14.7525	0.00204087
FBgn0037638	2567.5	0.0207267	0.0485148	20.202	0.000154138
FBgn0037643	5401.69	-0.019461	0.0627023	20.752	0.000118528
FBgn0037646	682.464	0.284609	0.136204	23.7336	2.83914e-05
FBgn0037655	9841.62	0.185554	0.0536027	17.6177	0.000527369
FBgn0037661	226.425	1.13018	0.231692	29.4813	1.7741e-06
FBgn0037664	2137.56	-0.16724	0.0955443	14.6971	0.00209471
FBgn0037679	1128.11	0.0704377	0.0750302	18.0905	0.000421346
FBgn0037696	503.96	-0.0173497	0.12023	15.778	0.00125923
FBgn0037703	567.264	0.281679	0.109288	34.132	1.85802e-07
FBgn0037705	1734.3	0.1739	0.10521	67.6818	1.33826e-14
FBgn0037709	1317.15	-0.288441	0.136067	30.9317	8.78651e-07
FBgn0037713	238.389	-0.362791	0.183858	39.1972	1.57648e-08
FBgn0037717	1529.35	0.215155	0.0620357	51.8617	3.20547e-11
FBgn0037719	1739.12	-0.0302799	0.105678	14.7246	0.0020678
FBgn0037720	3539.1	0.412459	0.0691465	37.6995	3.2724e-08
FBgn0037722	1612.5	0.127665	0.0574638	28.3174	3.11544e-06
FBgn0037728	13850.1	-0.131397	0.087796	14.5347	0.00226073
FBgn0037741	1278.69	0.169729	0.0631368	19.36	0.000230315
FBgn0037742	49.3434	-0.80827	0.408957	28.8585	2.39815e-06
FBgn0037773	776.842	0.600207	0.100347	129.601	6.59204e-28
FBgn0037792	2718.93	0.313478	0.0502991	77.627	9.90721e-17
FBgn0037810	26308.6	-0.307743	0.0649644	28.6992	2.59024e-06
FBgn0037811	6052.36	-0.201401	0.0748826	19.2347	0.000244489
FBgn0037812	14.8568	2.67795	0.796158	16.7991	0.000777269
FBgn0037816	86.447	0.898846	0.295519	18.2062	0.000398802
FBgn0037819	579.042	-0.97845	0.325339	28.6797	2.61471e-06
FBgn0037822	2531.71	0.409889	0.0711905	46.1576	5.25022e-10
FBgn0037834	7436.7	-0.0696047	0.0315998	20.7582	0.000118176
FBgn0037841	44.4315	1.07294	0.323286	15.1095	0.00172542
FBgn0037844	7065.85	-0.103965	0.060725	33.5816	2.42791e-07
FBgn0037845	38.3336	1.13395	0.403411	14.0389	0.00285272
FBgn0037848	1581.99	0.0383797	0.0659423	19.6699	0.00019869
FBgn0037856	1011.22	0.403123	0.0911381	21.4479	8.49699e-05
FBgn0037874	32298.4	0.075165	0.0665344	17.6272	0.000524998
FBgn0037876	424.509	0.377879	0.139497	20.8063	0.000115489
FBgn0037879	121.129	-0.0737691	0.201281	34.1799	1.81526e-07
FBgn0037880	655.049	-0.285493	0.102251	24.3465	2.11463e-05
FBgn0037883	115.997	-0.542142	0.187995	15.4184	0.00149188
FBgn0037917	1399.86	-0.573533	0.200067	14.0422	0.00284827
FBgn0037918	4793.59	0.334622	0.0758182	44.7618	1.03964e-09
FBgn0037923	110.073	-0.0442705	0.170287	14.4043	0.00240343
FBgn0037933	1087.01	-0.385253	0.0798036	56.556	3.19664e-12
FBgn0037943	1972.73	0.148725	0.0651174	14.2331	0.00260445
FBgn0037960	409.825	-0.285394	0.109728	23.968	2.5367e-05
FBgn0037972	35.9129	-1.79893	0.410803	50.7665	5.4859e-11
FBgn0037973	193.022	-1.8631	0.23447	64.6398	5.98963e-14
FBgn0037974	13.3104	-2.76532	0.765413	52.2037	2.7101e-11
FBgn0037975	66.7905	5.32438	0.875877	217.294	7.7195e-47
FBgn0037979	3410.6	-0.00583054	0.0691414	18.1708	0.000405576
FBgn0037981	540.01	-0.0927283	0.0955366	24.979	1.55976e-05
FBgn0037998	2066.43	-0.0372572	0.107227	16.9383	0.000727679
FBgn0037999	544.425	-0.632498	0.187	31.7836	5.81279e-07
FBgn0038012	411.015	4.67384	1.38012	19.8621	0.000181288
FBgn0038013	1129.9	-0.0800564	0.0753575	44.0688	1.45924e-09
FBgn0038016	5457.14	-0.294194	0.122287	18.7879	0.000302437
FBgn0038035	1239.93	-0.153991	0.0742493	585.156	1.6644e-126
FBgn0038098	274.457	-3.05795	0.222854	378.015	1.27925e-81
FBgn0038099	2423.1	-0.598908	0.130914	27.8572	3.89158e-06
FBgn0038115	848.932	-0.214942	0.245789	16.1456	0.00105862
FBgn0038118	3455.65	0.377919	0.140891	102.31	4.95161e-22
FBgn0038145	29237.6	0.119674	0.0459612	28.8547	2.40253e-06
FBgn0038146	2080.82	-0.254234	0.156527	17.101	0.000673725
FBgn0038183	78.6266	0.543092	0.321173	24.5109	1.95384e-05
FBgn0038224	2982.8	-0.227759	0.0815071	21.8215	7.10525e-05
FBgn0038243	135.673	-1.03659	0.314217	14.7143	0.00207778
FBgn0038251	2921.43	0.00546748	0.0734395	18.3003	0.000381363
FBgn0038268	995.678	0.238156	0.0651127	31.3473	7.18304e-07
FBgn0038271	8463.11	-0.190469	0.0545561	48.4882	1.67641e-10
FBgn0038273	130.455	-0.638448	0.212902	26.524	7.40776e-06
FBgn0038277	18195.9	-0.236842	0.116613	50.0143	7.9335e-11
FBgn0038279	584.731	0.922483	0.136474	60.552	4.48025e-13
FBgn0038286	7745.9	0.244971	0.0745212	15.1359	0.00170412
FBgn0038290	42.6102	1.27295	1.03626	53.0639	1.77676e-11
FBgn0038302	362.151	0.546289	0.12237	25.3654	1.29491e-05
FBgn0038306	2110.39	0.360698	0.113494	15.9779	0.00114585
FBgn0038313	201.933	-0.0797102	0.214738	17.7336	0.000499147
FBgn0038325	2447.34	-0.0629326	0.0839387	13.6793	0.00337576
FBgn0038330	84.9817	-1.38034	0.347792	27.7409	4.11643e-06
FBgn0038344	4583.03	0.208425	0.0749614	28.53	2.81112e-06
FBgn0038363	251.784	-0.0279535	0.126097	118.509	1.6164e-25
FBgn0038381	1799.82	-0.0246967	0.0767409	301.612	4.45624e-65
FBgn0038388	2106.5	-0.0931332	0.061571	37.189	4.19665e-08
FBgn0038412	51.6426	-6.69317	0.746637	245.37	6.56595e-53
FBgn0038419	143.648	0.178781	0.316634	47.1681	3.20095e-10
FBgn0038429	1599.01	-0.381426	0.10233	15.6224	0.00135511
FBgn0038462	1315.97	-0.46546	0.0642355	172.194	4.27595e-37
FBgn0038473	3360.54	0.262358	0.0802004	17.7096	0.000504855
FBgn0038475	520.23	0.2929	0.276786	26.0049	9.51491e-06
FBgn0038515	3898.4	0.0298027	0.0513212	14.9759	0.00183735
FBgn0038519	2140.32	-0.354353	0.0784183	50.3649	6.68022e-11
FBgn0038536	375.382	0.257751	0.144625	16.803	0.000775827
FBgn0038549	1579.35	-0.123585	0.0923708	33.3729	2.68709e-07
FBgn0038566	39.26	1.18938	0.316354	19.8509	0.000182257
FBgn0038581	223.842	-0.88715	1.12847	53.7776	1.25153e-11
FBgn0038583	1178.74	0.118374	0.0779793	28.5635	2.76585e-06
FBgn0038584	1867.43	-0.0749499	0.0738018	24.3968	2.06406e-05
FBgn0038597	1153.61	0.572218	0.126157	22.8892	4.25883e-05
FBgn0038627	185.65	0.0472631	0.188256	19.4748	0.000218059
FBgn0038640	1700.52	-0.316595	0.0734916	25.6526	1.12757e-05
FBgn0038649	2450.25	-0.156907	0.0537685	18.6535	0.000322411
FBgn0038659	2992.23	0.198627	0.0694041	35.0374	1.19626e-07
FBgn0038665	202.192	-1.38033	0.711226	1174.94	2.00517e-254
FBgn0038666	1146.66	0.255336	0.0930749	154.402	2.95872e-33
FBgn0038672	966.082	-0.251989	0.112529	22.7123	4.63605e-05
FBgn0038682	30.7263	-0.0560505	0.64833	68.0187	1.13353e-14
FBgn0038686	2362.55	-0.11501	0.0630581	13.5678	0.0035565
FBgn0038704	2130.79	0.320274	0.101261	40.0544	1.0376e-08
FBgn0038721	2519.75	0.491197	0.0469503	216.702	1.03656e-46
FBgn0038722	3466.34	0.139068	0.0654749	22.6255	4.83324e-05
FBgn0038735	964.607	0.189941	0.127726	157.573	6.12136e-34
FBgn0038740	558.339	0.435428	0.152552	92.1878	7.42309e-20
FBgn0038744	1205.79	-1.91989	0.224986	77.7741	9.21304e-17
FBgn0038755	1692.85	0.346069	0.0991076	14.4076	0.00239976
FBgn0038765	258.347	-0.144223	0.132189	624.844	4.14393e-135
FBgn0038771	2767.52	0.118098	0.0657895	15.1	0.00173313
FBgn0038772	2496.23	-0.272293	0.0612262	23.3914	3.34646e-05
FBgn0038803	2204.94	-0.335006	0.151647	42.9569	2.51336e-09
FBgn0038804	223.433	1.47148	0.296159	38.7454	1.96518e-08
FBgn0038827	4472.3	-0.17293	0.0673912	26.6387	7.00871e-06
FBgn0038828	1023.63	0.136116	0.183476	25.1749	1.41935e-05
FBgn0038830	793.536	0.0823905	0.0965067	32.4617	4.18269e-07
FBgn0038853	5206.41	0.271833	0.0677257	16.6562	0.000831632
FBgn0038870	1204.15	-0.553512	0.133515	19.1484	0.000254751
FBgn0038877	1154.18	0.53355	0.218374	27.0172	5.83858e-06
FBgn0038878	14.2337	-5.29257	1.52223	31.4326	6.89192e-07
FBgn0038890	1668.88	3.20385	0.146931	459.604	2.70602e-99
FBgn0038893	537.016	-0.257871	0.138448	36.9338	4.75222e-08
FBgn0038912	35.9105	0.558135	0.451522	31.594	6.37304e-07
FBgn0038916	29.7556	0.533675	0.369663	44.2544	1.33262e-09
FBgn0038917	379.603	0.150451	0.16153	42.9771	2.48874e-09
FBgn0038922	4540.92	-0.118533	0.0638744	43.5547	1.87641e-09
FBgn0038925	3501.86	-0.315966	0.0675782	26.7119	6.76561e-06
FBgn0038928	584.731	-0.291753	0.103696	13.9611	0.00295855
FBgn0038953	2778.84	0.0626644	0.0887247	41.9182	4.17573e-09
FBgn0038964	5374.07	0.292679	0.0915047	16.3109	0.000979114
FBgn0038974	492.125	-0.0157049	0.131813	29.0857	2.14847e-06
FBgn0038981	157.459	0.23288	0.176226	107.727	3.38427e-23
FBgn0038984	3623.33	0.00169872	0.0504989	14.3711	0.00244115
FBgn0038989	4008.56	-0.321017	0.0874249	29.47	1.78381e-06
FBgn0039006	103.312	-0.517188	0.670579	33.0213	3.18746e-07
FBgn0039016	5611.23	0.278424	0.0837607	18.2458	0.00039137
FBgn0039017	1174.29	-0.445729	0.084581	33.9239	2.05589e-07
FBgn0039019	1036.26	-0.235411	0.0813702	18.5282	0.000342213
FBgn0039025	1224.48	0.252935	0.0594706	166.755	6.38549e-36
FBgn0039055	5386.69	0.132543	0.0571761	19.1106	0.000259372
FBgn0039065	2608.72	-0.245754	0.1276	15.2355	0.00162603
FBgn0039066	5646.56	0.0499994	0.0422992	21.3824	8.76773e-05
FBgn0039073	2163.59	0.333121	0.0820394	21.016	0.000104474
FBgn0039094	247.212	-1.22473	0.217299	63.0037	1.34052e-13
FBgn0039098	1057.08	0.370087	0.145869	21.3235	9.01838e-05
FBgn0039099	965.201	1.663	0.161517	162.449	5.42698e-35
FBgn0039110	5576.12	-0.018769	0.0503735	14.0469	0.00284196
FBgn0039111	314.262	-0.38053	0.205107	17.9457	0.000451334
FBgn0039118	315.597	0.720347	0.352616	14.633	0.00215874
FBgn0039128	845.889	0.265767	0.0771128	14.368	0.00244471
FBgn0039130	1682.75	0.204618	0.0514467	33.9214	2.05838e-07
FBgn0039131	15.0987	-0.0589178	1.81524	110.956	6.83401e-24
FBgn0039135	1324.72	-0.853518	0.093678	94.2808	2.63549e-20
FBgn0039156	3500.09	-0.0747318	0.108668	143.992	5.20803e-31
FBgn0039183	2922.49	0.168875	0.0530438	27.7733	4.05253e-06
FBgn0039186	11841.7	0.221041	0.0530907	24.3192	2.14253e-05
FBgn0039207	8368.12	0.250522	0.0736445	24.5376	1.92888e-05
FBgn0039212	2377.36	-0.109496	0.0568937	35.7076	8.63389e-08
FBgn0039213	4471.31	-0.0199649	0.0397594	20.7289	0.000119841
FBgn0039214	12300.9	0.215481	0.155201	18.2031	0.000399403
FBgn0039215	2455.76	0.332351	0.098482	17.1694	0.000652258
FBgn0039223	2412.46	-0.324993	0.0574607	49.8102	8.76832e-11
FBgn0039226	140.041	0.0872688	0.264591	72.7915	1.07737e-15
FBgn0039234	5033.16	0.214619	0.0616998	16.6098	0.0008501
FBgn0039250	2299.6	-0.150251	0.10576	15.214	0.00164261
FBgn0039265	1436.7	-0.231584	0.0659997	21.6831	7.59233e-05
FBgn0039302	45110.4	0.119516	0.110771	20.55	0.000130537
FBgn0039304	783.692	-0.0170784	0.06893	27.0989	5.61282e-06
FBgn0039329	957.909	-0.187672	0.0718133	14.123	0.00274237
FBgn0039335	705.142	-0.0555796	0.0798201	15.8983	0.00118972
FBgn0039343	90.0872	-7.50307	1.27775	244.76	8.89565e-53
FBgn0039350	10332	-0.116545	0.0876342	29.3697	1.87257e-06
FBgn0039356	111.032	-0.940233	0.224856	34.6709	1.42974e-07
FBgn0039358	4264.83	-0.253956	0.0474352	50.1606	7.38423e-11
FBgn0039381	2925.77	-0.285623	0.0808335	46.2728	4.96235e-10
FBgn0039407	433.629	0.250561	0.121336	13.683	0.00336995
FBgn0039419	227.674	-6.15766	1.26916	40.3105	9.1567e-09
FBgn0039430	115.721	-6.17142	0.53673	304.515	1.04854e-65
FBgn0039431	276.347	-0.518673	0.136282	18.6757	0.000319017
FBgn0039464	703.151	0.093258	0.4814	17.2847	0.000617555
FBgn0039465	2540.66	0.0416041	0.0578437	63.6819	9.59975e-14
FBgn0039487	1414.62	-0.0992455	0.0967529	47.6483	2.5299e-10
FBgn0039492	7073.91	0.393144	0.0840867	22.8796	4.27852e-05
FBgn0039531	312.741	-0.315762	0.232983	117.055	3.32348e-25
FBgn0039532	4682.41	0.192419	0.060854	15.4559	0.00146574
FBgn0039557	911.169	0.170016	0.0811823	22.6609	4.75187e-05
FBgn0039580	1242.91	-0.0585859	0.0627124	43.7615	1.69594e-09
FBgn0039588	545.773	0.426342	0.0863373	32.2985	4.52775e-07
FBgn0039589	2438.44	-0.229703	0.0821843	14.259	0.00257295
FBgn0039601	2069.46	0.265551	0.0657711	16.3819	0.000946787
FBgn0039623	4281.06	-0.142355	0.0366395	36.2907	6.50013e-08
FBgn0039634	6147.76	-0.159504	0.044508	17.5731	0.000538649
FBgn0039637	4818.32	-0.123127	0.0602385	25.0449	1.51101e-05
FBgn0039638	2885.64	-0.147409	0.079254	44.0138	1.49906e-09
FBgn0039640	15038.6	0.0204987	0.0669159	37.893	2.97788e-08
FBgn0039641	242.745	-0.351917	0.174765	53.34	1.55156e-11
FBgn0039642	661.241	-0.194856	0.100672	25.2659	1.35846e-05
FBgn0039644	24004	-0.111841	0.0710132	61.4807	2.8369e-13
FBgn0039654	1892.27	-0.286832	0.0577758	31.5582	6.48451e-07
FBgn0039663	1112.24	0.472774	0.171381	18.5993	0.000330827
FBgn0039665	1453.57	0.151966	0.0801959	26.4528	7.66667e-06
FBgn0039668	3872	0.211579	0.102758	17.9046	0.000460241
FBgn0039680	5324.13	-0.112806	0.0848347	42.3993	3.30086e-09
FBgn0039687	832.05	0.589986	0.171118	25.2929	1.34095e-05
FBgn0039696	2620.9	-0.225263	0.0606629	31.3219	7.27205e-07
FBgn0039705	2371.8	0.00273851	0.0508483	24.281	2.18231e-05
FBgn0039730	1775.09	0.163555	0.0630663	14.5284	0.00226746
FBgn0039731	1159.54	-0.00842943	0.0869612	17.4528	0.000570251
FBgn0039733	2743.33	-0.0486006	0.0650198	15.4879	0.00144379
FBgn0039735	6818.63	-0.135523	0.0594308	15.2713	0.00159892
FBgn0039737	4270.34	0.186896	0.0692951	17.1518	0.000657724
FBgn0039741	3181.05	-0.154645	0.0590628	21.6792	7.60639e-05
FBgn0039827	43.0634	-7.39977	1.48307	68.6182	8.43543e-15
FBgn0039828	2570.38	0.139908	0.065981	17.6147	0.000528108
FBgn0039829	594.913	-0.485136	0.125001	31.9744	5.29876e-07
FBgn0039831	7562.06	-0.18667	0.0597879	15.6737	0.00132275
FBgn0039836	50.8477	-0.720316	0.381458	17.358	0.00059649
FBgn0039856	347.334	-0.338566	0.296295	15.2354	0.00162612
FBgn0039858	24542.3	-0.083081	0.0541092	13.6058	0.00349395
FBgn0039860	1139.62	-0.448834	0.10055	19.9605	0.000172972
FBgn0039862	191.891	-4.92598	0.320655	387.908	9.21113e-84
FBgn0039863	8906.96	0.199567	0.0707778	20.4647	0.000135968
FBgn0039869	1961.32	0.184371	0.183119	30.5325	1.06623e-06
FBgn0039877	3290.92	-0.373216	0.0607173	75.5662	2.74004e-16
FBgn0039881	382.733	0.699526	0.174812	18.9478	0.000280274
FBgn0039882	1284.53	-0.332513	0.0837411	30.5353	1.06477e-06
FBgn0039886	265.896	-0.307021	0.142507	21.6322	7.77951e-05
FBgn0039890	6057.28	-0.229698	0.0650065	17.7392	0.000497819
FBgn0039908	1730.25	0.337009	0.10494	54.5221	8.68274e-12
FBgn0039909	2685.86	-0.371651	0.0863157	25.7185	1.09232e-05
FBgn0039914	3921.5	0.263577	0.110457	22.1279	6.13532e-05
FBgn0039927	329.333	2.00304	0.454236	36.4354	6.05778e-08
FBgn0039928	1274.77	-0.205302	0.197921	69.4674	5.5501e-15
FBgn0039929	4860.82	-0.133383	0.0943508	25.7783	1.06133e-05
FBgn0039932	192.14	1.08632	0.355976	94.776	2.06281e-20
FBgn0039937	51.597	-1.70514	0.513164	13.764	0.00324457
FBgn0039938	301.35	-0.00902832	0.308275	29.7009	1.59513e-06
FBgn0039944	294.74	-0.537817	0.171626	16.5661	0.000867845
FBgn0039958	7810.81	-0.201699	0.0579338	26.6021	7.13361e-06
FBgn0039959	20922.9	-0.108522	0.101789	14.2192	0.00262141
FBgn0039970	2843.76	0.650109	0.0741658	98.9291	2.64084e-21
FBgn0039977	2666.11	-0.225827	0.065132	28.1358	3.40134e-06
FBgn0039993	2543.08	-0.164144	0.093166	14.6933	0.00209839
FBgn0040001	108.888	0.023485	0.574306	21.4674	8.41822e-05
FBgn0040005	2791.02	-0.101453	0.124213	39.2461	1.53932e-08
FBgn0040010	2715.5	-0.136174	0.104805	41.7549	4.52244e-09
FBgn0040011	11207.4	-0.014346	0.046917	17.627	0.000525036
FBgn0040020	2235.3	0.193948	0.0523487	26.8015	6.4792e-06
FBgn0040022	5057.42	-0.143593	0.0693299	17.6016	0.0005314
FBgn0040070	4884.88	-0.148475	0.169149	26.8303	6.39002e-06
FBgn0040075	3876.03	0.117964	0.0590196	31.706	6.03589e-07
FBgn0040078	3513.5	0.189214	0.0567866	13.6551	0.00341423
FBgn0040153	1556.11	-0.111969	0.100577	100.679	1.11021e-21
FBgn0040232	10917.2	-0.224338	0.0643407	19.2023	0.000248293
FBgn0040233	13154.9	-0.173299	0.0479397	53.5562	1.39529e-11
FBgn0040238	3524.51	0.599441	0.0803512	84.856	2.7865e-18
FBgn0040239	2530.47	-0.0363332	0.0671717	34.8599	1.30414e-07
FBgn0040285	4140.69	0.24822	0.048288	46.1472	5.27721e-10
FBgn0040305	1574.88	-0.226169	0.105299	26.7554	6.62496e-06
FBgn0040309	28006.8	-0.19505	0.061651	30.8513	9.13607e-07
FBgn0040321	63.5331	-2.4788	0.538161	48.3971	1.75295e-10
FBgn0040323	90.3562	-1.52592	0.271834	80.9981	1.87473e-17
FBgn0040336	1212.74	-0.508554	0.172721	14.5518	0.00224266
FBgn0040337	864.67	-0.228704	0.067048	25.7808	1.06001e-05
FBgn0040340	1583.4	0.322881	0.0606104	33.3545	2.71124e-07
FBgn0040344	1305.27	-0.421379	0.27925	69.5795	5.25177e-15
FBgn0040367	58.7409	-0.0540164	0.311967	37.6431	3.36353e-08
FBgn0040372	22846.5	-0.283315	0.0817266	23.3241	3.45648e-05
FBgn0040375	1285.01	0.0665111	0.079243	20.8395	0.000113675
FBgn0040382	1999.2	-0.210375	0.059542	22.4076	5.36562e-05
FBgn0040383	62.7396	0.0736807	0.512705	52.0527	2.91863e-11
FBgn0040388	4304.85	0.171333	0.0889156	14.8112	0.00198533
FBgn0040389	868.52	0.298	0.0797599	36.9889	4.62639e-08
FBgn0040394	2603.43	0.245915	0.0707027	13.9248	0.0030093
FBgn0040395	3166.03	0.116506	0.0533993	23.1268	3.7999e-05
FBgn0040396	1206.22	-0.0806785	0.072621	41.892	4.22956e-09
FBgn0040529	2732.51	-0.265585	0.0770161	17.3406	0.000601426
FBgn0040600	101.679	-2.42166	0.379557	55.426	5.56956e-12
FBgn0040773	1755.41	-0.275137	0.0932479	30.3594	1.15955e-06
FBgn0040777	3912.93	-0.181951	0.0522392	19.839	0.000183291
FBgn0040778	237.063	-0.833152	0.167767	38.0106	2.81188e-08
FBgn0040793	2121.43	-0.290685	0.0889772	21.1641	9.73311e-05
FBgn0040823	1101.93	-1.14186	0.511742	72.0705	1.53746e-15
FBgn0040928	656.1	-0.16212	0.0772036	27.2296	5.26971e-06
FBgn0040964	351.854	0.675744	0.0978422	127.744	1.65647e-27
FBgn0040985	882.967	0.830081	0.117816	62.2394	1.95288e-13
FBgn0041004	3401.87	-0.274778	0.0840188	33.3113	2.76872e-07
FBgn0041092	1564.12	0.720796	0.12165	36.1583	6.93294e-08
FBgn0041094	12774	0.112451	0.0623686	25.0253	1.52538e-05
FBgn0041111	9002.25	0.289454	0.101943	16.4904	0.000899453
FBgn0041147	1271.65	-0.240461	0.0673167	60.5545	4.47484e-13
FBgn0041164	6116.81	-0.141285	0.0786189	21.3445	8.92835e-05
FBgn0041180	465.727	-2.90362	0.290807	100.347	1.30915e-21
FBgn0041182	92.6229	2.00305	0.68536	40.2289	9.52883e-09
FBgn0041342	2994.07	0.572805	0.0652017	111.516	5.17805e-24
FBgn0041585	5019.03	-0.185531	0.0739267	26.1596	8.83123e-06
FBgn0041627	1327.49	0.0565175	0.129676	17.9717	0.000445791
FBgn0041629	363.558	-0.118635	0.284143	107.171	4.45803e-23
FBgn0041630	950.487	0.316954	0.081235	24.7532	1.73883e-05
FBgn0041702	1320.47	0.970857	0.0676177	243.848	1.4007e-52
FBgn0041789	2680.13	0.298645	0.0762655	16.5413	0.000878099
FBgn0042083	2181.81	-0.27473	0.0799363	20.1753	0.000156122
FBgn0042092	1330.46	0.417829	0.073852	44.922	9.61266e-10
FBgn0042125	1410.56	0.0685694	0.0882013	58.7453	1.08958e-12
FBgn0042127	1251.61	-0.283158	0.0984034	21.6284	7.79383e-05
FBgn0042134	31396.1	-0.0303306	0.0539523	14.5112	0.00228582
FBgn0042135	4911.38	0.106976	0.0787227	33.344	2.72501e-07
FBgn0042185	3346.18	0.405416	0.0820309	28.3963	2.99877e-06
FBgn0042213	264.504	-0.527368	0.142619	20.9134	0.000109727
FBgn0042696	88.1219	-2.90716	0.970551	32.9563	3.28977e-07
FBgn0042701	144.928	0.662688	0.211319	28.54	2.79757e-06
FBgn0043070	3386.88	-0.0174447	0.0451281	41.5473	5.00536e-09
FBgn0043364	1570.44	-0.134491	0.156931	25.2001	1.40223e-05
FBgn0043455	1564.56	0.0940093	0.0737219	24.114	2.36474e-05
FBgn0043799	370.355	1.01911	0.112445	93.6284	3.63963e-20
FBgn0043841	53.7337	1.95297	0.56612	75.2752	3.16315e-16
FBgn0043854	7073.77	0.0399299	0.0734392	27.0107	5.85698e-06
FBgn0043884	39889.4	0.151837	0.131033	14.9196	0.00188665
FBgn0043900	11698.2	0.178596	0.0848017	14.6469	0.00214462
FBgn0043903	9959.09	0.446945	0.121635	17.0332	0.000695725
FBgn0044323	4812.99	0.173158	0.0629693	16.0752	0.00109444
FBgn0044823	2158.8	0.172952	0.0653411	18.8743	0.000290262
FBgn0044826	8412.32	-0.0241351	0.0367274	51.4052	4.0102e-11
FBgn0045035	3684.01	-0.0454579	0.0931181	14.3333	0.00248487
FBgn0045063	4047.55	0.27274	0.0944712	16.2911	0.000988339
FBgn0045823	8690.81	-0.030543	0.0658826	16.1873	0.00103802
FBgn0046214	19996.2	-0.19169	0.148751	13.6274	0.00345884
FBgn0046222	3963.07	-0.084115	0.0581149	18.8779	0.000289758
FBgn0046685	978.914	-0.179205	0.108429	20.7825	0.000116813
FBgn0046687	1510.63	0.219116	0.072384	66.3835	2.53735e-14
FBgn0046776	1413.58	-0.569336	0.26094	98.6766	2.99252e-21
FBgn0047114	185.899	-0.23822	0.159044	21.6457	7.72965e-05
FBgn0050001	357.56	0.380298	0.123985	15.3988	0.00150566
FBgn0050005	576.425	-2.40636	0.232331	124.501	8.27833e-27
FBgn0050022	460.998	0.757301	0.147964	33.4447	2.59495e-07
FBgn0050046	203.058	-1.8184	0.404322	31.5249	6.59022e-07
FBgn0050054	65.0282	-0.335843	0.412956	18.9001	0.000286719
FBgn0050108	68.5482	-0.78922	0.414776	19.7438	0.000191806
FBgn0050109	875.651	0.0275685	0.0805457	24.1691	2.3029e-05
FBgn0050147	154.847	0.337057	0.37647	46.9139	3.62532e-10
FBgn0050156	32.4568	1.10264	0.426391	13.5417	0.00360021
FBgn0050291	1303	-0.208513	0.0579722	77.4739	1.06852e-16
FBgn0050295	723.517	0.954361	0.186483	80.3474	2.58539e-17
FBgn0050344	1018.29	0.139575	0.0947564	14.5161	0.00228058
FBgn0050359	3758.79	-0.0402844	0.172223	20.2447	0.000151033
FBgn0050389	7334.24	0.0951375	0.0728874	19.0425	0.000267925
FBgn0050392	1026.15	-0.0302715	0.110745	54.5736	8.46591e-12
FBgn0050401	50.7087	-1.08492	0.668034	70.0525	4.15917e-15
FBgn0050403	269.695	0.622081	0.279091	20.0848	0.000163009
FBgn0050404	3261.4	-0.0404032	0.047051	15.3455	0.00154396
FBgn0050428	114.224	-0.999145	0.752145	109.631	1.31732e-23
FBgn0050440	2214.1	0.314567	0.210896	38.0122	2.80973e-08
FBgn0050443	1236.29	0.205603	0.087964	13.891	0.00305734
FBgn0050466	140.777	0.275359	0.164867	22.4304	5.30721e-05
FBgn0050489	135.95	-6.06381	0.468872	264.113	5.79503e-57
FBgn0050496	792.622	-0.281879	0.096997	33.7067	2.2847e-07
FBgn0050499	3554.03	0.0212248	0.0495598	23.2088	3.6531e-05
FBgn0051032	31.7433	-2.09542	0.462436	21.6879	7.57475e-05
FBgn0051053	264.869	-0.509117	0.139386	28.18	3.32937e-06
FBgn0051072	1982.32	-0.522461	0.0829601	64.232	7.32202e-14
FBgn0051092	10842.1	0.246272	0.06599	24.5766	1.89306e-05
FBgn0051098	655.387	0.25163	0.147813	54.4892	8.82412e-12
FBgn0051122	3513.69	0.0198609	0.057454	16.5422	0.000877707
FBgn0051156	1732.01	0.175213	0.0790984	29.0253	2.21222e-06
FBgn0051158	7660.75	0.308362	0.0672213	30.5785	1.04274e-06
FBgn0051159	586.036	0.1787	0.104785	14.7844	0.00201052
FBgn0051163	9349.03	0.42188	0.0854791	26.4697	7.60431e-06
FBgn0051262	1342.25	-0.345498	0.12322	119.875	8.21014e-26
FBgn0051292	368.07	-0.0533264	0.150064	85.0411	2.54288e-18
FBgn0051342	12152.9	-0.0547538	0.0493296	20.3721	0.000142115
FBgn0051357	1806.43	0.239878	0.0576657	21.2512	9.33596e-05
FBgn0051363	15007.3	0.0553053	0.0377544	63.065	1.3007e-13
FBgn0051365	3440.96	0.119902	0.0495376	24.6105	1.86241e-05
FBgn0051368	3045.57	0.325346	0.0748452	31.4011	6.99795e-07
FBgn0051441	405.29	-0.0499935	0.115359	14.6752	0.00211629
FBgn0051450	1166.4	0.10895	0.0804082	37.5204	3.57082e-08
FBgn0051457	1253.82	0.413181	0.063987	74.3924	4.89017e-16
FBgn0051495	621.824	0.236512	0.13274	94.644	2.20205e-20
FBgn0051523	4257.54	-0.0140543	0.102931	24.9758	1.56217e-05
FBgn0051549	1638.7	-0.324843	0.0816737	32.6095	3.89313e-07
FBgn0051611	2034.94	-0.358912	0.160404	39.9568	1.08822e-08
FBgn0051612	404.425	-0.458843	0.117608	108.581	2.21656e-23
FBgn0051617	849.777	0.0428894	0.189381	16.7689	0.000788443
FBgn0051618	74.5773	-0.107214	0.241104	24.6038	1.86846e-05
FBgn0051633	392.775	-0.0356531	0.16842	19.8523	0.000182133
FBgn0051635	9676.49	0.185613	0.0478548	36.0082	7.45854e-08
FBgn0051643	1453.97	-0.271915	0.0926777	23.0786	3.88877e-05
FBgn0051648	463.206	-0.333863	0.319428	18.5943	0.000331619
FBgn0051673	780.155	-0.590895	0.240124	19.8718	0.000180446
FBgn0051674	105.264	-1.35062	0.254313	145.859	2.06038e-31
FBgn0051678	3927.74	0.252552	0.103573	14.7323	0.00206032
FBgn0051687	2990.21	0.139029	0.0586215	17.3715	0.000592684
FBgn0051712	437.866	-0.0190838	0.112433	37.6741	3.31304e-08
FBgn0051717	457.001	-0.0105014	0.119971	22.713	4.6345e-05
FBgn0051755	4034.34	-0.111123	0.058897	142.59	1.04457e-30
FBgn0051759	888.151	-0.23033	0.103859	60.3319	4.99281e-13
FBgn0051793	1316.05	0.872493	0.103251	77.0865	1.29371e-16
FBgn0051812	49.0428	-0.226533	0.3283	19.3827	0.000227836
FBgn0051849	814.35	-0.452763	0.0970028	58.9477	9.86365e-13
FBgn0051897	111.175	-1.27174	0.313229	35.3243	1.04043e-07
FBgn0051908	3361.73	0.0517708	0.042281	18.879	0.000289606
FBgn0051915	957.419	-0.0824253	0.109969	14.2099	0.00263288
FBgn0051935	1396.02	0.225977	0.0757458	38.4424	2.27806e-08
FBgn0051953	472.951	-0.492165	0.180385	34.2727	1.73516e-07
FBgn0051955	38.8689	-1.02071	1.71795	288.839	2.58988e-62
FBgn0051957	796.14	0.156927	0.0783329	29.9808	1.39296e-06
FBgn0051998	11830	-0.0403597	0.0453222	21.8366	7.0543e-05
FBgn0051999	308.521	1.33295	0.748252	14.5016	0.00229611
FBgn0052016	9458.11	-0.0519797	0.049086	14.3089	0.00251342
FBgn0052039	565.498	-0.443857	0.144644	38.5152	2.19859e-08
FBgn0052062	1480.79	0.353469	0.0860674	23.6359	2.97568e-05
FBgn0052066	3218.13	0.167967	0.040937	49.7836	8.88365e-11
FBgn0052068	629.794	0.228839	0.0973479	21.1799	9.65986e-05
FBgn0052069	202.973	0.0743696	0.169802	42.8971	2.58793e-09
FBgn0052099	142.946	-0.651478	0.270141	26.0977	9.09863e-06
FBgn0052100	1298.88	-0.318276	0.0642359	47.404	2.85157e-10
FBgn0052103	6383.7	-0.0148158	0.0513033	15.1228	0.00171463
FBgn0052104	1442.88	-0.0503431	0.074726	16.3805	0.000947412
FBgn0052109	457.799	-0.0890839	0.0919955	64.7271	5.73754e-14
FBgn0052112	659.302	-0.585019	0.109912	42.2864	3.48814e-09
FBgn0052113	2374.9	-0.414355	0.106877	23.1502	3.75732e-05
FBgn0052177	1946.2	0.0130412	0.119754	29.7403	1.56501e-06
FBgn0052195	137.125	0.786504	0.234664	54.979	6.93733e-12
FBgn0052205	423.714	-0.453793	0.16684	167.532	4.34001e-36
FBgn0052207	1011.79	-0.795425	0.120189	147.666	8.40045e-32
FBgn0052226	1828.32	0.309667	0.0984675	13.5893	0.00352094
FBgn0052230	2023.04	-0.214719	0.0867435	33.6796	2.31506e-07
FBgn0052250	1781.19	-0.416368	0.0678373	53.0193	1.81606e-11
FBgn0052251	7811.24	-0.30639	0.0679343	58.1583	1.45417e-12
FBgn0052278	888.749	-0.100677	0.0997027	23.5013	3.17448e-05
FBgn0052281	301.234	0.550094	0.204697	18.6469	0.000323432
[truncated: 513 more rows]

## Sheet: DESeq2_Results_Zambia_Stage_5
baseMean	log2FoldChange	lfcSE	stat	pvalue	padj
FBgn0000014	619.21	-0.52767	0.191409	44.651	1.09756e-09
FBgn0000022	59.9723	0.932033	0.374896	20.1143	0.000160731
FBgn0000032	143.722	0.554764	0.247816	25.0495	1.50772e-05
FBgn0000042	109027	-0.132638	0.062068	28.3449	3.07423e-06
FBgn0000046	247.48	0.211189	0.259447	38.9873	1.74647e-08
FBgn0000052	1412.55	0.140373	0.171182	146.248	1.69839e-31
FBgn0000053	746.93	-0.438201	0.143723	16.3172	0.000976207
FBgn0000057	184.769	-0.376659	0.170486	75.9968	2.21537e-16
FBgn0000063	186.343	0.737387	0.232285	23.237	3.60402e-05
FBgn0000064	6465.62	-0.205574	0.127574	157.326	6.91966e-34
FBgn0000071	14872.9	-0.196337	0.076892	40.5732	8.05456e-09
FBgn0000077	232.26	0.738071	0.14589	44.5403	1.15864e-09
FBgn0000083	4059.45	-0.583827	0.0765393	159.641	2.1905e-34
FBgn0000092	45.1009	1.5266	0.31639	45.3161	7.92646e-10
FBgn0000109	531.82	-0.573643	0.15719	17.2059	0.000641057
FBgn0000115	938.268	-0.363447	0.100615	14.3029	0.00252059
FBgn0000116	334.535	0.121252	0.217317	27.2652	5.17993e-06
FBgn0000117	45500.1	-0.181471	0.0508177	35.7646	8.39756e-08
FBgn0000119	6251.08	0.151405	0.0642963	25.336	1.31337e-05
FBgn0000139	3523.06	0.271919	0.0608824	29.873	1.46764e-06
FBgn0000140	13077.7	-0.0633463	0.103127	12.645	0.00547064
FBgn0000146	4423.91	0.653948	0.143744	41.9815	4.0486e-09
FBgn0000147	303.328	-0.274521	0.155122	26.2111	8.61459e-06
FBgn0000152	163.086	-0.0690263	0.175837	36.0463	7.32139e-08
FBgn0000157	1016.97	0.528503	0.178625	32.3637	4.38667e-07
FBgn0000158	120.779	0.754053	0.381931	16.651	0.000833675
FBgn0000163	6863.92	-0.500396	0.112398	29.3773	1.86572e-06
FBgn0000173	9155.23	-0.0872252	0.0558452	29.8797	1.46283e-06
FBgn0000180	20931.6	-0.356124	0.0700876	40.6311	7.82979e-09
FBgn0000181	22610.1	-0.345354	0.104524	28.7839	2.48626e-06
FBgn0000183	330.711	-1.69063	0.20892	63.4103	1.09735e-13
FBgn0000212	26186.6	-0.173865	0.0610165	15.1529	0.00169051
FBgn0000216	2630.86	0.424242	0.117438	31.4913	6.69855e-07
FBgn0000221	249.782	0.249985	0.141986	39.0767	1.67196e-08
FBgn0000227	8300.79	-0.520389	0.140361	22.8034	4.43779e-05
FBgn0000229	605.758	-1.00576	0.20739	41.1169	6.1763e-09
FBgn0000233	1489.11	0.175184	0.0865978	17.5645	0.000540842
FBgn0000241	271.395	2.7903	0.356586	91.8228	8.89208e-20
FBgn0000246	325.218	-0.637019	0.199288	23.5768	3.06143e-05
FBgn0000247	340.042	0.255797	0.164952	36.8364	4.98307e-08
FBgn0000250	24148.2	0.166903	0.078121	17.7696	0.000490686
FBgn0000253	43944	-0.0206625	0.0554016	30.7761	9.47486e-07
FBgn0000259	2596.2	0.376343	0.105545	12.769	0.00516367
FBgn0000261	2575.81	0.217968	0.0778298	130.652	3.91381e-28
FBgn0000273	9071.38	0.324675	0.0791819	28.5369	2.80176e-06
FBgn0000283	30935.9	-0.0601744	0.0707024	32.0061	5.21804e-07
FBgn0000286	222.014	-1.18107	0.297765	17.7503	0.000495196
FBgn0000289	8813.41	-0.19092	0.120002	41.7017	4.64163e-09
FBgn0000307	8973.19	0.168411	0.0772185	15.3705	0.00152591
FBgn0000308	27828.9	0.0890235	0.0396557	27.8439	3.91663e-06
FBgn0000316	7322	0.181425	0.052933	14.9822	0.0018319
FBgn0000318	2938.78	-0.217642	0.0590552	37.7113	3.25355e-08
FBgn0000319	16618.3	-0.939508	0.309475	21.7914	7.20844e-05
FBgn0000326	868.391	-0.108997	0.11142	66.8914	1.97561e-14
FBgn0000330	570.234	-0.53799	0.115181	24.4239	2.03734e-05
FBgn0000346	67.291	-1.3207	0.390471	90.6045	1.62447e-19
FBgn0000357	38.5858	1.6929	0.525161	13.9017	0.00304211
FBgn0000370	3880.95	-0.341865	0.0788611	55.0709	6.63102e-12
FBgn0000376	990.99	0.181259	0.129246	48.3837	1.76445e-10
FBgn0000377	4047.28	-0.0275016	0.0605765	19.5721	0.000208174
FBgn0000384	724.951	0.333215	0.194718	18.4229	0.000359782
FBgn0000404	36355.3	0.152376	0.0977746	33.1915	2.93466e-07
FBgn0000414	7096.6	1.01637	0.127411	127.053	2.33408e-27
FBgn0000416	26822.4	-0.168358	0.0821114	267.95	8.56837e-58
FBgn0000439	1074.32	0.0525731	0.135274	18.3239	0.000377117
FBgn0000449	3364.06	-0.544409	0.149609	17.9629	0.000447664
FBgn0000455	673.713	-0.729795	0.148455	26.6617	6.93163e-06
FBgn0000463	23208.2	0.170616	0.0890742	18.1459	0.000410405
FBgn0000464	147.458	0.189944	0.240091	14.7466	0.00204649
FBgn0000477	695.574	-0.794798	0.219287	249.737	7.45814e-54
FBgn0000479	900.821	-0.339948	0.233727	12.6902	0.00535684
FBgn0000482	729.406	0.204585	0.186511	23.9983	2.50001e-05
FBgn0000489	7844.63	0.605572	0.112096	47.8195	2.32642e-10
FBgn0000492	137.814	1.03391	0.312589	19.3748	0.000228702
FBgn0000499	2204.68	0.176514	0.116695	22.9614	4.11387e-05
FBgn0000520	633.552	-0.13412	0.136664	13.8452	0.00312363
FBgn0000524	1048.3	-0.290474	0.100804	13.8307	0.00314496
FBgn0000533	2271.95	-0.345263	0.113931	28.9369	2.3088e-06
FBgn0000541	12893.2	-0.606175	0.109031	34.272	1.73581e-07
FBgn0000542	12087.5	0.0259561	0.092816	65.1343	4.69499e-14
FBgn0000543	2016.81	0.51348	0.0963148	184.569	9.09255e-40
FBgn0000546	1084.34	1.11402	0.19032	39.4592	1.38734e-08
FBgn0000557	223.058	0.0957186	0.228181	14.5877	0.00220518
FBgn0000565	1447.75	0.769177	0.209465	33.3162	2.76211e-07
FBgn0000566	4383.97	0.0931802	0.059456	44.4671	1.20091e-09
FBgn0000579	1461.02	-0.420121	0.192936	44.9931	9.28405e-10
FBgn0000581	27303.4	-0.555764	0.0661641	135.91	2.87914e-29
FBgn0000615	188.879	1.52208	0.31378	25.8977	1.00193e-05
FBgn0000629	2284.78	0.0292345	0.104609	20.2568	0.000150159
FBgn0000658	1359.76	-0.463121	0.0867899	187.83	1.79642e-40
FBgn0000667	2574.04	-0.337268	0.0920686	98.7789	2.84472e-21
FBgn0000709	2012.91	-0.326967	0.0590787	57.3242	2.19131e-12
FBgn0000711	2494	-0.133833	0.143908	18.4636	0.00035288
FBgn0000721	3879.16	-0.63716	0.244433	38.9102	1.81337e-08
FBgn0000723	1887.32	0.197282	0.167828	41.5206	5.07101e-09
FBgn0000810	3868.95	0.220194	0.0916318	18.1582	0.000408007
FBgn0000826	99.0731	-0.660337	0.223605	15.6971	0.00130822
FBgn0000996	8174.82	-0.0593857	0.0967225	60.6653	4.23748e-13
FBgn0001075	1932.84	0.935095	0.158134	48.9526	1.33512e-10
FBgn0001078	382.134	0.327973	0.386249	13.0579	0.00451302
FBgn0001085	2190.46	-0.572545	0.165541	25.9152	9.93529e-06
FBgn0001086	14888.9	0.0214994	0.0573312	66.2021	2.7745e-14
FBgn0001087	416.548	0.308019	0.246085	18.1684	0.000406033
FBgn0001098	6407.11	1.47493	0.176459	122.047	2.79671e-26
FBgn0001099	353.325	1.21813	0.22257	31.5466	6.52102e-07
FBgn0001108	1556.8	0.259241	0.0831079	15.2324	0.00162846
FBgn0001122	2592.37	-0.20683	0.10259	123.749	1.2021e-26
FBgn0001123	3756.12	-0.120206	0.0862077	31.5855	6.39922e-07
FBgn0001124	3522.15	0.775581	0.111357	72.5946	1.18722e-15
FBgn0001128	390.892	0.19114	0.169304	19.6356	0.000201968
FBgn0001133	800.109	-0.124649	0.0999301	27.956	3.71014e-06
FBgn0001137	154.541	1.17895	0.300322	76.6575	1.59885e-16
FBgn0001142	2648.43	-1.22611	0.175955	73.4318	7.85553e-16
FBgn0001148	282.83	1.5183	0.533192	13.999	0.00290655
FBgn0001149	320.139	0.453427	0.25146	733.228	1.30857e-158
FBgn0001150	3615.64	0.0907322	0.120092	54.8368	7.43933e-12
FBgn0001168	9383.6	0.254728	0.0968089	19.0705	0.000264372
FBgn0001169	1778.29	0.102866	0.209126	18.9575	0.000278987
FBgn0001174	3557.38	0.73307	0.251982	49.7852	8.87665e-11
FBgn0001179	2936.26	-0.511844	0.0633398	372.596	1.90798e-80
FBgn0001180	4371.86	0.135233	0.0991198	17.6035	0.000530938
FBgn0001185	612.506	0.793301	0.196878	34.079	1.90654e-07
FBgn0001189	910.21	-0.239341	0.0852276	34.2274	1.77381e-07
FBgn0001197	34683.5	0.123883	0.0491502	14.3064	0.00251643
FBgn0001202	2276.17	-0.0465271	0.0865426	14.8013	0.00199459
FBgn0001215	38873.6	-0.172551	0.10217	20.8772	0.000111641
FBgn0001218	12042.7	-1.43634	0.182246	133.146	1.13531e-28
FBgn0001222	4099.82	0.373534	0.0765341	36.8491	4.95232e-08
FBgn0001224	3404.13	-1.30889	0.52215	41.629	4.80954e-09
FBgn0001225	500.214	0.882208	0.246208	35.5749	9.21002e-08
FBgn0001230	106.557	2.93371	0.553665	36.5121	5.83587e-08
FBgn0001233	12449.7	2.28787	0.209163	163.882	2.66294e-35
FBgn0001234	2818.05	-0.379488	0.187487	82.5706	8.6208e-18
FBgn0001235	38453.5	0.331335	0.098137	13.9244	0.00300994
FBgn0001247	1054.02	-0.390293	0.105479	30.6187	1.02263e-06
FBgn0001248	431.205	-0.0628654	0.150471	33.3748	2.68463e-07
FBgn0001254	1853.71	1.54663	0.13834	320.345	3.92618e-69
FBgn0001259	219.922	1.56409	0.404383	271.853	1.22613e-58
FBgn0001276	762.701	-0.224118	0.142963	17.0397	0.00069359
FBgn0001291	674.88	0.0413563	0.0806821	20.0571	0.000165182
FBgn0001296	346.312	0.862802	0.236632	21.8452	7.02524e-05
FBgn0001297	182.273	0.850503	0.231488	17.346	0.00059989
FBgn0001301	14685.9	0.411694	0.107214	17.3151	0.000608721
FBgn0001308	521.417	-0.380107	0.223984	22.8776	4.2827e-05
FBgn0001316	5087.62	0.133946	0.140912	44.9756	9.36396e-10
FBgn0001319	191.635	0.858821	0.307982	25.4594	1.23756e-05
FBgn0001324	3801.51	-0.231857	0.120942	24.7078	1.77726e-05
FBgn0001330	726.268	-0.0400644	0.113517	40.1917	9.70324e-09
FBgn0001341	7946.28	0.0177929	0.0673888	16.3588	0.000957209
FBgn0001565	8639.02	0.295052	0.0662589	49.3271	1.11118e-10
FBgn0001941	837.117	-0.195334	0.174065	23.833	2.70676e-05
FBgn0001942	75771.3	-0.0399796	0.0613071	32.6331	3.84881e-07
FBgn0001961	1693.06	-0.0413663	0.0783582	57.0212	2.54326e-12
FBgn0001977	1450.6	0.348744	0.0865966	17.1292	0.0006648
FBgn0001978	4009.53	-0.200248	0.122525	28.2905	3.15623e-06
FBgn0001981	957.827	0.329704	0.19802	16.9767	0.000714574
FBgn0001986	8869.43	-0.146293	0.0457512	93.4647	3.94678e-20
FBgn0001989	1590.82	0.16014	0.0988228	23.3883	3.35144e-05
FBgn0001990	2116.89	-0.23864	0.105831	20.608	0.000126973
FBgn0001995	1677.86	-0.113423	0.075776	35.5696	9.23352e-08
FBgn0002022	3978.49	0.034587	0.0568401	37.4991	3.60803e-08
FBgn0002031	1341.24	1.09969	0.126583	89.8732	2.33231e-19
FBgn0002044	3190.39	-0.227851	0.12651	29.5001	1.75798e-06
FBgn0002121	31332.6	-0.0420179	0.114265	12.3334	0.00632399
FBgn0002183	2238.16	0.23565	0.117765	60.247	5.20562e-13
FBgn0002283	1209.37	-0.456266	0.118123	20.5963	0.000127682
FBgn0002284	9778.91	-0.243302	0.0643873	37.5552	3.51072e-08
FBgn0002354	172.59	0.582316	0.177921	13.1172	0.00438981
FBgn0002413	3697.7	-0.167234	0.0977832	26.2506	8.45199e-06
FBgn0002431	26284.5	-0.238962	0.0478592	36.4816	5.923e-08
FBgn0002441	5035.66	0.0211786	0.154844	17.5915	0.000533949
FBgn0002525	25861.9	-0.36821	0.0696836	35.775	8.35508e-08
FBgn0002526	633.035	1.22186	0.194333	47.4375	2.80512e-10
FBgn0002552	3082.97	-0.247758	0.0623026	18.749	0.000308094
FBgn0002561	813.004	0.830816	0.196661	95.6192	1.35904e-20
FBgn0002564	101.225	-0.844763	0.265831	37.7213	3.23773e-08
FBgn0002566	3466.37	-0.587628	0.0991665	46.6156	4.19556e-10
FBgn0002567	172.256	-0.151516	0.294355	32.8553	3.45518e-07
FBgn0002579	32887	0.15833	0.0614157	13.0332	0.00456544
FBgn0002593	41290.9	-0.187351	0.117631	15.6601	0.00133122
FBgn0002622	47273.2	0.0117295	0.055256	12.4315	0.00604205
FBgn0002626	28474.7	0.142722	0.057215	24.5885	1.88228e-05
FBgn0002629	1319.79	0.400446	0.183283	27.6224	4.35901e-06
FBgn0002631	652.026	0.765689	0.192669	25.9091	9.9648e-06
FBgn0002633	703.078	0.867453	0.198839	51.8449	3.232e-11
FBgn0002643	3273	1.55069	0.165728	124.128	9.96209e-27
FBgn0002645	8705.53	-0.058809	0.0742728	33.7294	2.2597e-07
FBgn0002673	232.726	0.0744472	0.315556	45.9921	5.69338e-10
FBgn0002723	431.017	-0.222134	0.161	13.5112	0.00365204
FBgn0002732	195.364	0.176731	0.272531	12.6388	0.00548665
FBgn0002736	4787.58	-0.338257	0.0562823	74.4364	4.7852e-16
FBgn0002778	2042.05	2.82963	0.15398	323.707	7.34947e-70
FBgn0002781	34086.3	-0.106106	0.0617462	17.9321	0.000454252
FBgn0002791	2326.1	0.515512	0.147548	14.8298	0.00196799
FBgn0002872	2421.46	0.792031	0.158623	25.1614	1.4286e-05
FBgn0002873	48263.7	-0.305147	0.0684836	21.1272	9.90639e-05
FBgn0002878	384.525	-0.413689	0.221188	31.2405	7.5649e-07
FBgn0002891	938.339	-0.336798	0.120367	43.2571	2.17029e-09
FBgn0002901	404.627	0.125439	0.141751	17.1567	0.000656191
FBgn0002905	1878.58	0.206927	0.12994	25.6627	1.12213e-05
FBgn0002914	5232.44	0.367699	0.0684783	54.721	7.87468e-12
FBgn0002921	3526.95	-2.3938	0.141101	474.626	1.50425e-102
FBgn0002924	3875.85	0.067432	0.0545122	17.8546	0.000471288
FBgn0002962	776.16	-1.14399	0.535531	13.2698	0.00408812
FBgn0002973	6830.56	-0.421436	0.15237	25.2554	1.36538e-05
FBgn0002989	2258.61	-0.202664	0.07431	163.581	3.09223e-35
FBgn0003023	273.453	-0.392713	0.259531	15.7458	0.00127849
FBgn0003028	475.589	-0.777774	0.245612	20.1415	0.000158656
FBgn0003041	29444.2	0.139774	0.0526171	22.5361	5.04481e-05
FBgn0003048	6865.03	-0.0615531	0.121342	13.31	0.00401203
FBgn0003053	1846.22	0.568054	0.429932	13.3255	0.00398308
FBgn0003062	6150.85	-0.243258	0.0681808	17.9919	0.000441546
FBgn0003071	1100.86	-1.47559	0.534419	33.162	2.97699e-07
FBgn0003074	2104.56	0.774835	0.125766	56.6343	3.07583e-12
FBgn0003076	1047.21	-1.00949	0.201722	56.6035	3.12287e-12
FBgn0003079	1412.61	-0.690449	0.0970287	55.8983	4.41619e-12
FBgn0003082	368.276	-0.175307	0.148272	35.3868	1.00924e-07
FBgn0003114	253.611	-0.20909	0.282801	309.835	7.39738e-67
FBgn0003116	579.132	-0.595703	0.165182	19.8716	0.000180464
FBgn0003117	865.421	-0.431992	0.214405	24.1776	2.29354e-05
FBgn0003118	1355.73	0.855331	0.144556	48.6852	1.52208e-10
FBgn0003124	25088.9	0.10972	0.0377848	19.2549	0.000242145
FBgn0003134	2501.96	-0.369461	0.0907795	20.4482	0.000137046
FBgn0003139	1262.68	-0.435735	0.104669	17.4372	0.000574503
FBgn0003141	3173.74	0.183665	0.061756	18.7493	0.000308051
FBgn0003169	2382.59	-0.136746	0.159278	57.1021	2.44412e-12
FBgn0003204	126.637	0.155984	0.198754	14.0911	0.0027838
FBgn0003206	688.482	0.324061	0.0877316	21.0444	0.000103066
FBgn0003209	290	0.459063	0.195458	23.2973	3.50119e-05
FBgn0003231	6744.76	0.322287	0.119971	15.6647	0.00132832
FBgn0003250	128.991	-0.648427	0.289228	16.4514	0.000916227
FBgn0003257	4409.33	0.40436	0.0640474	49.8563	8.57241e-11
FBgn0003261	51955.9	-0.41623	0.0835482	27.6565	4.28771e-06
FBgn0003268	1251.95	0.716522	0.13891	29.6004	1.67467e-06
FBgn0003277	13901.8	-0.126185	0.0862153	14.4451	0.0023578
FBgn0003278	919.385	0.116394	0.0839662	126.274	3.43483e-27
FBgn0003279	88784.2	-0.105316	0.0535501	41.3861	5.41545e-09
FBgn0003285	472.845	0.621722	0.248071	16.7343	0.00080147
FBgn0003292	806.833	-1.10171	0.217476	74.6275	4.35452e-16
FBgn0003308	2309.93	-0.776119	0.10103	269.146	4.72319e-58
FBgn0003310	7405.3	0.653258	0.0724735	93.3132	4.25402e-20
FBgn0003317	1395.77	-0.146328	0.0974285	12.8799	0.00490366
FBgn0003321	1750.64	-0.334496	0.0647737	46.1573	5.25105e-10
FBgn0003326	7408.88	1.68268	0.238119	77.6742	9.67882e-17
FBgn0003328	1570.19	-0.563907	0.12011	23.8934	2.62929e-05
FBgn0003334	2692.6	-0.173675	0.068432	13.9903	0.00291841
FBgn0003339	158.973	0.577048	0.266634	33.2471	2.85639e-07
FBgn0003345	344.984	0.00178362	0.18655	22.9041	4.22856e-05
FBgn0003346	12804.3	-0.23282	0.0723174	14.6706	0.00212091
FBgn0003353	193.943	-0.749337	0.218237	12.3322	0.0063275
FBgn0003360	62469.4	0.362336	0.0537545	51.7074	3.45753e-11
FBgn0003392	6240.87	-0.0560414	0.0713294	22.2755	5.71625e-05
FBgn0003410	3179.05	-0.0965512	0.111245	25.585	1.16495e-05
FBgn0003411	1438.99	0.848222	0.174421	30.3436	1.16842e-06
FBgn0003415	11541.9	-0.0778081	0.0747686	36.7881	5.1018e-08
FBgn0003416	4163.76	-0.0249445	0.13108	17.7194	0.000502513
FBgn0003423	273.987	-0.665005	0.169178	26.52	7.42199e-06
FBgn0003430	2758.54	0.88982	0.205422	27.9944	3.64183e-06
FBgn0003435	241.181	-0.230451	0.223858	56.1621	3.87935e-12
FBgn0003444	16227	-0.496321	0.0598554	109.537	1.38033e-23
FBgn0003449	3684.5	-0.147176	0.0745793	13.4064	0.00383528
FBgn0003450	52.2542	0.390969	0.295542	30.3387	1.17122e-06
FBgn0003459	3492.26	-0.309506	0.125224	31.1431	7.93052e-07
FBgn0003460	170.092	0.12593	0.309663	13.2431	0.00413941
FBgn0003463	19351.6	0.276842	0.0876519	20.7681	0.000117617
FBgn0003464	1169.42	-0.309562	0.128327	22.1712	6.00928e-05
FBgn0003475	368.942	0.18698	0.125397	33.8813	2.09885e-07
FBgn0003480	195.279	0.262615	0.184511	18.1326	0.000413009
FBgn0003482	78.6138	1.15562	0.207454	34.7464	1.37821e-07
FBgn0003483	3066.46	-0.233135	0.205514	268.757	5.73263e-58
FBgn0003507	8196.73	0.126953	0.104294	13.6207	0.00346967
FBgn0003514	5059.36	0.136108	0.0613378	51.2494	4.32868e-11
FBgn0003520	9854.33	0.150494	0.055437	118.988	1.27453e-25
FBgn0003545	4287.33	-0.21766	0.0588987	27.4957	4.63425e-06
FBgn0003559	2082.08	-0.813235	0.178947	29.063	2.17223e-06
FBgn0003567	9964.25	-0.174365	0.0671513	38.3277	2.40914e-08
FBgn0003598	5863.29	-0.569101	0.128339	42.3745	3.34112e-09
FBgn0003607	16583.7	-0.209842	0.0670892	16.3782	0.000948476
FBgn0003612	6100.83	-0.452959	0.0867037	27.6338	4.33501e-06
FBgn0003638	2461.76	0.193571	0.0962729	26.9541	6.01918e-06
FBgn0003654	1418.42	-0.238018	0.151042	33.8704	2.11004e-07
FBgn0003656	3147.91	-1.27929	0.0787734	366.167	4.70671e-79
FBgn0003660	4043.3	-0.148517	0.0576183	22.3171	5.60346e-05
FBgn0003683	33771.1	0.146339	0.112276	24.9023	1.61839e-05
FBgn0003687	1483.94	-0.140696	0.0761542	14.9257	0.00188122
FBgn0003701	3053.65	0.574121	0.145671	21.7059	7.50993e-05
FBgn0003714	1306.56	0.135106	0.100348	22.1828	5.97614e-05
FBgn0003716	4117.74	-0.0456491	0.114255	19.262	0.000241325
FBgn0003719	5070.04	-0.0568561	0.0998717	61.468	2.85473e-13
FBgn0003720	2130.48	-0.672834	0.200423	21.4001	8.69381e-05
FBgn0003721	20922.1	0.150052	0.0352807	38.0429	2.76802e-08
FBgn0003733	680.877	-0.951164	0.226256	29.7708	1.54203e-06
FBgn0003742	382.778	-0.293583	0.124927	14.0614	0.00282275
FBgn0003744	449.332	0.68953	0.13126	141.966	1.42412e-30
FBgn0003748	326.558	0.465234	0.255699	15.3677	0.00152794
FBgn0003862	12640.5	-0.262102	0.0976914	32.9998	3.22096e-07
FBgn0003865	487.47	-0.557634	0.170454	21.4976	8.29757e-05
FBgn0003866	5960.61	-1.11696	0.167655	60.6185	4.33608e-13
FBgn0003884	126350	-0.218866	0.0471711	110.787	7.4301e-24
FBgn0003885	16147.4	0.158061	0.0487475	93.005	4.95471e-20
FBgn0003891	3894.79	-0.312818	0.118749	26.1634	8.81483e-06
FBgn0003896	2383.74	0.00804674	0.145519	14.8133	0.00198335
FBgn0003916	180.847	2.32889	0.504155	24.3711	2.0897e-05
FBgn0003920	24.5112	-0.627778	0.433884	15.1092	0.00172563
FBgn0003922	36.1941	-0.909411	0.384131	28.9574	2.28606e-06
FBgn0003935	16.3004	0.102079	0.704455	30.0057	1.37626e-06
FBgn0003941	28216.7	0.234788	0.054534	35.4808	9.6412e-08
FBgn0003942	43090.2	-0.00240266	0.0502535	37.3723	3.83806e-08
FBgn0003943	6116.78	-1.09107	0.323034	117.407	2.79193e-25
FBgn0003944	271.272	-0.53061	0.193662	27.3708	4.92229e-06
FBgn0003969	1555.65	-0.22358	0.0818717	29.7381	1.56671e-06
FBgn0003977	8073.14	0.355475	0.0709313	75.4683	2.87566e-16
FBgn0003978	1605.93	0.278579	0.0973244	67.646	1.36208e-14
FBgn0003997	627.8	0.197409	0.193519	42.8259	2.67968e-09
FBgn0004049	5614.82	0.0480978	0.0724509	68.1368	1.06941e-14
FBgn0004050	3418.46	-0.31777	0.0718952	28.7357	2.54492e-06
FBgn0004052	4791.24	-0.0576686	0.234873	25.7249	1.08896e-05
FBgn0004053	1097.26	-0.558665	0.158414	36.0971	7.14259e-08
FBgn0004055	912.976	0.522978	0.104876	44.0455	1.47598e-09
FBgn0004066	8150.76	-0.418179	0.111686	17.9703	0.000446105
FBgn0004101	188.646	-0.0627376	0.204398	28.8256	2.43654e-06
FBgn0004103	15594	-0.174116	0.0794283	12.4477	0.00599673
FBgn0004106	8594.1	-0.100232	0.0476162	302.008	3.65664e-65
FBgn0004107	1806.17	0.41299	0.0864105	55.1488	6.38231e-12
FBgn0004132	1200.73	-0.76892	0.0972168	68.1559	1.05943e-14
FBgn0004167	873.503	0.588655	0.134606	90.0544	2.13237e-19
FBgn0004177	25394.7	-0.0503914	0.0381582	634.665	3.07685e-137
FBgn0004179	10788.2	-0.192289	0.0484758	56.7185	2.95123e-12
FBgn0004185	180.266	2.34057	0.500459	24.7784	1.71785e-05
FBgn0004186	197.136	2.4328	0.474753	28.008	3.61799e-06
FBgn0004187	91.1634	2.2318	0.472597	26.6197	7.07342e-06
FBgn0004191	22.7197	-0.261911	0.387464	12.719	0.00528548
FBgn0004192	37.7325	-0.039186	0.376044	39.6792	1.24611e-08
FBgn0004227	10813.4	-0.193911	0.0580041	21.2097	9.52313e-05
FBgn0004237	23003.9	-0.147272	0.0812364	26.9487	6.03507e-06
FBgn0004359	1107.93	0.606701	0.1317	24.6702	1.80965e-05
FBgn0004362	55302.2	-0.2747	0.0697158	34.4519	1.5904e-07
FBgn0004363	20200.1	-0.403255	0.112022	29.6525	1.63296e-06
FBgn0004367	651.391	-0.0284711	0.126355	24.5313	1.93479e-05
FBgn0004368	6858.13	-0.176711	0.0549197	12.6421	0.005478
FBgn0004369	388.687	-1.66093	0.214306	102.546	4.40633e-22
FBgn0004370	1639.09	0.0918658	0.195936	42.3565	3.37071e-09
FBgn0004374	5030.65	-0.110263	0.0666462	14.1306	0.00273267
FBgn0004378	4495	-0.354473	0.0996351	39.2179	1.56063e-08
FBgn0004379	4512.95	-0.427921	0.0923714	25.8656	1.01756e-05
FBgn0004380	618.185	0.361091	0.100405	20.9265	0.000109042
FBgn0004381	110.076	-0.655672	0.233802	21.8261	7.08965e-05
FBgn0004387	912.126	-0.641768	0.0930979	98.398	3.435e-21
FBgn0004389	589.45	0.10755	0.255684	53.9638	1.1422e-11
FBgn0004391	2424.1	-0.00672099	0.105029	63.3937	1.10635e-13
FBgn0004397	189.614	0.269961	0.224994	20.3512	0.000143541
FBgn0004400	4286.11	0.575657	0.112096	205.493	2.74253e-44
FBgn0004401	47611.4	-0.213042	0.0487899	83.7509	4.81116e-18
FBgn0004403	23531.3	0.0118939	0.0593379	18.6099	0.000329175
FBgn0004404	11179	0.106215	0.0692004	30.176	1.26729e-06
FBgn0004419	34241.9	-0.172653	0.106358	30.8963	8.93857e-07
FBgn0004432	5947.01	-0.644321	0.231322	38.148	2.62971e-08
FBgn0004436	2780.12	-0.0675446	0.0771393	13.021	0.00459133
FBgn0004449	9031.79	-0.368491	0.130735	50.4906	6.2807e-11
FBgn0004456	2407.33	-0.227843	0.159928	54.6448	8.17499e-12
FBgn0004463	1208.71	-0.105807	0.074535	62.4898	1.72642e-13
FBgn0004465	1023.07	0.234197	0.10406	13.8546	0.00310992
FBgn0004507	328.933	-0.182326	0.171268	90.648	1.58989e-19
FBgn0004509	4719.88	0.296183	0.0795656	50.654	5.79698e-11
FBgn0004510	94.3205	-1.02264	0.210156	32.0701	5.05852e-07
FBgn0004512	13779.9	0.127056	0.161634	17.4607	0.000568125
FBgn0004556	1820.86	0.156888	0.199419	15.3323	0.00155359
FBgn0004567	726.108	0.470907	0.196242	43.7854	1.67618e-09
FBgn0004569	2025.96	0.407915	0.147889	16.2483	0.00100852
FBgn0004574	2228.42	0.0322403	0.0755639	32.5921	3.92619e-07
FBgn0004583	1549.21	3.03971	0.0940554	1362.4	4.23903e-295
FBgn0004584	1233.83	-0.214701	0.172115	61.7949	2.43047e-13
FBgn0004587	33285.2	-0.105325	0.0498136	25.0806	1.48531e-05
FBgn0004595	6024.04	0.557251	0.154306	18.3182	0.000378146
FBgn0004597	1582.36	-0.273976	0.0844095	15.768	0.00126517
FBgn0004598	437.968	1.09342	0.346452	17.4735	0.000564698
FBgn0004607	3320.78	0.333397	0.170051	16.5605	0.000870151
FBgn0004629	63.1291	2.55906	0.777664	316.141	3.19273e-68
FBgn0004636	17629.4	0.0883139	0.0681509	29.7516	1.55646e-06
FBgn0004638	6093.46	0.359113	0.0817038	26.0905	9.13e-06
FBgn0004646	4534.29	-1.10859	0.176477	41.0437	6.40101e-09
FBgn0004647	13696.1	0.116501	0.0956517	14.509	0.00228811
FBgn0004648	3127.14	0.124357	0.107615	12.5985	0.00559037
FBgn0004649	461.712	1.0405	0.339464	19.7433	0.000191855
FBgn0004654	321.752	0.0204164	0.135451	13.1414	0.00434057
FBgn0004655	3353.71	-0.298734	0.0928307	105.21	1.17761e-22
FBgn0004656	30765.8	-0.479104	0.0606854	198.089	1.09139e-42
FBgn0004657	5941.8	0.611468	0.0804338	135.962	2.80508e-29
FBgn0004698	14464.9	-0.486992	0.11628	22.5133	5.10043e-05
FBgn0004811	2957.83	-0.135256	0.0787798	49.1297	1.22408e-10
FBgn0004832	96.7843	0.376063	0.313373	25.0336	1.5193e-05
FBgn0004839	754.398	0.102315	0.220157	29.5212	1.74014e-06
FBgn0004861	5772.85	-0.113516	0.109792	19.089	0.000262052
FBgn0004863	305.44	-0.49592	0.799278	23.9321	2.58088e-05
FBgn0004864	1911.72	0.0852842	0.0839912	71.1046	2.47576e-15
FBgn0004868	1681.25	1.1489	0.10283	411.983	5.61686e-89
FBgn0004872	994.049	0.999981	0.170014	56.6654	3.02926e-12
FBgn0004875	3703.08	0.309119	0.104478	93.7837	3.3704e-20
FBgn0004876	373.835	-0.351508	0.152755	84.0901	4.06861e-18
FBgn0004882	150.354	0.725783	0.229644	99.2289	2.27662e-21
FBgn0004888	6333.44	0.329539	0.0745152	21.4109	8.64874e-05
FBgn0004889	494.18	-0.770708	0.155529	32.9844	3.2452e-07
FBgn0004893	1317.26	-0.693797	0.13711	27.1246	5.54353e-06
FBgn0004895	61.6521	-0.533438	0.298139	18.9881	0.000274955
FBgn0004903	1073.69	-0.452859	0.0962608	23.6874	2.90299e-05
FBgn0004913	2067.48	-0.51846	0.131604	22.8003	4.44447e-05
FBgn0004921	6922.11	0.0879111	0.0519997	16.625	0.000843985
FBgn0004926	2482.42	0.320699	0.120562	18.1864	0.000402574
FBgn0004956	760.618	-0.0781376	0.175638	13.3463	0.00394462
FBgn0004957	363.924	-0.218026	0.132806	17.9644	0.000447347
FBgn0004959	1400.17	-1.27935	0.173626	54.6186	8.28092e-12
FBgn0005278	21497.1	-0.0476995	0.122975	56.1919	3.823e-12
FBgn0005411	11954	0.112773	0.0493217	21.2612	9.29113e-05
FBgn0005533	25532.5	0.0626599	0.0669093	15.7225	0.00129264
FBgn0005593	57178.3	0.104067	0.057	18.1415	0.000411266
FBgn0005612	1109.2	-0.765602	0.0749379	132.357	1.67897e-28
FBgn0005616	8727.97	-0.529027	0.0730526	58.612	1.16338e-12
FBgn0005617	4045.96	-0.34764	0.0908886	24.2455	2.2199e-05
FBgn0005631	2349.1	-0.295506	0.106977	90.0614	2.12504e-19
FBgn0005632	5701.35	0.136975	0.113316	80.7717	2.09651e-17
FBgn0005640	1249.83	0.091079	0.250726	15.2458	0.00161823
FBgn0005642	2055.96	-0.39625	0.0683888	40.0374	1.04622e-08
FBgn0005649	18805.2	-0.34971	0.0976962	24.4403	2.02138e-05
FBgn0005655	9890.06	0.238757	0.0773182	21.5159	8.22516e-05
FBgn0005671	1382.63	0.714966	0.202025	36.0903	7.16618e-08
FBgn0005672	5369.16	-0.622366	0.11521	29.1026	2.13098e-06
FBgn0005674	2044.53	-0.463195	0.130657	27.487	4.65364e-06
FBgn0005683	870.043	-1.23637	0.159751	102.172	5.30198e-22
FBgn0005694	232.698	-0.24992	0.136913	22.0318	6.42444e-05
FBgn0005695	1025.14	0.301267	0.100236	40.2592	9.38897e-09
FBgn0005696	2204.57	-0.0937616	0.137631	22.6204	4.84497e-05
FBgn0005771	5889.41	0.81071	0.14664	39.0663	1.68044e-08
FBgn0005777	1612.23	-0.711191	0.110422	104.806	1.43843e-22
FBgn0008635	490.578	-0.0659962	0.100243	18.3821	0.000366818
FBgn0008646	77.411	2.94042	0.544995	71.8112	1.74729e-15
FBgn0010052	282.994	0.0470155	0.163746	290.31	1.24383e-62
FBgn0010053	274.821	-0.650536	0.169535	97.4512	5.4887e-21
FBgn0010078	36868.5	0.18818	0.0484179	16.1947	0.00103439
FBgn0010097	1189.81	-5.74519	0.194935	1469.57	2.36403000550349e-318
FBgn0010100	11263.7	0.127591	0.112636	48.0403	2.08784e-10
FBgn0010105	1521.02	0.669177	0.17001	26.0993	9.09167e-06
FBgn0010109	1049.41	0.547909	0.0901718	52.2964	2.58964e-11
FBgn0010113	9149.39	-0.0882745	0.0841843	40.4791	8.43296e-09
FBgn0010173	1835.18	0.438131	0.10575	43.8572	1.61839e-09
FBgn0010194	1480.32	0.275055	0.158205	45.4464	7.43667e-10
FBgn0010198	36799.1	0.194568	0.0550609	18.3392	0.000374388
FBgn0010213	1335.74	-0.314754	0.127887	63.65	9.75162e-14
FBgn0010215	15080.7	0.0784791	0.0623757	15.0613	0.00176497
FBgn0010217	12088.8	-0.78108	0.249189	19.7102	0.000194908
FBgn0010225	610.45	0.336655	0.117111	22.351	5.51324e-05
FBgn0010226	6521.6	-0.961306	0.230569	43.9253	1.56532e-09
FBgn0010228	4429.48	-2.38544	0.325257	55.6904	4.89106e-12
FBgn0010238	46354.4	0.0654257	0.0537413	23.3069	3.48504e-05
FBgn0010247	7137.12	-0.375486	0.144511	21.9869	6.56418e-05
FBgn0010258	58.4868	-0.866483	0.296692	19.9715	0.000172068
FBgn0010263	190.357	-1.25247	0.236221	168.004	3.43257e-36
FBgn0010265	40895.4	0.254497	0.0466654	43.3641	2.05973e-09
FBgn0010278	2645.89	-0.074672	0.11881	15.1146	0.0017213
FBgn0010282	10293.7	0.125103	0.0480173	15.1543	0.00168946
FBgn0010287	439.548	0.544424	0.0976103	31.7681	5.85666e-07
FBgn0010288	1174.55	0.110693	0.101595	444.257	5.72341e-96
FBgn0010292	731.663	0.172133	0.118045	52.0091	2.98178e-11
FBgn0010303	1576.05	-0.146683	0.0878048	78.3864	6.80934e-17
FBgn0010309	401.062	-0.294863	0.165352	17.9296	0.000454805
FBgn0010315	447.789	-0.149382	0.139381	37.4206	3.74868e-08
FBgn0010316	244.154	-0.306666	0.205661	28.4446	2.92963e-06
FBgn0010317	48.9936	1.03402	0.393208	115.219	8.25925e-25
FBgn0010328	7500.01	-0.553901	0.079998	67.6923	1.33134e-14
FBgn0010333	6592.54	0.246546	0.0651518	24.4174	2.04375e-05
FBgn0010339	635.083	-2.37149	0.141312	335.951	1.64288e-72
FBgn0010340	173.679	0.158699	0.154732	20.3683	0.000142374
FBgn0010341	12521.4	0.21696	0.0368201	43.6871	1.75876e-09
FBgn0010342	18027.8	-0.0903522	0.0376495	22.0267	6.44018e-05
FBgn0010348	20207.9	-0.0217768	0.0481357	69.4811	5.51267e-15
FBgn0010352	9669.17	-0.0830037	0.0549301	19.9697	0.000172214
FBgn0010356	2491.19	0.149415	0.0701685	16.4184	0.000930628
FBgn0010380	3396.56	-0.0371636	0.120151	17.8676	0.000468377
FBgn0010382	17215	0.473705	0.0682621	105.217	1.17336e-22
FBgn0010383	133.586	0.16734	0.357349	26.5256	7.40193e-06
FBgn0010389	3225.19	-1.22307	0.114987	171.323	6.59194e-37
FBgn0010406	2152.64	-0.197992	0.106969	279.095	3.32351e-60
FBgn0010408	15769.4	-0.203795	0.0483038	63.0033	1.34079e-13
FBgn0010409	40703.5	0.0872738	0.0616523	36.367	6.26313e-08
FBgn0010412	37947	0.171301	0.0559289	42.9453	2.52775e-09
FBgn0010416	3768.71	0.559581	0.141617	79.5928	3.75297e-17
FBgn0010421	3653.14	0.0899952	0.155781	48.1939	1.93644e-10
FBgn0010422	5009.74	0.189271	0.0479012	29.7791	1.53589e-06
FBgn0010470	808.087	-0.149114	0.136437	76.7035	1.563e-16
FBgn0010473	7541.64	0.44263	0.17389	108.291	2.55921e-23
FBgn0010488	20876.9	-0.195125	0.128239	31.8958	5.50489e-07
FBgn0010501	7363.88	0.173478	0.0535274	13.0914	0.00444302
FBgn0010504	536.506	-0.0432801	0.106211	21.3333	8.97608e-05
FBgn0010516	7200.07	-0.0679569	0.0583605	34.2365	1.76604e-07
FBgn0010520	709.778	-0.000132982	0.089603	94.4731	2.39639e-20
FBgn0010551	981.777	0.449499	0.141085	131.631	2.40705e-28
FBgn0010583	7225.92	0.267154	0.0602011	20.1542	0.000157697
FBgn0010590	5196.44	-0.125976	0.114474	25.7788	1.06105e-05
FBgn0010611	195.158	0.899825	0.202576	19.7433	0.000191859
FBgn0010612	5905.38	0.472567	0.0564503	73.0183	9.63297e-16
FBgn0010620	1706.99	0.942549	0.0917623	208.917	4.99285e-45
FBgn0010621	2360.4	0.269826	0.0935194	139.895	3.98262e-30
FBgn0010622	776.866	1.57528	0.0978109	588.854	2.62794e-127
FBgn0010638	2036.76	0.494349	0.0761464	69.8459	4.60519e-15
FBgn0010651	3361.98	1.28257	0.160419	141.169	2.11537e-30
FBgn0010660	4705.67	-1.05574	0.156562	56.0265	4.14663e-12
FBgn0010741	3277.19	-0.306343	0.0844406	29.5731	1.69693e-06
FBgn0010747	6523.31	0.258071	0.0651	24.0308	2.46129e-05
FBgn0010762	6128.62	0.130934	0.0762717	20.927	0.000109014
FBgn0010770	2373.9	0.249831	0.0871322	57.6698	1.84891e-12
FBgn0010772	4242.67	-0.214588	0.0699772	80.8341	2.03284e-17
FBgn0010774	24422.5	0.10482	0.0407513	16.1838	0.00103972
FBgn0010786	278.194	-1.49226	0.212459	119.042	1.24066e-25
FBgn0010803	245.887	0.171709	0.144909	34.2446	1.7591e-07
FBgn0010808	2650.29	-1.14956	0.0844578	380.825	3.14949e-82
FBgn0010812	186.319	0.380429	0.22181	12.4864	0.00588984
FBgn0010825	20384.7	-0.0972531	0.0966927	82.2797	9.95337e-18
FBgn0010830	585.437	0.322037	0.102401	49.3327	1.10814e-10
FBgn0010877	3274.57	0.162667	0.153147	42.642	2.93174e-09
FBgn0010894	1243.15	0.406017	0.0826836	119.385	1.04702e-25
FBgn0010905	1999.83	-0.0748402	0.243619	39.9659	1.08337e-08
FBgn0011016	1049.23	-0.129497	0.111986	42.9077	2.5746e-09
FBgn0011202	3301.12	0.383191	0.0889865	34.1721	1.82218e-07
FBgn0011204	1311.49	0.651884	0.14634	20.9883	0.000105869
FBgn0011206	361.321	-0.388877	0.148831	83.5077	5.42558e-18
FBgn0011207	506.944	0.0112343	0.136407	20.0083	0.00016907
FBgn0011211	11413.8	-0.66974	0.108734	53.0588	1.78117e-11
FBgn0011217	29650.3	0.131907	0.0526761	34.0391	1.94393e-07
FBgn0011224	14624.4	0.228924	0.0703373	56.8536	2.76168e-12
FBgn0011225	5000.17	-0.488797	0.100848	23.6294	2.98491e-05
FBgn0011230	8044.62	1.17769	0.216807	32.1218	4.93315e-07
FBgn0011232	1654.17	0.0615803	0.0820663	533.422	2.72434e-115
FBgn0011236	740.094	1.7597	0.246869	56.1939	3.81919e-12
FBgn0011260	16036.5	0.0122505	0.0594559	46.2967	4.90462e-10
FBgn0011272	44956.4	0.0340458	0.0495449	20.0177	0.000168314
FBgn0011284	69070.2	0.0261305	0.0567351	28.835	2.42556e-06
FBgn0011286	687.325	-0.5013	0.548423	18.2808	0.000384924
FBgn0011289	5854.47	0.173968	0.0605947	79.942	3.15842e-17
FBgn0011290	2102.64	-0.400467	0.0902276	21.3448	8.92708e-05
FBgn0011291	723.966	-0.510893	0.108549	83.8076	4.67821e-18
FBgn0011297	232.892	-0.0841166	0.162592	16.0816	0.00109113
FBgn0011327	4880.19	-0.830688	0.238524	38.6989	2.01022e-08
FBgn0011335	768.779	0.0971495	0.122993	14.7001	0.00209168
FBgn0011336	8953.89	-0.479438	0.0809375	55.8085	4.61531e-12
FBgn0011476	274.379	-0.684133	0.149325	36.7793	5.12372e-08
FBgn0011509	504.363	-0.498418	0.169088	178.066	2.3068e-38
FBgn0011566	113.099	-0.140023	0.210951	16.5055	0.000893085
FBgn0011570	1895.95	-0.658956	0.0774643	94.41	2.47231e-20
FBgn0011573	3391.53	0.352143	0.0695818	25.7878	1.05645e-05
FBgn0011584	867.033	-0.322134	0.15269	75.9802	2.23357e-16
FBgn0011604	24468.1	0.146727	0.0515515	27.1676	5.42967e-06
FBgn0011606	1976.8	-0.275967	0.121202	38.3782	2.35048e-08
FBgn0011638	1065.5	0.148527	0.0995525	29.3227	1.91562e-06
FBgn0011640	14766.7	-0.078742	0.054818	13.5943	0.00351279
FBgn0011642	2988.35	0.223963	0.0859138	34.0307	1.95183e-07
FBgn0011648	3073.08	0.468354	0.165638	21.8996	6.84451e-05
FBgn0011653	3664.81	-0.576527	0.129282	39.8457	1.14882e-08
FBgn0011655	1728.33	-0.056559	0.0918268	85.4065	2.12272e-18
FBgn0011656	298.918	-0.467108	0.247173	32.0449	5.12067e-07
FBgn0011659	290.647	-0.495381	0.216804	21.5683	8.02144e-05
FBgn0011660	432.372	2.93075	0.180484	400.934	1.38952e-86
FBgn0011661	1693.4	-0.739887	0.144622	26.9723	5.96659e-06
FBgn0011672	731.55	0.247961	0.0971668	16.7244	0.00080523
FBgn0011674	305.947	0.29756	0.289277	56.3085	3.61008e-12
FBgn0011692	5413.06	0.137925	0.059479	51.3	4.22259e-11
FBgn0011695	77.1546	0.0114231	0.320863	133.162	1.1264e-28
FBgn0011703	3626.06	-4.19029	0.22829	494.288	8.25205e-107
FBgn0011704	12142	0.415765	0.119003	65.9931	3.07546e-14
FBgn0011706	293.781	0.0655394	0.185829	37.1933	4.18788e-08
FBgn0011710	11140.4	0.0442746	0.0492261	16.8018	0.000776258
FBgn0011725	2779.47	-0.316166	0.134128	17.3837	0.000589262
FBgn0011726	26764	-0.13915	0.0647969	34.2262	1.7749e-07
FBgn0011739	4128.04	-0.108646	0.0847154	521.846	8.79266e-113
FBgn0011740	680.732	-0.320618	0.153739	511.425	1.59474e-110
FBgn0011742	2094.58	-0.162814	0.1061	22.4907	5.15603e-05
FBgn0011747	15051.6	0.130292	0.103932	26.2478	8.46315e-06
FBgn0011754	1785.3	0.0733824	0.0917999	13.6576	0.00341035
FBgn0011760	20187.4	-0.0942322	0.0545616	23.9937	2.50557e-05
FBgn0011761	571.913	0.828326	0.305552	12.4082	0.00610804
FBgn0011762	1207.85	0.0945844	0.118779	44.9641	9.41652e-10
FBgn0011763	7087.55	-0.183162	0.0684793	16.7939	0.000779166
FBgn0011766	16291.9	0.248493	0.0838775	23.3024	3.49265e-05
FBgn0011768	1578.43	-0.558183	0.0820576	137.814	1.11911e-29
FBgn0011769	62.3324	0.74047	0.366169	19.6951	0.000196313
FBgn0011770	1237.83	-0.00780111	0.127227	33.5592	2.45457e-07
FBgn0011785	17821.3	-0.0525371	0.138551	28.1682	3.34846e-06
FBgn0011787	834.505	0.561335	0.128073	89.0459	3.51131e-19
FBgn0011802	818.979	2.96546	0.139735	657.27	3.86402e-142
FBgn0011826	201.531	-0.185801	0.190967	57.7328	1.79252e-12
FBgn0011836	4406.94	0.114768	0.0802168	65.4951	3.93042e-14
FBgn0011837	1677.08	0.643334	0.12183	27.7221	4.15403e-06
FBgn0012037	3522.79	0.790867	0.203135	20.2352	0.000151714
FBgn0012051	2334.25	0.2866	0.0879335	42.6845	2.87134e-09
FBgn0013263	516.562	-0.200454	0.180028	15.6595	0.00133162
FBgn0013275	6239.09	5.02498	0.545796	123.968	1.07837e-26
FBgn0013276	6548.23	5.04677	0.547227	123.378	1.44488e-26
FBgn0013277	1321.1	2.48251	0.51001	50.1694	7.35245e-11
FBgn0013278	2282.53	3.02035	0.518644	60.0917	5.61895e-13
FBgn0013279	1927.5	2.93532	0.541035	52.9518	1.87721e-11
FBgn0013303	440.232	0.20417	0.127688	30.0478	1.34847e-06
FBgn0013325	33951.1	0.106257	0.0503149	32.3162	4.48889e-07
FBgn0013342	62.1985	-0.0787567	0.23614	71.0165	2.58565e-15
FBgn0013343	5648.26	0.485751	0.0898679	53.829	1.22033e-11
FBgn0013347	4013.66	-0.0584111	0.0663446	17.6909	0.000509362
FBgn0013432	1019.98	0.391476	0.10993	21.1469	9.81335e-05
FBgn0013435	587.049	0.604591	0.123206	59.3056	8.27159e-13
FBgn0013531	467.226	-0.70293	0.103753	136.409	2.24702e-29
FBgn0013563	416.718	-0.0795475	0.143735	33.8241	2.15803e-07
FBgn0013576	4449.52	0.154783	0.185846	86.7788	1.07717e-18
FBgn0013673	994.642	0.212971	0.0904331	25.3862	1.28201e-05
FBgn0013674	98919.6	-0.275951	0.183295	16.4281	0.000926367
FBgn0013679	12475.8	-0.492728	0.125496	43.6076	1.82846e-09
FBgn0013680	1715.36	-0.553782	0.120967	50.5151	6.20565e-11
FBgn0013681	1600.06	-0.485	0.160019	17.4649	0.000566996
FBgn0013683	836.864	-0.335322	0.150569	41.0643	6.33701e-09
FBgn0013684	12764.7	-0.383857	0.158977	32.5115	4.08279e-07
FBgn0013685	524.889	-0.33085	0.139438	49.1738	1.19794e-10
FBgn0013689	8.52715	-1.64729	0.779351	19.6122	0.000204232
FBgn0013694	29.3513	-0.600989	0.516461	19.1591	0.000253453
FBgn0013710	14.4453	-0.156885	0.679193	12.8307	0.00501749
FBgn0013718	3368.03	0.867818	0.111272	68.1253	1.07552e-14
FBgn0013725	1815.4	0.823162	0.0839341	188.527	1.27011e-40
FBgn0013733	4956.06	0.521221	0.144049	22.439	5.28544e-05
FBgn0013746	5960.05	0.382717	0.0685793	87.1323	9.04484e-19
FBgn0013749	2721.37	-0.4175	0.117877	17.5801	0.000536859
FBgn0013753	1003.26	-1.03977	0.191518	32.4953	4.11506e-07
FBgn0013755	1214.58	-1.61859	0.236559	45.621	6.82775e-10
FBgn0013756	51370.5	-0.471806	0.07693	39.8937	1.12224e-08
FBgn0013759	335.231	-1.38647	0.211967	42.5456	3.07318e-09
FBgn0013762	370.58	0.874832	0.144072	45.0791	8.90145e-10
FBgn0013763	13197.6	-0.148724	0.0425146	76.911	1.41081e-16
FBgn0013765	10511.6	-1.89098	0.0766741	643.462	3.81042e-139
FBgn0013770	6361.35	2.3509	0.350369	72.6875	1.13403e-15
FBgn0013773	335.212	-0.408824	0.180447	31.5346	6.5591e-07
FBgn0013799	715.076	-0.28722	0.0928911	13.9821	0.00292968
FBgn0013953	313.624	0.284218	0.329937	25.794	1.05333e-05
FBgn0013954	15913.7	-0.169234	0.0858238	39.0393	1.70271e-08
FBgn0013981	10360.5	0.184754	0.0472043	92.2213	7.30096e-20
FBgn0013987	3831.41	-0.879713	0.111093	126.884	2.53788e-27
FBgn0013997	1233.61	-0.158391	0.0703707	91.2918	1.1563e-19
FBgn0014002	32799.7	-0.205763	0.0550802	74.8229	3.9542e-16
FBgn0014006	835.865	-1.12125	0.225986	26.6875	6.84583e-06
FBgn0014007	4894.05	0.126821	0.0676748	22.7851	4.47704e-05
FBgn0014009	4891.91	1.59184	0.07643	560.219	4.23532e-121
FBgn0014010	2311.61	-0.32879	0.123038	25.7991	1.0507e-05
FBgn0014011	1709.99	0.31023	0.115068	135.869	2.93764e-29
FBgn0014022	1693.65	0.278189	0.0655608	20.7132	0.000120745
FBgn0014024	266.868	-0.293627	0.174228	23.4058	3.32349e-05
FBgn0014028	2276.42	-0.278206	0.0831384	29.4097	1.8367e-06
FBgn0014029	5269.77	0.0135428	0.050481	19.644	0.000201155
FBgn0014032	1169.82	-2.10123	0.124486	371.403	3.459e-80
FBgn0014033	166.34	-2.62905	0.315526	473.305	2.90807e-102
FBgn0014075	4924.98	0.378712	0.128983	87.8402	6.37358e-19
FBgn0014092	1302.83	0.0900813	0.0964264	21.2161	9.49398e-05
FBgn0014127	2991.5	0.233497	0.0773318	53.2482	1.62308e-11
FBgn0014133	2865.91	0.0309342	0.0863396	44.5715	1.14113e-09
FBgn0014141	387.25	0.230098	0.200116	34.6246	1.46231e-07
FBgn0014179	619.092	1.41995	0.172562	68.0713	1.10451e-14
FBgn0014189	29747.6	-0.10501	0.0486719	14.6739	0.0021176
FBgn0014269	3449.49	-0.921039	0.091666	123.129	1.63482e-26
FBgn0014340	2259.02	-0.231661	0.170942	40.4979	8.35596e-09
FBgn0014342	150.129	-1.37366	0.313026	21.2307	9.42781e-05
FBgn0014388	1358.6	0.325201	0.186088	12.6922	0.00535188
FBgn0014391	2343.7	-0.336384	0.105296	20.2057	0.000153869
FBgn0014411	1407.41	-0.313876	0.158511	24.316	2.14584e-05
FBgn0014417	367.661	0.902776	0.162088	53.9162	1.16918e-11
FBgn0014427	176.959	0.852012	0.19777	52.9657	1.86448e-11
FBgn0014455	1710.82	-2.14395	0.236707	172.07	4.5464e-37
FBgn0014469	226.703	-1.07922	0.245705	39.806	1.17134e-08
FBgn0014857	10128.4	-0.107754	0.0845565	22.3747	5.45084e-05
FBgn0014863	298.524	-1.25002	0.173208	98.1424	3.8983e-21
FBgn0014869	764.746	-0.443638	0.198864	16.7126	0.000809724
FBgn0014877	684.347	-0.277045	0.0962616	103.889	2.26531e-22
FBgn0014879	17211.6	-0.0895226	0.0462214	19.2819	0.000239055
FBgn0014906	1494.06	0.47476	0.0750076	83.3777	5.78563e-18
FBgn0014930	210.8	0.531536	0.142347	17.5275	0.000550424
FBgn0014931	183.064	-0.282119	0.224432	121.491	3.68323e-26
FBgn0014949	15.6119	-0.243104	0.498689	16.3359	0.000967608
FBgn0015024	24535.5	0.00877038	0.049921	20.8962	0.000110635
FBgn0015025	247.471	-0.86465	0.369739	21.9221	6.77122e-05
FBgn0015218	3729.76	-0.505635	0.0887003	74.826	3.94814e-16
FBgn0015221	13719	-0.0261245	0.0594423	24.9117	1.61108e-05
FBgn0015229	265.187	-1.47806	0.222011	52.9999	1.83342e-11
FBgn0015245	560.859	1.79717	0.222348	78.2148	7.41162e-17
FBgn0015268	197.843	-0.982125	0.1858	80.4484	2.45958e-17
FBgn0015269	3199.49	-0.123725	0.0680386	20.4294	0.000138282
FBgn0015270	933.723	-0.267618	0.180903	49.6219	9.61646e-11
FBgn0015271	1324.5	-0.00399564	0.13092	18.3682	0.000369255
FBgn0015278	3406.86	-0.258332	0.0765226	40.2872	9.26141e-09
FBgn0015279	1537.87	-0.654006	0.11817	44.0756	1.45439e-09
FBgn0015282	3225.61	-0.790174	0.176067	48.9878	1.31228e-10
FBgn0015283	1858.53	-0.297807	0.152317	27.8692	3.86911e-06
FBgn0015286	1685.71	0.563638	0.11997	24.615	1.85839e-05
FBgn0015288	31288.6	-0.0338858	0.0562177	47.8666	2.27329e-10
FBgn0015295	1074.6	-0.4216	0.0941598	72.236	1.41694e-15
FBgn0015296	879.845	-0.327811	0.107353	15.5133	0.00142662
FBgn0015331	2087.23	0.09955	0.0902029	16.8846	0.000746423
FBgn0015359	413.092	0.845358	0.182468	67.9778	1.15659e-14
FBgn0015360	1170.71	0.520382	0.152895	25.7681	1.06653e-05
FBgn0015371	12334.7	0.267206	0.0855532	17.4314	0.000576082
FBgn0015372	755.843	-0.340526	0.0752776	66.1539	2.8412e-14
FBgn0015380	1880.52	0.818145	0.0898991	301.486	4.74487e-65
FBgn0015391	11053.7	0.306374	0.173107	39.1845	1.58624e-08
FBgn0015393	502.324	0.472048	0.16229	13.3314	0.00397204
FBgn0015399	308.916	-2.4608	0.429635	285.331	1.48674e-61
FBgn0015400	429.27	-0.0862212	0.805059	149.695	3.0662e-32
FBgn0015509	28876.6	-0.234438	0.0493831	26.3176	8.18313e-06
FBgn0015513	15921.3	0.531027	0.119865	25.0671	1.49496e-05
FBgn0015520	1872.48	-0.149588	0.159319	33.314	2.76507e-07
FBgn0015521	16616.8	0.221586	0.0627352	28.3845	3.01591e-06
FBgn0015527	6341.15	0.278293	0.0714632	31.1725	7.81855e-07
FBgn0015544	297.033	0.43205	0.126869	13.0472	0.00453561
FBgn0015546	3349.66	-0.713159	0.0667867	445.237	3.50892e-96
FBgn0015558	1498.9	-0.564223	0.158137	26.1988	8.66547e-06
FBgn0015570	98.0662	0.967343	0.369499	25.7598	1.07082e-05
FBgn0015574	82.7679	-0.468359	0.316323	15.3575	0.00153528
FBgn0015589	428.72	-0.523957	0.127242	98.5651	3.16236e-21
FBgn0015600	9424.14	0.241682	0.0897329	15.4027	0.00150291
FBgn0015602	1834.71	-0.268447	0.0862102	16.8486	0.000759271
FBgn0015614	94.7387	-1.91545	0.249565	66.0123	3.04651e-14
FBgn0015618	1185.46	-0.0983461	0.0945404	25.1797	1.41604e-05
FBgn0015622	4881.48	-0.620706	0.112539	31.7481	5.91386e-07
FBgn0015623	4081.65	0.200686	0.0828165	52.2932	2.59368e-11
FBgn0015625	39193.7	-0.137125	0.0389512	68.4499	9.16519e-15
FBgn0015664	9053.03	-0.12965	0.098129	12.6875	0.00536361
FBgn0015721	332.384	2.23292	0.223599	128.668	1.0474e-27
FBgn0015737	8583.99	-0.143395	0.105965	152.468	7.73385e-33
FBgn0015754	4228.29	0.0505942	0.0898248	73.6396	7.09002e-16
FBgn0015756	41377.3	0.0361778	0.051643	16.5352	0.000880617
FBgn0015773	2509.27	-0.0266622	0.116737	16.4755	0.000905843
FBgn0015777	256.051	1.05977	0.276966	19.1524	0.000254258
FBgn0015781	112.061	1.57042	0.356444	40.5147	8.28774e-09
FBgn0015789	10743	-0.448819	0.0881149	41.4127	5.34556e-09
FBgn0015790	9437.9	-0.167286	0.0646688	66.9538	1.91579e-14
FBgn0015791	1255.63	0.171953	0.197301	24.5091	1.95556e-05
FBgn0015797	980.967	0.398143	0.112128	18.943	0.000280923
FBgn0015799	1067.83	-0.270184	0.127903	14.1211	0.00274488
FBgn0015805	24240.8	-0.011562	0.037553	22.3493	5.51776e-05
FBgn0015808	354.187	-0.205912	0.183063	16.8511	0.000758348
FBgn0015828	1349.14	0.161663	0.0978156	19.9138	0.000176866
FBgn0015829	1415.52	-0.440544	0.0800774	30.633	1.01557e-06
FBgn0015831	86.6224	-0.194001	0.340902	45.7842	6.30347e-10
FBgn0015834	14608.7	0.127436	0.0492014	27.8854	3.83879e-06
FBgn0015838	2006.01	-0.288157	0.0780698	45.4522	7.41574e-10
FBgn0015903	3585.52	-0.406942	0.120058	55.7203	4.81981e-12
FBgn0015905	522.551	0.431272	0.180396	54.3972	9.23209e-12
FBgn0015924	259.016	-0.0678453	0.173579	49.8412	8.63606e-11
FBgn0015925	3880.33	0.651223	0.093765	61.1896	3.27378e-13
FBgn0015926	1238.35	-0.981276	0.221162	26.8476	6.33673e-06
FBgn0016031	346.619	-1.11571	0.209357	90.9824	1.34751e-19
FBgn0016038	1255.63	0.125303	0.132045	18.8903	0.000288052
FBgn0016041	3864.04	-0.767221	0.10424	61.3685	2.99792e-13
FBgn0016059	6870.65	-0.142652	0.0846804	12.4677	0.00594123
FBgn0016081	4452.47	-0.586666	0.165535	28.6624	2.63668e-06
FBgn0016119	5096.13	0.0375171	0.0708256	123.312	1.49327e-26
FBgn0016120	5648.49	0.320646	0.0966519	26.7877	6.52268e-06
FBgn0016122	4890.77	0.222744	0.0808146	151.166	1.47645e-32
FBgn0016123	300.199	-2.88512	0.36915	121.525	3.62308e-26
FBgn0016126	768.956	-0.540824	0.158331	28.1494	3.37901e-06
FBgn0016131	427.265	-0.398231	0.191004	38.9427	1.7849e-08
FBgn0016641	1086.13	0.298476	0.128717	13.8786	0.00307517
FBgn0016672	128.637	-0.611154	0.169106	43.1998	2.23194e-09
FBgn0016685	21557.5	0.210658	0.0638235	13.186	0.00425125
FBgn0016687	1990.73	-0.189073	0.155054	17.3062	0.000611299
FBgn0016693	545.197	0.403232	0.106992	21.1651	9.72845e-05
FBgn0016696	4371.8	-0.683425	0.0889209	68.0946	1.09189e-14
FBgn0016697	7504.56	-0.235667	0.0917684	27.5621	4.48792e-06
FBgn0016698	481.649	0.242369	0.125956	12.3033	0.0064132
FBgn0016701	691.685	1.02646	0.101	141.999	1.40087e-30
FBgn0016726	18462.3	0.210068	0.0490185	42.4668	3.19382e-09
FBgn0016754	387.048	0.405224	0.120286	33.4832	2.54688e-07
FBgn0016797	5749.43	0.566583	0.146056	21.2679	9.26168e-05
FBgn0016917	5950.98	0.18576	0.0619334	21.097	0.000100503
FBgn0016926	10523.7	0.00335712	0.146794	45.8187	6.19793e-10
FBgn0016930	4406.22	0.455995	0.0971985	32.2776	4.57389e-07
FBgn0016977	41917.1	0.238405	0.0892417	18.7398	0.000309438
FBgn0016978	5715	-0.661174	0.0674749	100.326	1.32247e-21
FBgn0016983	20795.8	-0.257815	0.0527126	29.2402	1.99371e-06
FBgn0017418	5045.16	0.364781	0.101566	12.994	0.0046495
FBgn0017457	8923.58	-0.063553	0.0438506	51.5384	3.75649e-11
FBgn0017545	91397.6	0.106525	0.0462168	28.673	2.62318e-06
FBgn0017558	1067.63	0.76752	0.253585	42.3852	3.32368e-09
FBgn0017572	4749.01	0.0958711	0.0697587	17.872	0.00046741
FBgn0017579	37732.9	0.158752	0.0529558	39.1781	1.59121e-08
FBgn0019644	5942.3	-0.491614	0.111516	42.1689	3.69422e-09
FBgn0019662	308.751	-0.369501	0.186797	21.2828	9.19582e-05
FBgn0019686	2896.55	0.121927	0.0983782	40.4852	8.40799e-09
FBgn0019830	3056.63	0.0126541	0.0802309	50.8794	5.19021e-11
FBgn0019890	17875.3	0.412445	0.0903961	33.8486	2.13246e-07
FBgn0019932	298.206	0.37213	0.229662	16.0591	0.00110276
FBgn0019936	34993.8	0.176719	0.0546756	19.6485	0.000200731
FBgn0019938	1972.66	-0.238393	0.0849267	41.6162	4.83966e-09
FBgn0019968	20026.3	-0.318943	0.073284	19.3417	0.000232337
FBgn0019972	6585.21	-0.178856	0.0626442	37.8186	3.08781e-08
FBgn0019982	203.432	0.637203	0.187845	33.2246	2.88783e-07
FBgn0019990	994.656	0.615208	0.17083	53.8475	1.20929e-11
FBgn0020235	3834.94	-0.390587	0.145126	14.1525	0.00270471
FBgn0020236	2704.21	-0.288949	0.0975536	38.2324	2.52372e-08
FBgn0020249	1157.28	-0.221148	0.0762635	23.3475	3.4178e-05
FBgn0020251	8302.69	0.159771	0.0920585	15.2528	0.00161288
FBgn0020255	43377.2	-0.0136208	0.0379682	55.004	6.85279e-12
FBgn0020257	19050.9	0.278133	0.085692	17.6099	0.000529311
FBgn0020261	2457.16	-0.634637	0.0738532	202.392	1.28301e-43
FBgn0020278	4196.85	-0.274259	0.0951206	27.8795	3.84979e-06
FBgn0020279	58310.7	-0.464535	0.055682	69.8489	4.59857e-15
FBgn0020299	7725.87	0.00532622	0.136199	34.9412	1.25357e-07
FBgn0020300	559.954	-1.13521	0.307508	27.0494	5.74865e-06
FBgn0020304	8561.86	-0.153632	0.0899887	57.4137	2.09697e-12
FBgn0020305	2253.34	0.39289	0.075805	52.1442	2.79043e-11
FBgn0020306	43381.3	-0.208241	0.0986274	85.0951	2.47599e-18
FBgn0020309	437.851	-0.972273	0.10618	88.2744	5.14229e-19
FBgn0020312	1953.41	-0.418567	0.119297	32.1538	4.85717e-07
FBgn0020370	9679.09	-1.13744	0.11907	115.753	6.33712e-25
FBgn0020377	13255.6	0.306974	0.0481477	129.024	8.77908e-28
FBgn0020381	102.05	0.00665277	0.242162	62.5874	1.64541e-13
FBgn0020385	2469.37	-0.516556	0.0837713	111.04	6.55417e-24
FBgn0020388	3068.72	-0.524143	0.108979	29.2264	2.00703e-06
FBgn0020389	782.429	-0.116537	0.119175	12.465	0.0059488
FBgn0020392	4392.31	-0.343733	0.0994996	47.2165	3.12588e-10
FBgn0020407	1147.92	0.347323	0.153063	55.3417	5.80526e-12
FBgn0020412	2253.76	-0.360627	0.1536	19.966	0.000172522
FBgn0020414	150.427	-4.14127	0.296646	279.02	3.44969e-60
FBgn0020415	2668.88	-0.670596	0.138877	473.402	2.77e-102
FBgn0020443	5781.25	-0.284513	0.0700849	17.4665	0.000566581
FBgn0020496	35029.9	-0.110193	0.0444299	17.2776	0.000619643
FBgn0020497	22108.4	-0.0742615	0.0664352	26.682	6.86394e-06
FBgn0020503	455.678	0.124878	0.11903	26.5648	7.26327e-06
FBgn0020510	2895.96	-0.168675	0.087668	22.6422	4.79471e-05
FBgn0020513	151.625	0.889879	0.17072	52.6912	2.13347e-11
FBgn0020521	147.43	2.50664	0.32441	75.5497	2.76241e-16
FBgn0020545	785.17	0.777139	0.199024	29.0989	2.13474e-06
FBgn0020546	689.272	-0.520486	0.162688	63.891	8.66057e-14
FBgn0020556	1825.93	-0.403751	0.147896	22.175	5.9984e-05
FBgn0020616	1422.57	1.74878	0.108833	525.124	1.71277e-113
FBgn0020618	61088.8	0.033924	0.0598049	21.4646	8.42946e-05
FBgn0020621	3538.03	0.281176	0.0892781	49.0408	1.27865e-10
FBgn0020626	695.783	-0.132429	0.114811	25.3682	1.29316e-05
FBgn0020633	3234.85	0.360067	0.0525786	75.8153	2.42303e-16
FBgn0020647	1561.35	0.662563	0.0978219	66.3565	2.57134e-14
FBgn0020653	1371.51	-0.358891	0.133915	25.7861	1.05734e-05
FBgn0020660	31503.3	0.259227	0.0633413	48.4851	1.6789e-10
FBgn0020767	276.372	0.144678	0.130836	43.5444	1.88584e-09
FBgn0020887	7524.45	-0.311621	0.062055	33.2358	2.8721e-07
FBgn0020909	1203.03	-0.0781257	0.118879	19.5191	0.0002135
FBgn0020910	85011.7	-0.00156632	0.058849	23.2686	3.54982e-05
FBgn0020930	807.743	-0.33911	0.0756153	21.8343	7.06185e-05
FBgn0021750	183.497	-0.756971	0.21768	30.6072	1.02833e-06
FBgn0021761	4236.93	-0.861853	0.11353	185.467	5.81692e-40
FBgn0021764	15392.5	-0.0955754	0.109009	31.1873	7.76269e-07
FBgn0021765	2088.54	0.977956	0.180084	48.796	1.44162e-10
FBgn0021768	776.024	0.105419	0.211677	14.2393	0.00259689
FBgn0021795	258.585	0.970857	0.127351	101.415	7.71447e-22
FBgn0021800	566.324	-1.38051	0.312608	32.1603	4.84165e-07
FBgn0021818	6617.59	0.0271909	0.0616585	61.2026	3.25291e-13
FBgn0021825	2713.67	-0.355575	0.10764	13.8453	0.00312344
FBgn0021847	1319.02	-0.324931	0.0898961	44.4924	1.18615e-09
FBgn0021872	1054.64	-0.311491	0.145226	20.5659	0.000129552
FBgn0021895	7759.55	-0.0467308	0.0765363	13.0328	0.00456624
FBgn0021906	4793.8	-0.396568	0.0642597	45.5976	6.90619e-10
FBgn0021944	1262.83	-0.799332	0.128756	54.3648	9.38033e-12
FBgn0021967	2779.63	0.200797	0.0662371	50.4373	6.44695e-11
FBgn0021979	7589.65	-0.1187	0.0562309	279.459	2.77234e-60
FBgn0021995	7011.23	0.199474	0.0578056	20.9662	0.00010699
FBgn0022029	1191.62	0.626826	0.136027	24.9208	1.60403e-05
FBgn0022097	355.205	0.573487	0.238869	58.8769	1.02128e-12
FBgn0022153	1124.02	0.47342	0.106162	104.727	1.49612e-22
FBgn0022213	1464.82	0.262368	0.0884169	27.0861	5.64772e-06
FBgn0022224	814.727	-0.0412472	0.0899922	19.5276	0.000212636
FBgn0022238	19629.9	0.0980802	0.0426486	38.8034	1.91037e-08
FBgn0022288	2988.65	0.641882	0.0747935	82.3863	9.44245e-18
FBgn0022338	6693.5	-0.323051	0.103527	29.825	1.50216e-06
FBgn0022343	695.583	-0.216707	0.0827656	13.223	0.00417835
FBgn0022359	448.855	-1.24646	0.10928	1694.1	0
FBgn0022724	517.641	0.183086	0.101492	18.9378	0.000281616
FBgn0022764	27942	-0.102951	0.0713524	26.692	6.83089e-06
FBgn0022893	114762	-0.0140735	0.0526333	14.907	0.00189785
FBgn0022936	332.59	0.476482	0.111319	39.076	1.67252e-08
FBgn0022942	10819.7	-0.11351	0.0502667	23.3245	3.45569e-05
FBgn0022959	10201	-0.0986495	0.0664126	12.9182	0.00481687
FBgn0022960	891.518	0.358955	0.105698	150.431	2.1269e-32
FBgn0022984	2486.8	-0.328578	0.0984406	31.0185	8.42438e-07
FBgn0022985	3428.92	-0.195036	0.0867158	18.2238	0.000395492
FBgn0023000	1823.91	0.37979	0.0988183	44.7862	1.02734e-09
FBgn0023001	1960.64	-0.430137	0.181691	17.6091	0.000529525
FBgn0023081	1678.93	0.162797	0.0851344	22.4377	5.2887e-05
FBgn0023097	6192.94	0.105082	0.0846044	17.2664	0.000622948
FBgn0023129	1729.41	-0.211753	0.17997	34.454	1.58879e-07
FBgn0023143	8248.31	0.353211	0.0999207	19.3173	0.000235052
FBgn0023167	2902.03	0.0899212	0.0876877	31.2262	7.61741e-07
FBgn0023169	853.619	-0.433167	0.0943559	88.002	5.8837e-19
FBgn0023171	1246.31	0.31905	0.148898	13.8534	0.00311159
FBgn0023174	7591.25	-0.124678	0.0815105	23.6914	2.89731e-05
FBgn0023175	5985.9	-0.690617	0.102191	65.3344	4.25434e-14
FBgn0023181	173.442	-0.817735	0.253239	12.6939	0.00534748
FBgn0023213	16313.2	0.242322	0.0765504	19.367	0.000229553
FBgn0023214	598.789	0.72852	0.164194	83.2498	6.16301e-18
FBgn0023215	458.65	-0.603045	0.203865	15.1935	0.00165854
FBgn0023388	3563.76	-0.0356333	0.0593525	40.0797	1.02486e-08
FBgn0023416	726.503	0.193358	0.114021	38.4559	2.26316e-08
FBgn0023458	948.511	-0.565861	0.164785	45.7356	6.45529e-10
FBgn0023506	329.247	-0.104154	0.158503	60.0479	5.74136e-13
FBgn0023507	604.538	-0.00948794	0.126861	214.031	3.91703e-46
FBgn0023511	2517.49	-0.7226	0.106564	76.2921	1.91493e-16
FBgn0023513	3615.34	0.261605	0.114119	37.4201	3.74975e-08
FBgn0023514	2277.45	0.0758836	0.110127	16.0625	0.00110099
FBgn0023516	141.164	-0.653862	0.15826	20.5655	0.000129578
FBgn0023518	3910.26	-0.396413	0.103322	27.4987	4.62734e-06
FBgn0023522	5367.16	0.0690582	0.0530345	30.2544	1.22008e-06
FBgn0023526	2582.98	0.560862	0.193626	17.1992	0.000643089
FBgn0023530	49.9626	0.466284	0.290716	36.3596	6.28568e-08
FBgn0023531	1055.24	-0.119681	0.172313	16.1976	0.00103296
FBgn0024150	9774.39	-0.883726	0.154547	55.0311	6.76223e-12
FBgn0024177	111.642	-0.734542	0.355415	32.7558	3.62622e-07
FBgn0024183	2554.24	-0.460683	0.169827	31.6011	6.35106e-07
FBgn0024187	2804.59	0.597499	0.0676578	108.473	2.33843e-23
FBgn0024191	1014.19	-0.0485901	0.0867478	356.361	6.25535e-77
FBgn0024196	1572.26	0.250025	0.0834091	56.5634	3.18503e-12
FBgn0024222	376.529	1.733	0.171008	155.612	1.62224e-33
FBgn0024234	3525.85	-0.30053	0.0923264	31.9149	5.45408e-07
FBgn0024236	8368.77	-0.670935	0.076849	85.7498	1.79142e-18
FBgn0024244	1147.81	0.462302	0.222896	12.7186	0.00528631
FBgn0024245	8410.12	-0.858151	0.0728662	145.872	2.04675e-31
FBgn0024248	1470.88	-0.513849	0.120545	29.0764	2.15817e-06
FBgn0024250	3330.71	-0.165441	0.0746374	13.8525	0.00311302
FBgn0024273	517.723	0.0903241	0.137537	18.1333	0.000412873
FBgn0024277	4779.81	-0.250389	0.121276	26.5555	7.29582e-06
FBgn0024314	2034.03	-0.0336923	0.0893316	72.3156	1.36242e-15
FBgn0024320	1731.2	-0.388433	0.178047	26.3772	7.95124e-06
FBgn0024321	188.031	-0.0908589	0.268718	63.9199	8.53812e-14
FBgn0024329	2392.22	-0.0635595	0.113468	138.626	7.47852e-30
FBgn0024330	1563.77	-0.970379	0.192475	30.8299	9.23109e-07
FBgn0024352	2626.8	0.619277	0.0646842	223.128	4.23267e-48
FBgn0024364	2032.7	0.221117	0.13918	29.3807	1.86264e-06
FBgn0024365	3830.88	-0.399634	0.0984804	21.9274	6.75399e-05
FBgn0024432	5818.62	0.0947224	0.0585316	38.142	2.63746e-08
FBgn0024491	2870.8	-0.0239995	0.053576	13.8841	0.00306726
FBgn0024509	1847.89	0.0203109	0.114507	779.207	1.39888e-168
FBgn0024510	1687.86	0.0259593	0.197246	13.6716	0.00338799
FBgn0024556	1825.62	0.582694	0.120914	52.2381	2.66481e-11
FBgn0024558	1104.18	0.342605	0.1127	117.088	3.26901e-25
FBgn0024733	59157.3	0.126978	0.0514133	41.7948	4.4353e-09
FBgn0024734	566.71	-0.720049	0.137911	30.1054	1.31138e-06
FBgn0024754	1577.83	0.561923	0.0894421	47.1508	3.22822e-10
FBgn0024804	4669.29	-0.187313	0.114324	72.4626	1.26711e-15
FBgn0024807	11040.8	0.0840031	0.104962	16.8126	0.000772294
FBgn0024814	8217.2	0.010583	0.0502412	19.7243	0.000193603
FBgn0024833	1363.7	-0.919224	0.228231	21.4727	8.39706e-05
FBgn0024841	392.336	-0.720592	0.209319	51.4286	3.96446e-11
FBgn0024909	1022.65	-0.199172	0.0929107	54.1039	1.06626e-11
FBgn0024912	360.679	-0.222519	0.146267	17.7642	0.000491939
FBgn0024947	5913.97	-0.487397	0.0603176	244.705	9.13931e-53
FBgn0024956	237.21	-0.0658971	0.143271	12.3437	0.00629382
FBgn0024958	2073.81	0.342649	0.0916023	34.1466	1.84488e-07
FBgn0024973	789.771	0.160913	0.0988169	100.748	1.07327e-21
FBgn0024984	4198.81	0.22414	0.0844478	43.9653	1.535e-09
FBgn0024991	110.032	-1.19934	0.259784	26.325	8.15378e-06
FBgn0024996	816.654	0.180902	0.124671	21.4446	8.51052e-05
FBgn0024997	79.0721	-0.142867	0.329332	25.105	1.46796e-05
FBgn0024998	1620.98	0.321776	0.0817372	123.318	1.48861e-26
FBgn0025185	373.263	-0.0362016	0.122118	12.4542	0.00597858
FBgn0025335	311.35	-0.716336	0.130958	30.1798	1.26493e-06
FBgn0025352	439.912	-0.820104	0.232118	90.8622	1.43008e-19
FBgn0025366	10628.3	0.123268	0.0611384	14.5721	0.00222137
FBgn0025381	864.155	-0.186444	0.104983	28.575	2.75062e-06
FBgn0025382	156.493	-0.214594	0.229641	16.7767	0.000785561
FBgn0025387	224.162	0.366958	0.173499	55.0444	6.71813e-12
FBgn0025388	1019.92	0.357535	0.165709	62.8309	1.45958e-13
FBgn0025394	3394.37	-0.655877	0.118917	47.6779	2.4935e-10
FBgn0025455	21488	-0.395271	0.0899036	38.9575	1.77201e-08
FBgn0025456	1764.97	0.195336	0.117498	86.6923	1.12427e-18
FBgn0025457	8111.14	0.0639345	0.0521568	39.8453	1.14905e-08
FBgn0025469	205.161	-0.398277	0.153205	15.3562	0.00153623
FBgn0025519	580.546	1.79916	0.15337	265.06	3.61491e-57
FBgn0025525	326.083	1.09288	0.293459	16.387	0.000944544
FBgn0025549	3812.7	0.131479	0.0953184	70.6788	3.05423e-15
FBgn0025558	44.365	-1.00806	0.280821	26.2209	8.57362e-06
FBgn0025571	12500.3	-0.206904	0.0744322	22.2393	5.81634e-05
FBgn0025574	3563.58	-0.0936042	0.0914849	12.3052	0.0064076
FBgn0025592	625.09	0.198959	0.0961828	37.7699	3.16189e-08
FBgn0025608	3762.26	-0.156763	0.120827	20.0461	0.000166049
FBgn0025615	2818.75	0.195923	0.0676647	148.436	5.72979e-32
FBgn0025621	321.102	-0.123089	0.115981	17.1968	0.000643845
FBgn0025628	186.807	0.205455	0.2164	19.6401	0.00020153
FBgn0025632	142.274	0.200312	0.185841	17.4663	0.000566619
FBgn0025637	11539.5	0.180017	0.0465656	38.0148	2.80618e-08
FBgn0025638	5371.34	-0.0835594	0.073743	35.3665	1.01928e-07
FBgn0025639	7460.16	-0.288526	0.0825264	18.9912	0.000274551
FBgn0025640	1204.74	-0.0987621	0.0913591	23.2547	3.57358e-05
FBgn0025674	2550.22	-0.273605	0.0824855	81.8825	1.21111e-17
FBgn0025676	131.629	0.394143	0.217828	21.8587	6.97998e-05
FBgn0025678	11942.1	-0.293911	0.107969	21.8978	6.85058e-05
FBgn0025682	738.562	0.501589	0.135829	44.4431	1.21506e-09
FBgn0025687	198.531	-0.495733	0.18592	24.0109	2.485e-05
FBgn0025700	530.366	-0.143433	0.112653	15.8351	0.00122575
FBgn0025702	124.775	0.233507	0.3579	31.2863	7.39883e-07
FBgn0025716	5234.81	0.0366347	0.0624772	81.5972	1.39443e-17
FBgn0025720	1080.88	-0.119751	0.0865116	27.516	4.58882e-06
FBgn0025725	2064.69	-0.0577113	0.0654696	57.3042	2.21297e-12
FBgn0025726	2845.84	-0.146518	0.154431	16.9348	0.000728892
FBgn0025739	577.054	-0.110829	0.19567	13.9402	0.00298763
FBgn0025742	119.787	0.619743	0.27617	13.6617	0.00340378
FBgn0025776	873.163	0.418284	0.134149	29.8949	1.45213e-06
FBgn0025781	5253.56	-0.00636781	0.0507167	19.3654	0.000229728
FBgn0025790	4242.74	0.438361	0.0988438	35.2613	1.07283e-07
FBgn0025800	1061.69	-0.402545	0.169846	15.4276	0.0014854
FBgn0025808	307.595	-0.592865	0.164064	44.4118	1.23386e-09
FBgn0025809	5312.27	-0.124814	0.0478606	35.4664	9.70906e-08
FBgn0025814	337.838	-0.440436	0.185039	34.1921	1.80457e-07
FBgn0025815	8246.22	0.271035	0.0983041	28.1703	3.34503e-06
FBgn0025820	40.879	-0.473321	0.358451	16.509	0.000891595
FBgn0025830	2136.87	-0.338554	0.0917863	20.1323	0.000159354
FBgn0025832	208.631	0.834888	0.178121	39.7125	1.22601e-08
FBgn0025836	2139.24	0.309671	0.122806	56.5776	3.16288e-12
FBgn0025865	4814.51	-0.511791	0.0706859	79.5759	3.78442e-17
FBgn0025866	1416.95	-0.447051	0.160394	28.319	3.11305e-06
FBgn0025874	475.891	0.444092	0.112123	165.837	1.00746e-35
FBgn0025885	405.388	-0.0749443	0.271765	16.479	0.000904349
FBgn0026015	2285.86	0.133943	0.103806	32.1355	4.90051e-07
FBgn0026059	3942.07	-0.603701	0.0678888	86.632	1.15825e-18
FBgn0026061	1648.92	-0.843669	0.213679	34.4486	1.59297e-07
FBgn0026077	65.772	1.84277	0.540372	29.3423	1.89757e-06
FBgn0026084	322.339	0.0467268	0.159341	18.6995	0.000315429
FBgn0026085	281.307	0.0179353	0.18663	29.8412	1.49037e-06
FBgn0026143	315.011	0.30527	0.152458	16.1431	0.00105989
FBgn0026144	2021.51	0.676162	0.136423	68.8832	7.40236e-15
FBgn0026179	6553.48	0.103013	0.134242	14.8977	0.00190623
FBgn0026181	4705.19	0.145407	0.0945216	51.0592	4.75203e-11
FBgn0026189	7852.2	-0.112397	0.0467075	99.1434	2.37502e-21
FBgn0026196	12669.4	-0.309292	0.0983848	13.5236	0.00363093
FBgn0026197	176.678	1.31349	0.314124	50.2591	7.03605e-11
FBgn0026206	947.283	-0.130259	0.11099	24.3231	2.13852e-05
FBgn0026238	2301.12	-1.01377	0.15408	45.4627	7.37766e-10
FBgn0026239	3578.4	0.0733369	0.159762	24.7545	1.73776e-05
FBgn0026250	5217.38	-0.387485	0.0935767	101.912	6.03175e-22
FBgn0026252	2458.39	-0.385202	0.129953	24.5071	1.95739e-05
FBgn0026259	1219.7	-0.368797	0.134498	87.7848	6.55068e-19
FBgn0026316	996.949	-0.8737	0.144744	39.8312	1.157e-08
FBgn0026317	3238.82	-0.278848	0.110509	57.1116	2.43269e-12
FBgn0026319	6873.3	0.551924	0.11436	24.0469	2.44228e-05
FBgn0026320	16387.9	0.27717	0.0722983	81.8525	1.22923e-17
FBgn0026323	1373.32	-0.131883	0.0732928	359.966	1.03675e-77
FBgn0026324	1994.91	-0.107223	0.059234	24.2276	2.23909e-05
FBgn0026326	6110.92	0.0500456	0.0510597	41.8047	4.41393e-09
FBgn0026361	23415.4	0.119992	0.0760788	28.8115	2.4532e-06
FBgn0026369	1528.98	0.01806	0.0725161	40.2887	9.25441e-09
FBgn0026372	67800.8	0.105869	0.057241	22.4814	5.17891e-05
FBgn0026378	750.89	-0.244674	0.129755	201.948	1.60025e-43
FBgn0026380	7294.19	-0.427528	0.0905695	34.9309	1.2599e-07
FBgn0026397	88.5004	0.0395576	0.353725	20.8838	0.000111293
FBgn0026409	16825.5	-0.0612817	0.068391	52.1495	2.78317e-11
FBgn0026411	414.629	0.154841	0.18968	12.9406	0.00476675
FBgn0026415	13422.1	0.408925	0.0446549	164.315	2.14743e-35
FBgn0026417	333.473	0.396412	0.19066	36.9981	4.60564e-08
FBgn0026418	3092.05	0.367575	0.167028	14.8897	0.00191339
FBgn0026427	10003.3	0.508875	0.103638	24.514	1.95094e-05
FBgn0026428	1209.39	-0.401058	0.12019	52.6006	2.23043e-11
FBgn0026431	2450.36	0.690011	0.084594	284.285	2.50379e-61
FBgn0026432	600.117	0.160337	0.110781	27.5489	4.51657e-06
FBgn0026433	194.808	-0.385165	0.230465	17.3271	0.00060529
FBgn0026441	936.428	-0.390081	0.163618	30.243	1.22683e-06
FBgn0026479	417.03	0.149003	0.119824	190.885	3.9307e-41
FBgn0026570	66.5955	-2.22198	0.316615	88.5203	4.55361e-19
FBgn0026573	4877.23	-0.354512	0.110813	20.0232	0.000167874
FBgn0026576	978.481	0.467002	0.0758585	53.3162	1.56978e-11
FBgn0026577	11769	-0.00398761	0.104441	32.8223	3.51104e-07
FBgn0026582	486.712	-1.54213	0.278121	32.0055	5.21954e-07
FBgn0026598	7661.16	0.0806092	0.0900621	45.9326	5.86173e-10
FBgn0026616	1780.64	-0.153163	0.0834742	102.235	5.13815e-22
FBgn0026619	337.973	0.109642	0.132812	43.685	1.76059e-09
FBgn0026634	691.856	-0.0715762	0.110421	44.9722	9.37947e-10
FBgn0026679	1184.39	-0.772353	0.081935	155.59	1.63967e-33
FBgn0026702	439.058	0.122628	0.132324	29.8424	1.48954e-06
FBgn0026713	5932.92	-0.270009	0.0825192	21.7141	7.48042e-05
FBgn0026722	5262.82	0.320724	0.0674812	25.0276	1.52364e-05
FBgn0026751	678.677	-0.263518	0.102316	41.5304	5.04678e-09
FBgn0026761	515.344	-0.940557	0.145533	130.998	3.2966e-28
FBgn0026777	10903	-0.367538	0.0559433	85.2334	2.31237e-18
FBgn0026873	512.391	-0.194173	0.137338	66.175	2.81181e-14
FBgn0026879	2845.01	0.0869181	0.0705903	40.1095	1.01003e-08
FBgn0027053	4245.81	-0.187147	0.0671391	50.0102	7.94925e-11
FBgn0027057	5184.3	-0.212413	0.0672569	12.6907	0.00535563
FBgn0027070	1406.79	1.20826	0.218101	38.8071	1.9069e-08
FBgn0027079	871.266	-0.103322	0.125254	302.944	2.2944e-65
FBgn0027080	4259.67	-0.568542	0.061306	90.1731	2.01087e-19
FBgn0027082	390.626	-0.422092	0.120819	38.2401	2.51429e-08
FBgn0027083	1372.54	0.0295751	0.0750421	15.6567	0.00133336
FBgn0027084	6736	-0.173908	0.0959077	115.909	5.86603e-25
FBgn0027085	743.171	-0.433579	0.138201	13.3185	0.00399609
FBgn0027086	8409.1	-0.289184	0.0858555	15.2934	0.00158235
FBgn0027087	2497.34	-0.971386	0.160751	68.8016	7.70629e-15
FBgn0027088	554.915	-0.724457	0.215939	14.888	0.00191491
FBgn0027094	1815.65	-0.121675	0.0837198	228.347	3.14907e-49
FBgn0027101	4486.48	0.369567	0.130712	19.8287	0.000184197
FBgn0027106	111.97	0.137115	0.373612	35.6458	8.89724e-08
FBgn0027108	25696	-0.00717652	0.0727406	75.3899	2.98904e-16
FBgn0027111	94.2824	0.595872	0.254739	34.7955	1.3457e-07
FBgn0027259	354.456	-0.116544	0.13004	18.2495	0.000390687
FBgn0027279	4218.18	-1.21808	0.116041	245.119	7.43998e-53
FBgn0027280	5000.62	-0.0974592	0.0458996	67.6088	1.38728e-14
FBgn0027296	802.801	0.496617	0.116419	93.4831	3.91094e-20
FBgn0027329	1517.35	-0.359734	0.195302	43.0212	2.43561e-09
FBgn0027334	526.874	0.437474	0.0948619	53.4703	1.45539e-11
FBgn0027335	619.267	0.485715	0.108116	80.4505	2.45697e-17
FBgn0027338	37502.4	0.0872012	0.0323481	56.305	3.61624e-12
FBgn0027348	149.003	-2.62	0.29689	134.02	7.35533e-29
FBgn0027356	197.854	0.990565	0.239317	23.6123	3.00958e-05
FBgn0027363	3623.34	-0.291474	0.140173	13.6263	0.00346063
FBgn0027453	1349.44	-0.219039	0.122352	26.4826	7.55694e-06
FBgn0027490	1406.6	-0.239943	0.0942001	13.8542	0.00311044
FBgn0027493	13570.7	-0.0795953	0.0657717	111.56	5.0656e-24
FBgn0027495	7060.94	0.159839	0.0498222	32.3834	4.34495e-07
FBgn0027496	1704.35	-0.197509	0.09891	17.6348	0.000523109
FBgn0027497	2662.45	0.17536	0.0763976	20.673	0.00012309
FBgn0027504	6281.38	-0.247816	0.0658711	57.3249	2.19058e-12
FBgn0027505	3106.8	-0.442385	0.0824386	111.535	5.12778e-24
FBgn0027506	685.057	0.11454	0.14627	47.5077	2.71037e-10
FBgn0027507	3304.45	-0.23786	0.111432	294.391	1.62781e-63
FBgn0027509	2820.95	0.716047	0.131975	56.66	3.03737e-12
FBgn0027513	254.21	0.567069	0.144345	16.6681	0.000826955
FBgn0027515	895.256	-0.308312	0.0799519	28.5102	2.83811e-06
FBgn0027521	494.67	-0.353467	0.132181	24.6682	1.81139e-05
FBgn0027525	6285.59	0.351277	0.0573427	40.0001	1.06545e-08
FBgn0027526	2713.29	0.437409	0.0866791	31.5722	6.44052e-07
FBgn0027528	2820.42	-0.127462	0.126788	12.7356	0.0052447
FBgn0027532	4897.06	-0.306218	0.131475	33.399	2.65321e-07
FBgn0027535	3903.82	-0.124543	0.0745089	86.4858	1.24508e-18
FBgn0027537	6803.56	-0.0636728	0.0783018	84.3944	3.50056e-18
FBgn0027539	215.064	0.609876	0.203006	50.9789	4.9429e-11
FBgn0027547	2381.63	0.332231	0.0772754	19.7054	0.000195359
FBgn0027548	5229.78	-0.916642	0.194898	23.6156	3.00481e-05
FBgn0027553	2035.28	0.0784561	0.140544	31.5703	6.44655e-07
FBgn0027554	1254.24	-0.565589	0.0891247	181.423	4.34708e-39
FBgn0027558	402.343	0.214994	0.164214	29.5188	1.74217e-06
FBgn0027561	1909.65	0.0225214	0.0865602	31.5284	6.5791e-07
FBgn0027564	487.022	-0.0468506	0.121655	27.998	3.63546e-06
FBgn0027567	25846.6	-0.0646205	0.096067	15.8099	0.0012404
FBgn0027569	336.952	-1.02051	0.127332	81.0258	1.84922e-17
FBgn0027572	280.001	0.0102394	0.14304	62.7758	1.49968e-13
FBgn0027574	1617.03	0.287594	0.0872379	35.4858	9.61799e-08
FBgn0027579	2458.21	-0.201555	0.140061	15.8269	0.00123049
FBgn0027583	127.374	1.37131	0.186232	85.4668	2.06044e-18
FBgn0027588	20963.2	-0.196735	0.0678858	15.5722	0.00138756
FBgn0027592	6129.47	-0.0446877	0.054258	15.4512	0.00146901
FBgn0027594	1013.22	0.290279	0.0941452	56.3691	3.50417e-12
FBgn0027596	1022.34	3.39411	0.737409	19.1303	0.000256949
FBgn0027597	242.138	-0.934051	0.142134	72.3795	1.32014e-15
FBgn0027598	2272.48	0.60284	0.120717	110.179	1.00407e-23
FBgn0027599	617.534	0.269762	0.13586	13.0772	0.00447269
FBgn0027600	69.7915	2.23403	0.266967	200.461	3.35314e-43
FBgn0027601	268.179	-0.31653	0.266936	30.4796	1.09394e-06
FBgn0027609	263.196	-0.195651	0.134855	15.0771	0.00175196
FBgn0027610	214.255	0.561169	0.188949	36.2667	6.57642e-08
FBgn0027611	5458.39	2.2107	0.0903644	566.047	2.31002e-122
FBgn0027616	4297.2	-0.516647	0.112815	43.8407	1.63144e-09
FBgn0027617	945.539	0.104164	0.080473	31.9586	5.33977e-07
FBgn0027619	1192.12	0.450811	0.0837952	31.6149	6.30876e-07
FBgn0027621	3257.3	-0.362337	0.0984976	19.4314	0.000222613
FBgn0027655	922.316	0.830417	0.180714	44.7445	1.04851e-09
FBgn0027657	1774.92	0.501194	0.143881	38.6745	2.03426e-08
FBgn0027660	10449.3	0.304949	0.0871111	45.5301	7.13836e-10
FBgn0027779	3406.22	0.259244	0.0802293	16.2277	0.0010184
FBgn0027780	372.263	1.19283	0.16744	102.287	5.00917e-22
FBgn0027783	9125.17	-0.341234	0.162069	13.8891	0.00306003
FBgn0027788	89.3378	0.96601	1.69399	619.132	7.17299e-134
FBgn0027793	178.46	0.663351	0.151751	24.78	1.71652e-05
FBgn0027794	754.567	-1.06704	0.0988573	123.196	1.58155e-26
FBgn0027836	643.321	-0.364962	0.159744	25.3625	1.29675e-05
FBgn0027841	2800.75	0.111584	0.0630292	18.3659	0.000369668
FBgn0027864	357.393	0.497296	0.129688	18.8729	0.000290454
FBgn0027865	1879.52	0.83807	0.142104	36.557	5.70946e-08
FBgn0027872	108.577	-0.0988166	0.277033	30.434	1.11838e-06
FBgn0027885	10870.3	-0.252504	0.0726788	12.2604	0.00654246
FBgn0027903	403.161	1.47646	0.182144	96.9821	6.92313e-21
FBgn0027932	54306.1	0.166178	0.0470125	23.9661	2.53901e-05
FBgn0027948	4860.08	-0.370055	0.10238	23.1126	3.82577e-05
FBgn0027950	1355.49	-0.100128	0.16217	13.258	0.00411056
FBgn0028292	1137.22	-0.0494435	0.0997283	67.0971	1.78518e-14
FBgn0028325	433.501	-0.225176	0.185876	89.2727	3.13886e-19
FBgn0028327	2821.69	-0.0724341	0.0955025	16.6063	0.000851483
FBgn0028331	20487.1	-0.382877	0.064286	58.126	1.47743e-12
FBgn0028336	352.77	0.333825	0.194367	115.875	5.96532e-25
FBgn0028343	5885.19	0.263634	0.128743	60.4078	4.80965e-13
FBgn0028371	11576.1	-0.714196	0.166983	30.8399	9.18654e-07
FBgn0028372	584.183	-1.01375	0.109024	108.246	2.61694e-23
FBgn0028375	1517.69	0.0704855	0.126976	36.3924	6.18593e-08
FBgn0028380	182.068	0.297129	0.244381	151.925	1.01287e-32
FBgn0028382	1245.11	-0.493353	0.123361	24.684	1.79773e-05
FBgn0028387	1374.89	0.336882	0.0929254	15.0915	0.0017401
FBgn0028394	84.5825	-2.71113	0.429727	40.9671	6.6451e-09
FBgn0028397	827.312	-1.34057	0.217741	81.3541	1.5724e-17
FBgn0028425	2339.88	0.169011	0.139214	24.2026	2.26611e-05
FBgn0028426	1043.93	0.209682	0.111357	22.3318	5.5642e-05
FBgn0028429	2186.01	0.164975	0.0632762	26.9339	6.07814e-06
FBgn0028434	39.7507	-3.38266	0.377706	120.341	6.51748e-26
FBgn0028436	448.748	0.13335	0.139052	39.772	1.19092e-08
FBgn0028468	1930.18	0.426431	0.0878891	89.6614	2.58984e-19
FBgn0028471	6165.21	0.172556	0.123042	23.5	3.17636e-05
FBgn0028473	26655.8	0.409716	0.055411	75.501	2.82955e-16
FBgn0028474	3654.07	0.0613167	0.167214	37.2533	4.06721e-08
FBgn0028475	1019.72	-0.296951	0.102569	25.9259	9.88442e-06
FBgn0028476	696.669	-0.401309	0.119883	21.6429	7.74001e-05
FBgn0028479	6854.78	-1.34202	0.147112	89.214	3.23129e-19
FBgn0028480	2472.21	-0.289167	0.0795145	77.1063	1.2811e-16
FBgn0028484	12006	-0.0291693	0.0601003	45.3626	7.7484e-10
FBgn0028487	1603.55	0.301817	0.0952634	21.9437	6.70129e-05
FBgn0028490	3102.29	-0.434775	0.0705036	126.107	3.73208e-27
FBgn0028491	783.113	0.65074	0.224821	68.1586	1.05799e-14
FBgn0028497	431.482	-0.493371	0.101628	61.9672	2.23285e-13
FBgn0028507	761.024	0.406674	0.114608	19.0551	0.000266317
FBgn0028519	7600.15	0.529251	0.228008	30.6858	9.89882e-07
FBgn0028523	9892.18	-0.5591	0.12065	37.6944	3.28046e-08
FBgn0028539	7961.12	-0.2761	0.0550469	150.806	1.76551e-32
FBgn0028540	186.063	0.609418	0.245956	12.7194	0.00528452
FBgn0028541	1268.67	-0.48582	0.133036	15.0272	0.00179352
FBgn0028546	1104.39	-0.855738	0.16459	40.4987	8.35293e-09
FBgn0028552	152.833	-0.286724	0.193646	29.5989	1.67589e-06
FBgn0028563	625.93	-0.998791	0.133509	81.218	1.68169e-17
FBgn0028577	9625.5	-0.327799	0.0880477	22.0909	6.24509e-05
FBgn0028579	1623.05	-0.219873	0.0996206	15.0718	0.00175627
FBgn0028582	2578.59	0.303764	0.0926299	68.4835	9.01464e-15
FBgn0028648	822.531	-0.015363	0.11039	18.9545	0.000279388
FBgn0028662	1433.03	0.249257	0.109498	12.9793	0.00468154
FBgn0028663	691.972	0.239089	0.0984041	34.4411	1.59876e-07
FBgn0028664	903.313	-0.0868024	0.139748	14.1266	0.0027378
FBgn0028671	5839.06	-0.419159	0.118423	26.7031	6.79452e-06
FBgn0028683	1496.61	0.519248	0.0794383	58.4971	1.23101e-12
FBgn0028684	1860.43	-0.171096	0.135487	18.5452	0.000339447
FBgn0028685	10246.6	-0.12474	0.0765496	57.2075	2.32069e-12
FBgn0028686	2993.75	-1.37308	0.113493	250.854	4.27629e-54
FBgn0028687	3784.84	-0.43089	0.153412	35.8225	8.16422e-08
FBgn0028688	1239.5	0.240306	0.115253	47.5002	2.72028e-10
FBgn0028689	7921.04	-0.70807	0.106403	72.9718	9.85637e-16
FBgn0028690	2453.97	0.0428888	0.108272	58.7519	1.08608e-12
FBgn0028693	6281.06	-0.583956	0.127511	24.2609	2.20346e-05
FBgn0028697	44470	0.135095	0.0602624	18.7748	0.000304339
FBgn0028703	540.644	0.314114	0.125494	36.374	6.24171e-08
FBgn0028708	2326.05	-0.0412071	0.137328	28.6351	2.6718e-06
FBgn0028717	3377.05	-0.345047	0.0642869	36.916	4.79368e-08
FBgn0028734	1645.06	-0.18721	0.08585	79.1235	4.73196e-17
FBgn0028740	364.778	1.30288	0.265632	36.4733	5.94702e-08
FBgn0028743	1335.98	-1.01934	0.207584	39.881	1.12922e-08
FBgn0028789	2645.02	-0.210552	0.0996919	18.9577	0.000278963
FBgn0028833	1934.84	0.518072	0.11141	23.0628	3.91842e-05
FBgn0028895	661.706	0.070648	0.0959909	23.5263	3.1366e-05
FBgn0028896	30.1174	-0.0514373	0.416408	25.2641	1.35964e-05
FBgn0028897	138.904	0.10308	0.241802	137.807	1.12276e-29
FBgn0028916	147.685	0.374757	0.278342	142.278	1.21965e-30
FBgn0028926	1019.09	-0.204569	0.105035	33.1174	3.04214e-07
FBgn0028932	309.659	0.018034	0.15789	17.1186	0.000668129
FBgn0028938	187.084	0.675396	0.246859	28.1863	3.3192e-06
FBgn0028952	551.379	-1.2204	0.149074	93.4601	3.95573e-20
FBgn0028953	10413.5	-0.254426	0.0500408	37.45	3.6955e-08
FBgn0028956	273.021	-0.646117	0.143252	120.123	7.26006e-26
FBgn0028962	771.804	0.58228	0.102788	32.3622	4.38974e-07
FBgn0028965	855.065	-0.781757	0.121407	86.4883	1.24354e-18
FBgn0028968	1541.34	-0.0721676	0.0909739	16.519	0.000887402
FBgn0028969	613.86	-0.745696	0.166349	34.9881	1.22534e-07
FBgn0028970	663.979	-0.197324	0.0939671	32.1673	4.82534e-07
FBgn0028980	512.209	-0.231144	0.109546	58.0386	1.5423e-12
FBgn0028982	31506.4	-0.410738	0.0798874	28.3012	3.13997e-06
FBgn0028983	498.227	1.10089	0.164667	51.9712	3.03767e-11
FBgn0028984	694.533	-0.509419	0.192392	48.481	1.68227e-10
FBgn0028990	2716.04	0.193215	0.0802718	66.289	2.65821e-14
FBgn0028992	378.514	-0.776374	0.151002	101.445	7.59942e-22
FBgn0029002	355.101	-0.767129	0.183994	90.4983	1.71206e-19
FBgn0029079	1456.35	-0.409788	0.129518	13.1288	0.00436614
FBgn0029082	530.364	1.53134	0.282537	158.585	3.70232e-34
FBgn0029088	2072.93	-0.940544	0.136751	117.211	3.07674e-25
FBgn0029092	1035.23	-0.549909	0.120381	99.0961	2.43137e-21
FBgn0029093	13258.1	-0.108722	0.044381	53.5127	1.42541e-11
FBgn0029094	2774.71	-0.1467	0.0762219	12.4441	0.00600688
FBgn0029095	894.282	0.619371	0.113503	33.2991	2.78518e-07
FBgn0029114	10692.5	0.749013	0.101085	77.0459	1.31988e-16
FBgn0029117	114.822	-0.00613296	0.211197	17.8132	0.000480646
FBgn0029121	950.197	-0.0580034	0.101683	33.9882	1.99257e-07
FBgn0029123	13766.9	0.224014	0.08622	48.3041	1.83468e-10
FBgn0029131	105.8	-0.479662	0.277604	34.5819	1.49302e-07
FBgn0029133	5265.45	-0.194035	0.0936947	29.9596	1.4073e-06
FBgn0029134	8782.61	-0.088197	0.116517	15.7283	0.00128908
FBgn0029157	3517.4	-0.282068	0.067468	20.5264	0.000132022
FBgn0029158	487.525	-0.933844	0.121944	58.4363	1.26836e-12
FBgn0029174	414.917	-0.137473	0.165852	70.5605	3.23773e-15
FBgn0029175	451.254	-0.668676	0.123684	170.359	1.06435e-36
FBgn0029502	196.704	-0.218879	0.156762	39.3887	1.43587e-08
FBgn0029503	1234.47	0.228376	0.110346	15.0494	0.00177488
FBgn0029506	1501.58	1.19544	0.0870759	481.623	4.5826e-104
FBgn0029512	6905.16	-0.260873	0.0804652	18.2965	0.000382053
FBgn0029524	23.7706	-1.15207	0.409035	16.0587	0.00110301
FBgn0029525	2306.83	0.486124	0.102972	32.7406	3.65311e-07
FBgn0029594	506.72	-0.153006	0.144117	29.9581	1.40834e-06
FBgn0029648	71.1408	-5.38508	0.479836	247.489	2.28518e-53
FBgn0029664	498.729	0.495717	0.151557	31.698	6.05943e-07
FBgn0029666	964.634	0.535165	0.131391	55.7706	4.70219e-12
FBgn0029672	2142.48	-1.80261	0.103555	404.215	2.70477e-87
FBgn0029676	7255.53	-0.0128553	0.09267	66.4567	2.44746e-14
FBgn0029685	1727.24	-0.645148	0.2674	18.218	0.000396587
FBgn0029686	1375.62	-0.121255	0.0765766	83.6309	5.10503e-18
FBgn0029687	11869.9	-0.185722	0.103773	63.3408	1.13552e-13
FBgn0029688	1892.26	-0.0182064	0.104734	24.2688	2.19515e-05
FBgn0029689	109.272	-1.47392	0.21494	71.4194	2.11978e-15
FBgn0029709	1379	-0.251195	0.121576	42.9652	2.50321e-09
FBgn0029710	122.491	-0.252333	0.294333	44.553	1.15146e-09
FBgn0029711	491.975	0.646698	0.115746	41.9506	4.11024e-09
FBgn0029714	968.936	-0.216195	0.0714502	90.9971	1.33775e-19
FBgn0029718	529.999	1.51094	0.122796	164.168	2.3099e-35
FBgn0029736	464.983	-0.264393	0.0990092	48.5896	1.5951e-10
FBgn0029737	224.307	-1.14611	0.238293	31.8282	5.68849e-07
FBgn0029750	155.687	0.869319	0.236779	51.1423	4.56228e-11
FBgn0029751	50.3504	0.0544887	0.364873	28.1611	3.36002e-06
FBgn0029763	6932.01	-0.548573	0.131115	104.083	2.05813e-22
FBgn0029771	406.098	-0.245014	0.241092	39.9505	1.09155e-08
FBgn0029778	1114.96	-0.147421	0.0974933	33.7865	2.1978e-07
FBgn0029785	28525.2	0.10433	0.056063	24.8688	1.64474e-05
FBgn0029789	487.43	-0.0195907	0.126467	30.817	9.28892e-07
FBgn0029798	1061.22	0.0501995	0.144921	18.4283	0.000358851
FBgn0029799	132.497	0.660794	0.204895	25.2794	1.34966e-05
FBgn0029800	536.045	-0.270525	0.14025	127.23	2.13753e-27
FBgn0029804	62.7608	0.0964885	0.460704	21.6041	7.88495e-05
FBgn0029819	317.315	0.385711	0.120197	37.5937	3.44552e-08
FBgn0029820	1888.74	-0.0260634	0.0572826	27.4542	4.72803e-06
FBgn0029821	119.992	-0.1448	0.174741	31.654	6.19006e-07
FBgn0029822	321.711	-0.834586	0.17954	33.0151	3.19711e-07
FBgn0029823	117.398	-0.938192	0.220647	24.0087	2.48757e-05
FBgn0029826	48.2004	0.388161	0.37787	25.7595	1.07095e-05
FBgn0029833	2391.82	-0.289701	0.0576168	65.0214	4.96338e-14
FBgn0029834	271.16	0.755521	0.202195	612.257	2.21972e-132
FBgn0029840	2351.29	-0.157906	0.134952	13.5166	0.00364268
FBgn0029853	231.527	-0.0176303	0.159613	14.1399	0.00272073
FBgn0029854	19.4242	-1.80668	0.524793	13.9031	0.00304012
FBgn0029856	143.311	0.284756	0.372246	28.807	2.45862e-06
FBgn0029858	177.57	0.582091	0.204874	15.7068	0.00130222
FBgn0029861	722.86	0.521163	0.118075	93.9339	3.12905e-20
FBgn0029866	53.7329	-0.897551	0.394858	54.0864	1.07546e-11
FBgn0029868	1896.9	-0.279069	0.153535	123.15	1.6176e-26
FBgn0029870	2890.32	-2.30357	0.0765867	1530.71	0
FBgn0029873	4614.49	0.108505	0.0579089	38.6197	2.08936e-08
FBgn0029874	251.09	1.96058	0.221206	93.71	3.49572e-20
FBgn0029879	186.364	1.21466	0.202491	82.2366	1.01672e-17
FBgn0029881	566.121	1.92912	0.194156	122.496	2.23765e-26
FBgn0029888	1977.28	0.13348	0.0876426	14.9839	0.00183045
FBgn0029891	1527.01	-0.158839	0.0967552	19.2041	0.000248077
FBgn0029892	131.705	-0.589098	0.22094	21.2324	9.42013e-05
FBgn0029897	39982	0.133891	0.0582292	18.4888	0.000348683
FBgn0029903	22042.3	-0.25694	0.0569462	47.4003	2.85672e-10
FBgn0029906	818.657	0.0912041	0.116899	54.1414	1.04676e-11
FBgn0029912	286.135	0.284136	0.230621	18.7454	0.000308615
FBgn0029915	668.115	-1.19434	0.206931	37.6601	3.33573e-08
FBgn0029924	952.09	-0.244304	0.150498	41.5935	4.89363e-09
FBgn0029928	81.7776	0.465256	0.283993	19.4622	0.000219369
FBgn0029929	278.805	0.373056	0.126492	22.3099	5.62287e-05
FBgn0029931	3594.56	0.271462	0.156074	19.5548	0.000209896
FBgn0029935	1069.98	-0.248564	0.170064	29.0051	2.23395e-06
FBgn0029937	136.96	1.5025	0.215402	68.5237	8.83772e-15
FBgn0029942	273.467	0.664991	0.487761	930.354	2.30613e-201
FBgn0029970	3465.36	0.265605	0.0927614	51.9535	3.06419e-11
FBgn0029975	1115.7	-0.612872	0.133458	33.5406	2.47678e-07
FBgn0029976	237.326	-0.20743	0.160755	15.9152	0.00118028
FBgn0029979	4179.84	0.742574	0.0980264	113.35	2.08594e-24
FBgn0029992	2603.78	0.3966	0.0613622	114.133	1.41464e-24
FBgn0029996	17897.8	0.310483	0.189314	28.429	2.95177e-06
FBgn0029997	836.156	-0.51303	0.144081	43.611	1.82546e-09
FBgn0029999	841.076	3.69494	0.160785	930.299	2.37045e-201
FBgn0030000	3187.49	-0.0174115	0.0672726	18.9243	0.000283434
FBgn0030003	756.872	0.379155	0.107988	19.4807	0.00021744
FBgn0030006	611.09	0.305835	0.123312	21.1415	9.83884e-05
FBgn0030007	253.949	-0.323027	0.136651	35.1053	1.15742e-07
FBgn0030018	1018.06	-0.216001	0.0945948	25.925	9.88839e-06
FBgn0030025	130.116	-0.95259	0.257624	23.0783	3.8893e-05
FBgn0030026	190.119	1.40946	0.187346	119.264	1.11152e-25
FBgn0030028	1101.81	1.02633	0.150771	62.644	1.60021e-13
FBgn0030030	3312.99	0.279167	0.10292	15.2788	0.00159326
FBgn0030034	11253.6	-0.329482	0.0744149	21.4833	8.35437e-05
FBgn0030035	5589.72	-0.24063	0.0405072	35.653	8.8662e-08
FBgn0030038	14899.7	0.039374	0.0656945	27.8406	3.92279e-06
FBgn0030048	185.461	-0.481234	0.159373	65.7754	3.42365e-14
FBgn0030049	6342.06	-0.61786	0.192897	27.2588	5.19588e-06
FBgn0030055	498.336	-0.321794	0.123494	13.6437	0.00343253
FBgn0030056	376.232	0.065799	0.152507	61.7338	2.50464e-13
FBgn0030057	783.288	0.18274	0.101081	40.5129	8.29528e-09
FBgn0030060	3883.6	0.0951042	0.0725591	103.854	2.30543e-22
FBgn0030061	2618.36	0.188853	0.0937729	21.2346	9.41001e-05
FBgn0030063	1301.51	0.638533	0.0957813	109.388	1.48609e-23
FBgn0030066	164.408	0.626636	0.177802	18.6568	0.000321899
FBgn0030067	2028.72	-0.076744	0.0662322	75.5361	2.78105e-16
FBgn0030081	309.631	-0.878216	0.111092	75.034	3.56305e-16
FBgn0030086	3043.95	0.00245006	0.0597228	99.744	1.76413e-21
FBgn0030087	1108.72	-0.626956	0.113285	174.3	1.50098e-37
FBgn0030089	951.916	-0.820925	0.103947	127.511	1.86005e-27
FBgn0030090	1315.53	0.485856	0.160931	13.2663	0.00409464
FBgn0030092	221.739	0.0661975	0.181333	19.63	0.000202506
FBgn0030093	12433.7	-0.587838	0.0807776	85.3695	2.16188e-18
FBgn0030096	1291.98	0.12986	0.0993367	67.1395	1.74822e-14
FBgn0030101	86.9235	-0.0739267	0.247785	24.0933	2.38842e-05
FBgn0030109	5394.42	-0.129397	0.161731	12.8761	0.00491227
FBgn0030114	527.399	0.2469	0.108908	17.9405	0.000452453
FBgn0030117	68.3972	-0.011982	0.233806	16.7191	0.000807246
FBgn0030120	68.3646	0.721366	0.250405	25.0905	1.4782e-05
FBgn0030122	2112.76	-0.159452	0.0853426	118.571	1.56763e-25
FBgn0030136	27588.5	0.0488948	0.050395	13.132	0.00435975
FBgn0030141	1088.62	0.862732	0.276417	20.8915	0.000110882
FBgn0030151	8465.89	-0.362602	0.0468511	83.9663	4.32545e-18
FBgn0030170	547.559	-0.526235	0.161933	17.2319	0.000633202
FBgn0030174	1048.43	-1.24939	0.116532	485.313	7.26793e-105
FBgn0030177	1409.91	-1.33062	0.0815946	418.084	2.67746e-90
FBgn0030178	68.2933	-0.335473	0.289193	19.307	0.000236204
FBgn0030183	62.1512	-0.0033863	0.28843	24.2652	2.19898e-05
FBgn0030196	538.398	0.379264	0.114654	12.5429	0.00573687
FBgn0030217	624.658	0.459022	0.0935877	47.0507	3.39042e-10
FBgn0030228	222.023	-0.0963549	0.262073	57.937	1.62132e-12
FBgn0030241	3012.13	0.0577471	0.100213	37.7071	3.26018e-08
FBgn0030245	6267.68	0.0884395	0.0592995	19.1553	0.000253907
FBgn0030246	697.825	0.00640743	0.0911927	23.7784	2.77876e-05
FBgn0030251	1192.87	0.315075	0.129519	19.3195	0.000234804
FBgn0030268	1159.07	-0.547422	0.190365	28.1494	3.37893e-06
FBgn0030274	1080.09	-0.330476	0.0894487	20.2233	0.00015258
FBgn0030276	251.827	-0.00349967	0.157529	99.1105	2.41407e-21
FBgn0030286	434.361	-0.468066	0.122995	34.8428	1.31509e-07
FBgn0030293	4176.01	-0.364962	0.0685555	32.1716	4.81519e-07
FBgn0030294	938.942	0.396496	0.137868	1031.72	2.36817e-223
FBgn0030305	170.612	-4.70621	0.282574	481.74	4.32265e-104
FBgn0030314	1210.71	-0.0809394	0.0933176	20.0151	0.000168522
FBgn0030316	156.228	-0.663939	0.183628	19.7299	0.000193085
FBgn0030318	4205.92	-0.135108	0.0713314	12.5203	0.00579764
FBgn0030320	2109.24	-0.28933	0.0713458	93.3545	4.16779e-20
FBgn0030327	915.926	0.0873103	0.106221	17.9221	0.000456434
FBgn0030328	38076.8	-0.0487509	0.034111	14.432	0.00237242
FBgn0030329	3757.08	-0.686414	0.0724991	103.025	3.47542e-22
FBgn0030330	675.861	0.0567319	0.116318	22.9807	4.07579e-05
FBgn0030336	6433.38	-0.551578	0.0942659	83.32	5.95302e-18
FBgn0030343	1038.47	0.217703	0.113262	36.1512	6.95707e-08
FBgn0030344	1705.61	0.585002	0.169318	14.6782	0.00211336
FBgn0030350	707.517	-0.881329	0.169558	29.4713	1.78274e-06
FBgn0030351	141.644	0.269848	0.183917	17.6726	0.000513795
FBgn0030362	159.724	0.323605	0.142607	185.078	7.05902e-40
FBgn0030364	2214	-0.252518	0.0824502	48.7709	1.4595e-10
FBgn0030365	4231.55	0.0663713	0.0725178	25.4813	1.22463e-05
FBgn0030373	1153.19	0.655897	0.159289	39.4927	1.36484e-08
FBgn0030403	721.697	0.262843	0.094285	12.8428	0.00498917
FBgn0030406	784.432	1.64546	0.153187	149.853	2.83475e-32
FBgn0030410	442.414	-0.121694	0.105985	200.298	3.63696e-43
FBgn0030411	134.316	0.100288	0.199377	14.0869	0.00278918
FBgn0030432	216.06	0.695452	0.202633	58.421	1.27796e-12
FBgn0030433	754.64	0.318391	0.13199	14.0492	0.00283896
FBgn0030434	1029.8	-0.0337394	0.0901124	22.8382	4.36445e-05
FBgn0030447	482.365	-0.18909	0.107596	25.3909	1.27912e-05
FBgn0030459	82.5243	2.01226	0.462671	28.3788	3.02428e-06
FBgn0030460	323.158	0.802161	0.140993	34.9822	1.22882e-07
FBgn0030468	5247.57	-0.08478	0.0841281	17.9628	0.000447682
FBgn0030474	1554.1	-0.116324	0.0791717	36.7505	5.19599e-08
FBgn0030478	171.098	-0.497609	0.166478	50.2151	7.18935e-11
FBgn0030479	3330.75	-0.342631	0.118611	21.8647	6.95982e-05
FBgn0030484	73.4139	-0.173911	0.292823	33.1884	2.93897e-07
FBgn0030486	8186.96	0.411523	0.196945	12.2565	0.00655409
FBgn0030502	616.935	-1.25548	0.162411	63.8059	9.03115e-14
FBgn0030503	1643.37	0.315023	0.0688814	62.3668	1.83421e-13
FBgn0030504	13209	0.562529	0.0757224	80.4166	2.49848e-17
FBgn0030510	619.938	-0.557428	0.180575	24.1999	2.26914e-05
FBgn0030512	1277.6	0.447506	0.111603	217.734	6.20179e-47
FBgn0030514	260.14	0.0882325	0.158657	27.0303	5.80175e-06
FBgn0030519	586.262	0.596248	0.132005	129.986	5.44492e-28
FBgn0030520	21900	0.00730858	0.049157	186.793	3.00883e-40
FBgn0030529	2392.86	0.476154	0.104225	26.2984	8.25942e-06
FBgn0030530	865.79	0.43785	0.0930513	77.7256	9.4363e-17
FBgn0030545	662.755	-0.94082	0.129044	139.762	4.2548e-30
FBgn0030551	1434	0.832428	0.163863	84.4164	3.46283e-18
FBgn0030552	172.35	-1.30171	0.227011	33.0792	3.0992e-07
FBgn0030554	288.472	0.194665	0.126177	112.401	3.3383e-24
FBgn0030555	389.741	-0.416137	0.12997	38.0985	2.69401e-08
FBgn0030556	4355.44	0.258634	0.0632639	17.5524	0.000543954
FBgn0030571	375.831	0.727242	0.139764	28.6521	2.64987e-06
FBgn0030572	201.625	0.538875	0.149797	27.8521	3.90119e-06
FBgn0030582	1031.84	-0.761214	0.155518	24.2195	2.24776e-05
FBgn0030583	62.4839	-1.28118	0.391135	58.9821	9.69789e-13
FBgn0030605	1528.04	0.180432	0.071599	19.2773	0.00023958
FBgn0030608	336.464	0.183782	0.185469	29.035	2.20186e-06
FBgn0030616	34065.4	0.0484261	0.0594086	15.9481	0.00116211
FBgn0030625	1359.22	0.101504	0.114043	42.2852	3.49016e-09
FBgn0030628	1414.99	-0.00313281	0.100653	108.616	2.17859e-23
FBgn0030629	397.187	-1.04131	0.339335	78.8449	5.42977e-17
FBgn0030630	2972.21	0.0261241	0.0898582	30.8532	9.1274e-07
FBgn0030631	9040.22	-0.35364	0.0572444	45.2397	8.22836e-10
FBgn0030648	1600.44	-0.585389	0.112875	27.5402	4.53548e-06
FBgn0030653	41.1828	3.24069	0.462293	112.67	2.92205e-24
FBgn0030655	1089.4	-0.984126	0.159546	150.726	1.83727e-32
FBgn0030657	700.075	-1.79354	0.102068	312.961	1.55785e-67
FBgn0030658	2438.29	0.365192	0.112638	109.128	1.69028e-23
FBgn0030661	88.6129	-0.771194	0.293679	101.718	6.63701e-22
FBgn0030662	169.592	-0.798125	0.232816	130.181	4.94496e-28
FBgn0030666	180.75	0.648318	0.157282	25.8042	1.04812e-05
FBgn0030672	8830.96	0.275906	0.0738	53.5442	1.40352e-11
FBgn0030674	7114.37	-0.0622038	0.123474	42.1429	3.74148e-09
FBgn0030678	440.344	0.315027	0.143875	71.611	1.92861e-15
FBgn0030683	274.414	-0.67318	0.215095	34.9964	1.2204e-07
FBgn0030684	45.7588	2.37821	0.417234	50.6465	5.8184e-11
FBgn0030687	188.297	-0.376914	0.353556	17.454	0.000569949
FBgn0030692	1924.03	-0.274584	0.085148	38.2176	2.54197e-08
FBgn0030693	3221.12	-0.190999	0.112838	26.764	6.59751e-06
FBgn0030694	113.167	-0.849617	0.257118	28.2092	3.28274e-06
FBgn0030701	1207.33	-0.31398	0.115623	13.6893	0.00336004
FBgn0030703	2058.65	-0.370453	0.119428	12.8685	0.00492985
FBgn0030710	983.693	-0.420792	0.192157	15.2605	0.00160706
FBgn0030711	1125.16	-1.05514	0.113061	92.2056	7.3579e-20
FBgn0030716	592.906	-0.414068	0.197142	131.558	2.49608e-28
FBgn0030717	754.044	0.30835	0.0895181	17.2594	0.000625018
FBgn0030720	6353.37	0.157979	0.0715743	22.4004	5.38422e-05
FBgn0030724	358.046	-1.09842	0.209538	40.8048	7.19319e-09
FBgn0030731	829.045	1.14567	0.122729	134.158	6.86888e-29
FBgn0030739	381.833	-0.477282	0.134747	19.1263	0.000257437
FBgn0030742	92.7949	-0.0270094	0.431171	268.93	5.25992e-58
FBgn0030743	277.898	-0.264781	0.254026	48.321	1.81956e-10
FBgn0030744	176.171	-0.260254	0.218011	15.8204	0.00123428
FBgn0030749	1834.89	0.413845	0.0569922	309.197	1.01663e-66
FBgn0030752	502.648	-0.37079	0.112296	111.688	4.75486e-24
FBgn0030753	1058.8	-0.481745	0.106031	32.5621	3.9837e-07
FBgn0030761	477.633	0.341454	0.143347	19.4397	0.000221736
FBgn0030766	2759.8	-0.37543	0.103334	89.2874	3.116e-19
FBgn0030768	654.03	-1.63825	0.142262	286.349	8.95499e-62
FBgn0030788	3799.89	0.402335	0.0603033	56.1915	3.82362e-12
FBgn0030791	1551.86	-0.158701	0.129495	96.6696	8.08127e-21
FBgn0030792	166.68	0.699559	0.205537	53.3985	1.50757e-11
FBgn0030793	93.8911	0.0445148	0.258674	56.7619	2.88895e-12
FBgn0030801	299.319	-0.993806	0.124356	103.495	2.7537e-22
FBgn0030803	4520.79	0.0466178	0.1643	24.072	2.41301e-05
FBgn0030807	169.44	-0.715008	0.35847	21.8618	6.96963e-05
FBgn0030808	2263.83	0.590495	0.162817	28.3849	3.01533e-06
FBgn0030809	6034.37	0.120806	0.096996	21.1644	9.73146e-05
FBgn0030812	9240.27	-0.012936	0.160724	30.0316	1.35906e-06
FBgn0030813	1175.87	-0.872314	0.113196	65.8832	3.24653e-14
FBgn0030833	374.504	-0.831629	0.148049	42.7021	2.84682e-09
FBgn0030834	1289.31	-0.112319	0.116535	123.967	1.07881e-26
FBgn0030838	1504	0.0117037	0.107994	23.4425	3.26541e-05
FBgn0030839	313.458	0.945938	0.137661	64.4396	6.61046e-14
FBgn0030853	1497.96	-0.511553	0.128806	287.333	5.48354e-62
FBgn0030854	507.462	-0.443667	0.169399	14.9801	0.00183375
FBgn0030855	2280.53	-0.120834	0.129204	21.122	9.93073e-05
FBgn0030863	1497.71	-0.0211105	0.109663	66.8507	2.01563e-14
FBgn0030871	711.582	1.97562	0.225454	113.215	2.23006e-24
FBgn0030873	1482.97	-0.840825	0.117731	61.9951	2.20243e-13
FBgn0030877	500.845	-0.510835	0.158711	20.2058	0.000153863
FBgn0030882	355.957	0.173096	0.136789	19.4116	0.000224723
FBgn0030883	87.6291	-0.971118	0.231525	20.1129	0.000160837
FBgn0030890	2110.69	0.0310007	0.113174	53.3151	1.57058e-11
FBgn0030891	1583.06	-0.238101	0.0962608	43.0226	2.43391e-09
FBgn0030892	372.71	-0.433485	0.139948	23.4185	3.30324e-05
FBgn0030893	116.598	-0.608813	0.252096	36.6148	5.55116e-08
FBgn0030895	69.1956	1.60958	0.490138	26.197	8.67308e-06
FBgn0030915	1777.74	-0.232554	0.076854	25.2704	1.35554e-05
FBgn0030932	133.831	1.03843	0.458859	13.4314	0.00379073
FBgn0030933	36.502	-2.10993	1.00847	216.508	1.1418e-46
FBgn0030941	251.875	-0.244194	0.145673	74.3824	4.9144e-16
FBgn0030943	4484.21	0.0707467	0.0555225	12.2551	0.00655834
FBgn0030944	1639.27	-0.496979	0.13937	16.5226	0.000885893
FBgn0030945	1248.93	0.123888	0.087613	41.9286	4.15465e-09
FBgn0030946	1933.75	-0.516592	0.177579	25.4124	1.26591e-05
FBgn0030955	77.7947	2.47781	0.364934	58.435	1.26918e-12
FBgn0030956	4836.63	-0.295085	0.103624	14.3762	0.00243529
FBgn0030959	4634.95	-0.579272	0.109366	28.5482	2.78638e-06
FBgn0030960	3313.93	-0.488874	0.0911994	65.0131	4.98369e-14
FBgn0030963	103.025	-0.837534	0.222229	15.106	0.00172825
FBgn0030966	223.587	1.07682	0.227139	54.6095	8.31816e-12
FBgn0030969	4256.95	0.223699	0.0671289	28.8493	2.40885e-06
FBgn0030970	396.996	0.296651	0.12962	22.3549	5.50292e-05
FBgn0030973	1081	-0.420816	0.153535	26.1068	9.0586e-06
FBgn0030974	14058.2	-0.473759	0.0662422	96.1694	1.03513e-20
FBgn0030995	46.8787	0.723878	0.307308	24.8654	1.64745e-05
FBgn0030996	4450.56	-0.0615014	0.0896113	57.0242	2.53945e-12
FBgn0031001	6037.73	1.26933	0.120478	127.231	2.13694e-27
FBgn0031002	74.949	3.39195	0.413186	146.913	1.22057e-31
FBgn0031003	126.294	-0.435312	0.213951	17.9006	0.000461111
FBgn0031006	1371.61	-0.798241	0.134748	43.4191	2.00506e-09
FBgn0031018	34.7856	1.03777	0.537364	62.6574	1.58972e-13
FBgn0031020	1627.6	0.16023	0.106216	28.9038	2.34615e-06
FBgn0031021	1018.24	0.324533	0.146191	145.946	1.97296e-31
FBgn0031022	357.066	-0.266943	0.213659	29.44	1.80991e-06
FBgn0031023	450.483	-0.195132	0.183398	25.8809	1.01008e-05
FBgn0031032	172.693	2.38366	0.267935	148.439	5.72185e-32
FBgn0031034	63.9853	7.42911	1.32593	99.4969	1.99369e-21
FBgn0031042	129.965	-0.95652	0.27037	27.5409	4.53414e-06
FBgn0031043	3825.39	-0.0599062	0.0763477	65.7891	3.40053e-14
FBgn0031044	794.54	-1.58041	0.151331	109.109	1.70646e-23
FBgn0031047	3777.08	-0.206354	0.127385	34.6593	1.4378e-07
FBgn0031048	1575.28	-0.162264	0.148924	22.3956	5.3966e-05
FBgn0031049	805.032	-1.31752	0.125637	117.935	2.14804e-25
FBgn0031050	430.443	0.70843	0.154676	117.022	3.37926e-25
FBgn0031052	11954.4	-0.393281	0.102783	23.6616	2.9391e-05
FBgn0031054	862.751	0.125636	0.087343	29.9663	1.40276e-06
FBgn0031057	12614	0.206868	0.0446095	22.2474	5.79384e-05
FBgn0031058	76.6696	1.01612	0.364764	35.1171	1.15078e-07
FBgn0031060	298.818	0.344715	0.171198	28.552	2.78136e-06
FBgn0031066	5666.39	-0.0594435	0.0798146	13.8053	0.00318249
FBgn0031068	180.873	-1.18516	0.223092	46.911	3.63042e-10
FBgn0031069	1460.5	-0.108121	0.0786183	20.5225	0.000132268
FBgn0031070	2528.1	-0.272557	0.0560495	229.755	1.56231e-49
FBgn0031077	428.111	-0.842886	0.107209	91.1312	1.25194e-19
FBgn0031078	10129.8	0.0877483	0.0757072	38.9865	1.74713e-08
FBgn0031081	155.395	-8.03214	1.17346	73.4369	7.83571e-16
FBgn0031090	3807.86	-0.480411	0.145966	20.6914	0.000122013
FBgn0031092	1126.04	-0.211208	0.132236	1026.23	3.67127e-222
FBgn0031093	1932.05	-0.549705	0.0797081	96.2652	9.87174e-21
FBgn0031099	100.363	-1.61399	0.240462	70.026	4.21394e-15
FBgn0031106	119.344	1.01068	0.258486	23.4323	3.28146e-05
FBgn0031114	3147.86	0.283449	0.076835	21.9038	6.83068e-05
FBgn0031117	448.972	-0.56336	0.219588	36.187	6.83658e-08
FBgn0031118	6925.43	-0.071612	0.0775956	62.707	1.55137e-13
FBgn0031119	263.407	-0.442308	0.149471	22.908	4.22054e-05
FBgn0031128	81.2839	1.36554	0.396843	347.398	5.45843e-75
FBgn0031144	539.867	1.14296	0.125246	144.53	3.98707e-31
FBgn0031148	5504.96	0.0870851	0.0825108	26.6163	7.08494e-06
FBgn0031150	164.885	-0.485919	0.141369	34.9769	1.23204e-07
FBgn0031157	282.534	-0.744085	0.280303	124.466	8.42328e-27
FBgn0031161	591.268	0.533987	0.141336	41.4979	5.12749e-09
FBgn0031170	1115.92	-0.653541	0.156548	42.3314	3.41231e-09
FBgn0031183	335.425	-0.312882	0.158562	21.1128	9.97467e-05
FBgn0031184	90.6656	-1.05925	0.314436	42.8971	2.58802e-09
FBgn0031187	3364.36	0.276164	0.0923561	44.4357	1.21949e-09
FBgn0031188	71.3746	0.480278	0.247471	14.0808	0.00279717
FBgn0031189	57.8894	-0.294949	0.319554	16.8584	0.000755765
FBgn0031190	819.809	0.513626	0.134238	181.925	3.38651e-39
FBgn0031191	623.361	-0.0474973	0.132536	111.885	4.31265e-24
FBgn0031194	797.507	-0.180318	0.0945108	32.4105	4.28806e-07
FBgn0031195	111.329	-1.29542	0.192619	168.462	2.73326e-36
FBgn0031208	176.285	-1.72201	0.326323	60.0527	5.72766e-13
FBgn0031216	10062.5	0.18871	0.0811636	16.1158	0.00107364
FBgn0031217	227.525	-1.06753	0.294041	61.4052	2.94424e-13
FBgn0031224	301.167	0.427544	0.16919	33.6333	2.36765e-07
FBgn0031227	261.127	1.97712	0.153169	297.099	4.2237e-64
FBgn0031228	2221.54	0.775476	0.0844416	96.1203	1.06059e-20
FBgn0031229	3290.14	-0.144796	0.0737242	14.017	0.00288205
FBgn0031231	387.76	-0.394488	0.131896	13.8474	0.00312033
FBgn0031233	557.316	0.0398782	0.156067	119.661	9.1284e-26
FBgn0031244	561.251	-0.267539	0.112016	12.6723	0.00540171
FBgn0031245	489.623	0.330777	0.168306	16.081	0.00109143
FBgn0031247	493.254	-0.405102	0.10796	32.2564	4.62101e-07
FBgn0031251	234.671	-0.721483	0.250937	13.6572	0.00341089
FBgn0031252	2040.84	-0.668299	0.0931145	357.659	3.27449e-77
FBgn0031253	681.895	-0.279202	0.0853019	25.0825	1.48392e-05
FBgn0031256	2947.45	-0.447972	0.0985213	33.0043	3.21397e-07
FBgn0031264	135.082	0.872529	0.402237	33.3388	2.732e-07
FBgn0031265	566.593	0.682918	0.15739	24.7657	1.72841e-05
FBgn0031266	11659.7	0.186033	0.0548544	16.1547	0.00105409
FBgn0031267	177.876	0.234268	0.196193	29.7099	1.58821e-06
FBgn0031268	1018.3	0.169629	0.0855517	14.2809	0.00254666
FBgn0031270	259.881	-0.00342496	0.157547	25.5298	1.19633e-05
FBgn0031281	998.126	-0.497963	0.107495	76.2384	1.96637e-16
FBgn0031284	105.146	-0.178209	0.217387	18.6873	0.000317271
FBgn0031286	505.811	-0.216654	0.0924743	27.2549	5.20572e-06
FBgn0031298	2721.74	-0.38316	0.057305	47.1682	3.20077e-10
FBgn0031309	533.82	-0.668396	0.143023	99.1189	2.40404e-21
FBgn0031310	1415.89	-0.354548	0.0967133	45.0252	9.13949e-10
FBgn0031312	208.152	1.1093	0.153546	66.076	2.95239e-14
FBgn0031313	287.767	3.99979	0.268837	325.024	3.81153e-70
FBgn0031314	1120.96	0.646012	0.112027	42.539	3.08303e-09
FBgn0031315	566.44	0.558295	0.116362	41.0541	6.36857e-09
FBgn0031318	2997.81	0.186773	0.0790808	36.366	6.26595e-08
FBgn0031319	896.778	-0.248028	0.139322	125.7	4.56774e-27
FBgn0031320	552.061	-2.06002	0.179887	163.709	2.90237e-35
FBgn0031321	257.612	0.0145336	0.157752	19.7202	0.000193983
FBgn0031332	36.5931	-9.66387	1.23939	347.961	4.12203e-75
FBgn0031333	33.0152	-8.54275	1.2287	351.055	8.81422e-76
FBgn0031335	16.7256	-8.52049	1.29377	158.845	3.25413e-34
FBgn0031337	21.4806	-3.6467	0.804752	37.3786	3.8263e-08
FBgn0031345	23.2242	0.670585	0.447579	28.3783	3.02503e-06
FBgn0031356	914.932	-0.457714	0.104872	24.2269	2.23987e-05
FBgn0031357	439.033	-0.213388	0.101112	12.4755	0.00591962
FBgn0031359	162.625	0.746854	0.199541	25.6673	1.11964e-05
FBgn0031360	1951.24	0.131879	0.0723164	16.1063	0.00107848
FBgn0031374	496.563	-0.100491	0.142865	47.4155	2.8356e-10
FBgn0031377	237.854	-0.24503	0.171049	22.4399	5.28309e-05
FBgn0031379	554.409	0.732316	0.130084	36.5138	5.83086e-08
FBgn0031381	1290.8	-0.603533	0.151713	48.2818	1.85479e-10
FBgn0031390	12905.3	-0.300509	0.122801	19.9052	0.000177598
FBgn0031391	1984.69	-0.0587129	0.0897238	47.5314	2.67911e-10
FBgn0031399	2775.15	0.018632	0.0888552	26.7855	6.52969e-06
FBgn0031403	255.447	0.0827854	0.183877	79.5078	3.91384e-17
FBgn0031413	125.209	-0.982293	0.210828	161.345	9.39543e-35
FBgn0031417	113.017	-0.666425	0.28305	134.467	5.89156e-29
FBgn0031418	2090.11	0.705445	0.0949757	65.3493	4.22311e-14
FBgn0031420	2292.66	-0.562832	0.120103	39.2991	1.49999e-08
FBgn0031428	263.757	0.169121	0.145062	55.0325	6.75757e-12
FBgn0031432	86.9794	2.29697	0.546289	62.9621	1.3683e-13
FBgn0031434	16223.8	0.0366729	0.0804997	22.9017	4.2334e-05
FBgn0031435	7487.36	-0.534652	0.214493	25.6052	1.15364e-05
FBgn0031450	725.795	-1.15531	0.18256	429.072	1.11525e-92
FBgn0031451	65.8846	-0.590335	0.305334	39.6888	1.24028e-08
FBgn0031452	5298.69	0.0417269	0.0544006	114.359	1.26467e-24
FBgn0031453	56152.7	0.299273	0.0664203	20.5733	0.000129095
FBgn0031456	2864.98	-0.691292	0.129982	31.7646	5.86666e-07
FBgn0031458	2461.3	-0.129775	0.087882	23.7278	2.84711e-05
FBgn0031459	2281.41	-0.100124	0.116875	119.61	9.36275e-26
FBgn0031461	53.9811	-0.276167	0.867823	42.7311	2.80668e-09
FBgn0031463	72.5993	-2.10147	0.33431	159.286	2.61316e-34
FBgn0031474	219.293	-0.532292	0.162726	15.9055	0.00118571
FBgn0031479	633.527	-1.157	0.194066	49.5857	9.78865e-11
FBgn0031484	745.796	-0.24604	0.1247	65.8923	3.23205e-14
FBgn0031485	707.194	-0.234348	0.0834945	33.3778	2.68071e-07
FBgn0031491	529.338	0.521637	0.117213	22.3052	5.63544e-05
FBgn0031494	547.299	-0.232207	0.149994	12.5388	0.00574784
FBgn0031497	456.936	-1.61223	0.167022	153.808	3.9745e-33
FBgn0031498	50.8847	0.995596	0.303341	18.6213	0.000327381
FBgn0031501	68.1389	1.13842	0.251471	25.8238	1.03829e-05
FBgn0031516	165.356	2.20288	0.354307	39.794	1.17819e-08
FBgn0031519	676.231	0.227485	0.104789	98.8898	2.6928e-21
FBgn0031528	89.429	-2.42377	0.295956	126.254	3.46916e-27
FBgn0031529	1240.87	-0.360766	0.108009	25.6531	1.12733e-05
FBgn0031536	892.547	-0.128996	0.105722	12.2749	0.00649851
FBgn0031538	71.5403	0.69707	0.275745	27.5065	4.61003e-06
FBgn0031549	1323.11	-0.317837	0.0993365	38.0004	2.82595e-08
FBgn0031566	1765.06	0.0586773	0.0782155	32.3991	4.31184e-07
FBgn0031573	560.838	0.0687288	0.159002	12.7471	0.00521672
FBgn0031574	1012.81	0.284721	0.102028	113.013	2.46458e-24
FBgn0031590	2224.33	-0.201548	0.101938	40.1064	1.01157e-08
FBgn0031592	285.052	-0.535677	0.288431	40.026	1.05208e-08
FBgn0031597	1697.69	-0.539919	0.0948926	59.7801	6.5497e-13
FBgn0031598	1063.77	-0.648421	0.0961915	60.0477	5.74185e-13
FBgn0031600	99.2376	-0.238103	0.228853	13.1036	0.00441775
FBgn0031603	754.46	0.0456183	0.0852933	14.6469	0.00214463
FBgn0031604	819.542	1.38564	0.108852	340.473	1.72413e-73
FBgn0031606	1476.29	0.537284	0.0750109	54.9939	6.88664e-12
FBgn0031608	773.77	0.432657	0.140778	13.2113	0.00420122
FBgn0031609	951.159	0.972518	0.10127	108.625	2.16845e-23
FBgn0031610	225.193	-0.930425	0.225593	107.19	4.41642e-23
FBgn0031611	651.95	0.214763	0.114763	45.918	5.90385e-10
FBgn0031621	2028.21	-1.10857	0.35545	17.2032	0.00064189
FBgn0031630	363.932	-0.110119	0.129516	24.839	1.66849e-05
FBgn0031631	970.762	-0.663805	0.108624	75.7608	2.48902e-16
FBgn0031632	25909	0.0756109	0.067294	45.9036	5.94548e-10
FBgn0031635	1527.1	-0.109486	0.116167	19.9342	0.000175155
FBgn0031636	2001.9	0.114002	0.162562	59.6281	7.05828e-13
FBgn0031640	1166.89	0.266598	0.17743	81.7609	1.28612e-17
FBgn0031643	865.599	3.4405	0.264849	146.005	1.91661e-31
FBgn0031644	94.4534	0.343404	0.279759	254.92	5.64446e-55
FBgn0031645	8624.78	0.267646	0.124245	86.1987	1.43491e-18
FBgn0031655	369.284	0.403145	0.157517	15.4624	0.00146128
FBgn0031657	151.311	0.203488	0.204113	29.5718	1.69807e-06
FBgn0031661	1156.81	-0.742712	0.154543	193.628	1.00451e-41
FBgn0031662	220.747	-0.307638	0.181263	128.755	1.0033e-27
FBgn0031663	798.378	0.770688	0.12289	91.3792	1.10738e-19
FBgn0031670	5036.88	0.151734	0.0487226	77.9051	8.63602e-17
FBgn0031673	3941.16	-0.148988	0.052676	114.511	1.17341e-24
FBgn0031675	97.799	2.93929	0.473171	43.1142	2.32737e-09
FBgn0031677	527.673	0.635784	0.203849	202.885	1.00406e-43
FBgn0031678	802.129	-0.113993	0.152938	34.3994	1.63152e-07
FBgn0031682	438.939	0.0623048	0.155871	26.8087	6.4569e-06
FBgn0031683	1222.25	-0.354896	0.135665	18.9193	0.000284107
FBgn0031684	1742.02	0.272086	0.0709108	36.2117	6.75486e-08
FBgn0031698	10009.4	-0.362194	0.0710013	35.3374	1.03383e-07
FBgn0031700	85.2244	0.658812	0.23555	28.1249	3.41921e-06
FBgn0031703	160.219	-1.11032	0.373184	282.457	6.2271e-61
FBgn0031707	155.448	2.07548	0.243699	107.645	3.52522e-23
FBgn0031708	356.827	0.955457	0.131121	60.5833	4.41176e-13
FBgn0031710	505.726	-0.0249204	0.181669	47.3345	2.95036e-10
FBgn0031713	379.047	-0.502989	0.238314	43.6833	1.76206e-09
FBgn0031718	889.38	1.122	0.233444	31.8315	5.67935e-07
FBgn0031736	1295.22	-0.527214	0.238937	30.5061	1.07998e-06
FBgn0031738	203.459	2.55177	0.28968	72.9664	9.88271e-16
FBgn0031739	856.81	-0.238276	0.177656	26.8854	6.22219e-06
FBgn0031740	1642.35	0.381849	0.121667	15.4735	0.00145364
FBgn0031752	1732.97	0.50594	0.122784	27.7272	4.14381e-06
FBgn0031759	22256.1	0.00354967	0.124247	30.4877	1.08963e-06
FBgn0031769	5748.93	-0.46487	0.162114	14.3014	0.00252232
FBgn0031772	720.801	0.447154	0.099178	26.1922	8.69332e-06
FBgn0031773	633.006	0.210277	0.111159	70.6193	3.14514e-15
FBgn0031774	457.599	0.512421	0.126269	45.8227	6.1859e-10
FBgn0031775	77.7681	-0.549968	0.537198	12.7649	0.00517367
FBgn0031776	1111.51	-0.461718	0.097251	22.8037	4.43726e-05
FBgn0031777	174.993	0.826528	0.208752	23.1026	3.84424e-05
FBgn0031799	691.176	-0.413082	0.203396	30.8855	8.9856e-07
FBgn0031804	64.3761	-0.141044	0.633137	186.839	2.94018e-40
FBgn0031805	219.394	-2.06981	0.259389	72.5974	1.18558e-15
FBgn0031813	190.26	0.809856	0.264892	15.4275	0.00148544
FBgn0031814	1041.53	1.01859	0.126933	91.4253	1.08245e-19
FBgn0031815	473.449	0.659638	0.115211	43.5012	1.92615e-09
FBgn0031818	886.386	-0.455287	0.0861568	66.3007	2.64303e-14
FBgn0031820	420.307	-1.20065	0.169474	60.7895	3.98609e-13
FBgn0031822	1855.34	0.290821	0.0788911	18.9251	0.000283327
FBgn0031830	4207.94	0.00432183	0.0651098	20.0801	0.000163374
FBgn0031832	576.214	0.112823	0.117425	31.929	5.41681e-07
FBgn0031836	5908.98	-0.133048	0.117039	14.6839	0.00210772
FBgn0031842	2427.59	-0.619147	0.0987657	41.4362	5.2844e-09
FBgn0031848	70.3996	-0.693222	0.216224	15.8663	0.00120787
FBgn0031851	1262.19	0.438076	0.068836	147.586	8.73818e-32
FBgn0031871	541.02	-0.658025	0.120082	39.3981	1.4293e-08
FBgn0031872	2176.78	-0.0971951	0.108059	15.326	0.00155826
FBgn0031875	1897.3	0.178003	0.125722	21.1639	9.73383e-05
FBgn0031876	1205.64	0.301451	0.0829322	26.9152	6.13335e-06
FBgn0031877	116.993	0.523706	0.248813	19.8104	0.000185815
FBgn0031882	324.382	-0.155693	0.176986	12.2533	0.006564
FBgn0031883	8231.99	-0.336843	0.0489474	81.6423	1.36368e-17
FBgn0031904	428.376	0.666996	0.152942	173.982	1.75784e-37
FBgn0031907	120.08	2.53605	0.543746	33.5061	2.51871e-07
FBgn0031909	1242.71	-0.464773	0.103015	22.9784	4.08042e-05
FBgn0031947	4913.84	-0.0128871	0.100361	33.4596	2.57628e-07
FBgn0031950	1113.63	0.348689	0.099247	19.4478	0.000220876
FBgn0031961	434.049	0.803012	0.221984	13.4245	0.00380308
FBgn0031969	405.789	-0.319544	0.142993	17.7934	0.000485181
FBgn0031972	170.906	0.31133	0.292745	28.7672	2.50644e-06
FBgn0031974	70.4522	-0.297443	0.295449	86.3863	1.30783e-18
FBgn0031979	140.796	0.742945	0.281706	33.5512	2.4641e-07
FBgn0031980	22510.4	0.0766747	0.0693461	23.3868	3.35388e-05
FBgn0031981	5689.65	-0.281219	0.0958671	16.0167	0.00112507
FBgn0031985	1252.44	-0.989469	0.136758	93.4862	3.90495e-20
FBgn0031987	278.158	0.305563	0.181759	12.3526	0.00626791
FBgn0031988	1385.64	0.0345162	0.0842822	18.6682	0.000320169
FBgn0031990	12577.5	0.811319	0.227492	18.292	0.000382871
FBgn0031992	188.981	0.454379	0.176819	69.9559	4.36211e-15
FBgn0031995	287.492	0.629997	0.220993	21.3007	9.1172e-05
FBgn0031996	1828.4	0.113409	0.193028	25.488	1.22066e-05
FBgn0031997	260.707	-0.012623	0.131668	30.3152	1.18464e-06
FBgn0031998	102.905	0.570497	0.224546	52.1824	2.73861e-11
FBgn0032014	5700.1	0.695633	0.0792233	95.4749	1.45966e-20
FBgn0032015	1486.51	-0.0885855	0.129555	20.5372	0.000131338
FBgn0032016	1984.39	-0.355416	0.0733245	31.2046	7.69761e-07
FBgn0032018	518.629	0.841951	0.112753	83.461	5.55237e-18
FBgn0032020	114.813	0.065151	0.229637	24.5184	1.94677e-05
FBgn0032030	1428.68	0.00675926	0.0760373	13.3048	0.00402168
FBgn0032033	368.024	0.598916	0.137511	31.5738	6.43562e-07
FBgn0032034	902.681	0.280562	0.0843995	16.8563	0.000756482
FBgn0032036	3633.88	0.0731462	0.0941989	21.8852	6.89178e-05
FBgn0032042	356.929	-0.424517	0.154888	23.8039	2.74486e-05
FBgn0032048	67.3788	2.24347	0.408254	160.838	1.20871e-34
FBgn0032050	22835.8	0.25809	0.0792963	47.6799	2.49111e-10
FBgn0032051	5033.44	-0.129154	0.0974575	14.8562	0.00194375
FBgn0032052	807.185	0.323803	0.116686	19.7061	0.000195292
FBgn0032053	879.345	0.103517	0.0845877	18.7535	0.000307429
FBgn0032054	1212.12	1.57048	0.0888802	403.137	4.63146e-87
FBgn0032055	79.2442	0.422536	0.303978	64.5513	6.25647e-14
FBgn0032059	1784.86	0.118893	0.0747377	23.1449	3.76698e-05
FBgn0032077	302.086	0.837393	0.120594	106.198	7.21675e-23
FBgn0032079	446.766	0.764865	0.189609	47.6157	2.5707e-10
FBgn0032084	50.6362	0.394438	0.358057	23.4498	3.25393e-05
FBgn0032101	2230.93	0.379616	0.0784451	24.2706	2.19324e-05
FBgn0032105	13748.8	-0.0540015	0.0596785	22.3473	5.5228e-05
FBgn0032117	449.114	-0.044789	0.104572	65.4086	4.10163e-14
FBgn0032120	5174.77	0.585395	0.0687197	194.849	5.47147e-42
FBgn0032130	1918.64	0.324268	0.132946	110.546	8.37234e-24
FBgn0032135	143.897	0.0549645	0.172896	27.0761	5.67513e-06
FBgn0032138	15495.8	0.29803	0.0473932	40.6273	7.84462e-09
FBgn0032153	159.813	-0.887371	0.186179	28.2195	3.26644e-06
FBgn0032156	253.231	0.613224	0.269805	12.6951	0.00534452
FBgn0032160	315.508	-1.16977	0.167512	181.785	3.63061e-39
FBgn0032166	383.036	-0.567617	0.197491	83.2339	6.21177e-18
FBgn0032168	239.481	0.972946	0.253138	15.2103	0.00164546
FBgn0032169	736.824	0.0626333	0.167289	30.3738	1.15149e-06
FBgn0032189	625.964	0.407727	0.223246	18.145	0.000410573
FBgn0032193	132.663	-0.484676	0.168263	42.1311	3.7632e-09
FBgn0032194	340.225	0.0376329	0.135459	51.4235	3.97426e-11
FBgn0032195	451.309	-0.215367	0.249023	13.6922	0.00335546
FBgn0032197	2130.06	-0.540042	0.234885	15.5713	0.00138811
FBgn0032200	3015.59	0.157528	0.070387	24.1731	2.29851e-05
FBgn0032202	293.062	-0.321285	0.134245	19.7168	0.000194293
FBgn0032204	357.952	-0.831268	0.139154	35.8694	7.9798e-08
FBgn0032205	110.114	-0.695957	0.236072	15.7243	0.00129151
FBgn0032208	13304.4	0.234456	0.178572	15.6577	0.00133274
FBgn0032210	950.65	-0.400091	0.123662	12.8916	0.00487694
FBgn0032214	2561.64	-0.339511	0.0949685	21.3914	8.73001e-05
FBgn0032216	2805.92	-0.000921681	0.130467	60.2237	5.26561e-13
FBgn0032221	206.127	-0.706408	0.198521	64.5814	6.16455e-14
FBgn0032222	1139.41	0.312715	0.099033	32.985	3.24426e-07
FBgn0032224	1267.57	-0.110944	0.138321	20.6408	0.000124998
FBgn0032230	679.51	0.019539	0.165463	15.6692	0.00132553
FBgn0032231	509.283	-0.000151368	0.121027	12.7162	0.00529228
FBgn0032233	274.73	-0.193343	0.2947	24.8934	1.62536e-05
FBgn0032234	619.289	0.0888784	0.173047	27.0729	5.68388e-06
FBgn0032235	394.386	0.0187223	0.175111	74.5718	4.47577e-16
FBgn0032242	12592.1	0.265472	0.0555433	29.9476	1.41554e-06
FBgn0032244	832.22	-0.246478	0.112272	18.4595	0.000353573
FBgn0032246	562.243	-1.21232	0.105222	132.055	1.95026e-28
FBgn0032248	1548.56	-0.186468	0.0806306	12.5647	0.00567905
FBgn0032250	1866.06	-0.90775	0.121385	85.9274	1.64089e-18
FBgn0032251	545.102	-0.682552	0.151158	324.625	4.65075e-70
FBgn0032256	1221.32	0.117929	0.0602938	129.76	6.09226e-28
FBgn0032258	1233.17	-0.392582	0.12175	67.8121	1.25504e-14
FBgn0032259	230.952	-0.737685	0.136482	82.7942	7.71888e-18
FBgn0032262	240.829	0.204989	0.2915	53.514	1.42449e-11
FBgn0032291	47.6392	0.151169	0.31882	29.7488	1.55858e-06
FBgn0032292	1200.97	-0.0960705	0.125927	32.0049	5.22107e-07
FBgn0032293	1172.74	0.334666	0.0849756	17.4512	0.000570689
FBgn0032321	2114.76	-0.112451	0.073246	12.7124	0.0053017
FBgn0032336	90.1526	-0.727535	0.237399	31.756	5.89118e-07
FBgn0032341	1761.76	-0.446926	0.0706201	56.9796	2.59576e-12
FBgn0032343	539.665	-0.334033	0.142341	66.1076	2.90682e-14
FBgn0032346	657.118	0.104983	0.0894453	49.0075	1.29964e-10
FBgn0032350	335.405	-0.600658	0.204927	32.5142	4.07756e-07
FBgn0032354	1478.55	-0.0726021	0.154272	29.168	2.06463e-06
FBgn0032358	611.478	0.405128	0.106027	28.2126	3.27734e-06
FBgn0032361	405.653	0.058606	0.117596	18.7364	0.000309941
FBgn0032363	2009.25	0.0782644	0.105614	18.5827	0.000333448
FBgn0032382	810.915	-3.16651	0.106601	1250.11	9.82762e-271
FBgn0032391	153.536	-0.237515	0.218899	14.7878	0.00200728
FBgn0032393	651.657	0.116048	0.130369	17.6224	0.000526196
FBgn0032395	1892.64	-0.149694	0.0859635	24.2209	2.24632e-05
FBgn0032400	1594.79	-0.846758	0.241799	846.576	3.42425e-183
FBgn0032401	675.573	-0.096934	0.0861721	13.1706	0.00428189
FBgn0032408	2424.65	0.110099	0.0791836	18.9428	0.000280945
FBgn0032409	3180.25	0.34912	0.0813442	25.4201	1.26122e-05
FBgn0032420	792.518	-0.529469	0.123899	25.5708	1.1729e-05
FBgn0032421	2093.91	0.342273	0.0669931	29.9492	1.41444e-06
FBgn0032428	120.212	-0.366918	0.306014	12.6338	0.00549931
FBgn0032429	890.601	-0.352874	0.108129	23.7109	2.87034e-05
FBgn0032444	4863.45	0.836826	0.0735841	1064.7	1.65884e-230
FBgn0032450	505.754	0.474867	0.126504	40.6093	7.91376e-09
FBgn0032452	77.5244	-0.538884	0.284624	15.8789	0.00120068
FBgn0032454	15089	-0.0143224	0.0351294	25.6851	1.11008e-05
FBgn0032455	5074.19	0.264765	0.0767052	17.2755	0.00062028
FBgn0032456	8087.67	-1.47533	0.0895963	467.842	4.44002e-101
FBgn0032465	425.636	-0.153005	0.140773	40.6997	7.57201e-09
FBgn0032467	4151.94	0.149194	0.0767192	227.429	4.97428e-49
FBgn0032474	45.0843	3.40572	0.392647	152.216	8.76432e-33
FBgn0032477	310.85	-0.25274	0.146448	20.2706	0.000149175
FBgn0032479	11632.8	0.489983	0.125799	15.5291	0.00141605
FBgn0032482	1534.99	0.837186	0.113225	64.6265	6.02915e-14
FBgn0032483	53.0031	-0.0897254	0.399045	30.3223	1.18055e-06
FBgn0032488	4352.61	-0.353193	0.0667915	32.1629	4.83577e-07
FBgn0032489	1167.46	-0.0990245	0.130441	38.4733	2.24398e-08
FBgn0032490	49.8722	-2.04599	0.418314	30.0751	1.33073e-06
FBgn0032491	661.48	-0.535089	0.242678	20.5116	0.000132956
FBgn0032493	1130.77	0.535213	0.384144	15.5528	0.0014003
FBgn0032495	119.651	0.965833	0.366732	24.5678	1.90111e-05
FBgn0032512	317.831	-0.461815	0.125484	22.759	4.53344e-05
FBgn0032514	5049.77	-0.00509704	0.0675832	25.4702	1.23119e-05
FBgn0032515	1347.96	-0.885117	0.0888716	100.122	1.46301e-21
FBgn0032517	2225.82	0.197513	0.0899671	154.331	3.06548e-33
FBgn0032518	30493.4	0.15675	0.0552093	44.9555	9.45619e-10
FBgn0032519	15.3809	-3.42411	1.44242	99.3517	2.14228e-21
FBgn0032521	1247.74	0.627048	0.128644	75.2052	3.27438e-16
FBgn0032524	616.907	-1.16711	0.216281	59.122	9.05304e-13
FBgn0032535	470.878	3.5631	0.556111	41.8761	4.26245e-09
FBgn0032582	31.1431	0.174716	0.434313	31.6374	6.24024e-07
FBgn0032586	17103.8	0.126678	0.0499819	13.7197	0.0033126
FBgn0032596	7301.65	-0.249767	0.0678702	25.467	1.23307e-05
FBgn0032597	1172.84	0.129447	0.0785295	21.8624	6.96742e-05
FBgn0032598	281.704	1.29728	0.268416	27.2546	5.20629e-06
FBgn0032600	8688.35	-0.0537478	0.0945728	20.4441	0.000137312
FBgn0032620	1654.46	1.0815	0.0964845	137.282	1.45678e-29
FBgn0032629	805.686	1.42113	0.224967	41.5486	5.00213e-09
FBgn0032633	5332.51	0.463434	0.0929623	27.2768	5.15083e-06
FBgn0032640	5853.88	-0.0733355	0.0696487	22.0208	6.45858e-05
FBgn0032643	3447.99	-0.272454	0.147978	17.7612	0.000492654
FBgn0032645	75.6239	1.29885	0.521744	68.5739	8.62145e-15
FBgn0032668	180.1	0.736424	0.273557	24.4346	2.02691e-05
FBgn0032669	143.556	0.862544	0.231739	30.8666	9.06827e-07
FBgn0032670	139.616	0.847951	0.266987	22.8464	4.3471e-05
FBgn0032671	792.781	-0.524925	0.125335	61.5608	2.72727e-13
FBgn0032681	3549.1	0.0281827	0.118644	34.4889	1.56206e-07
FBgn0032683	234.408	-0.834805	0.228455	101.68	6.76361e-22
FBgn0032688	2218.61	-0.3299	0.102279	21.4464	8.50336e-05
FBgn0032689	3891.49	-0.324447	0.129316	94.5734	2.28033e-20
FBgn0032690	4868.86	0.14838	0.0673444	82.5463	8.72477e-18
FBgn0032691	1139.18	-0.125086	0.105759	40.5785	8.03343e-09
FBgn0032694	765.336	1.0914	0.257503	30.8794	9.01216e-07
FBgn0032698	704.275	-0.175185	0.104446	37.1218	4.3362e-08
FBgn0032700	641.903	0.267107	0.129346	27.0471	5.75497e-06
FBgn0032701	1995.1	0.342842	0.0984774	30.1	1.31483e-06
FBgn0032703	1095.9	0.0781417	0.0936182	38.4834	2.23304e-08
FBgn0032704	251.326	-0.181864	0.150978	37.7456	3.19967e-08
FBgn0032715	754.39	0.0694544	0.122378	25.9216	9.90473e-06
FBgn0032717	5216.8	-0.606421	0.10921	31.3095	7.316e-07
FBgn0032720	464.959	0.150112	0.151072	71.5887	1.94991e-15
FBgn0032721	3055.8	-0.445633	0.167508	449.913	3.4042e-97
FBgn0032725	2500.23	-0.296168	0.103159	13.8097	0.00317593
FBgn0032728	3523.88	0.259069	0.0803931	25.5664	1.1754e-05
FBgn0032729	1008.03	0.578425	0.107574	45.6666	6.67709e-10
FBgn0032730	583.6	-0.28168	0.126149	55.2103	6.19233e-12
FBgn0032731	155.1	0.69906	0.194603	24.9266	1.59958e-05
FBgn0032732	679.361	-0.199471	0.109837	13.8818	0.0030705
FBgn0032744	352.051	-0.834408	0.178488	22.9489	4.13864e-05
FBgn0032746	874.005	0.265952	0.118781	12.5296	0.00577251
FBgn0032748	3031.58	-0.0426219	0.114039	22.6967	4.67091e-05
FBgn0032752	3678.9	0.289142	0.0793033	14.4971	0.00230103
FBgn0032763	138.636	0.825377	0.302775	13.2263	0.00417184
FBgn0032781	175.558	-1.86372	0.171671	206.442	1.71005e-44
FBgn0032783	476.567	0.0323209	0.119985	14.6889	0.00210275
FBgn0032788	87.5854	1.00261	0.748522	307.177	2.78274e-66
FBgn0032796	4581.4	-0.0127082	0.0847002	16.9738	0.000715555
FBgn0032798	274.225	2.60326	0.396537	46.8025	3.82867e-10
FBgn0032799	261.908	0.424088	0.135214	19.8086	0.000185971
FBgn0032800	121.425	0.470695	0.244349	14.7228	0.00206949
FBgn0032801	403.675	0.840865	0.116724	52.8157	2.00698e-11
FBgn0032805	50.2073	-1.80953	0.30095	43.84	1.63205e-09
FBgn0032816	555.831	0.0791901	0.125136	22.567	4.97062e-05
FBgn0032818	795.078	-1.57062	0.131842	180.814	5.88407e-39
FBgn0032819	878.466	-0.0699089	0.103432	67.949	1.17315e-14
FBgn0032820	478.78	0.257963	0.121659	26.1567	8.84332e-06
FBgn0032822	368.29	-0.481815	0.136563	14.5101	0.00228697
FBgn0032843	99.0662	0.0928604	0.277897	12.9528	0.00473988
FBgn0032845	280.747	-1.30559	0.155888	82.793	7.72354e-18
FBgn0032848	1620.46	-0.0701143	0.0865786	32.0963	4.99442e-07
FBgn0032849	981.273	0.778551	0.0984478	70.8832	2.76136e-15
FBgn0032859	11272.6	-0.234338	0.0769528	33.3275	2.747e-07
FBgn0032863	1228.71	-0.419375	0.107197	27.5289	4.56043e-06
FBgn0032870	471.625	0.312463	0.107987	16.8918	0.000743884
FBgn0032871	419.206	0.460641	0.1135	19.7856	0.000188021
FBgn0032876	4203.41	-0.577801	0.192269	21.9578	6.65646e-05
FBgn0032877	1211.68	0.751237	0.100717	109.138	1.68178e-23
FBgn0032881	668.021	0.634069	0.136339	21.9089	6.81419e-05
FBgn0032882	689.608	0.216578	0.129165	13.9735	0.00294147
FBgn0032883	417.231	-0.129022	0.096729	14.6558	0.00213567
FBgn0032884	4711.07	-0.461312	0.10488	36.9606	4.69046e-08
FBgn0032886	1285.67	0.85885	0.186021	32.9962	3.22658e-07
FBgn0032906	1460.02	-0.776628	0.0982459	120.252	6.80948e-26
[truncated: 2,724 more rows]

## Sheet: DESeq2_Results_Raleigh_Stage_5
baseMean	log2FoldChange	lfcSE	stat	pvalue	padj
FBgn0000014	761.495	0.292577	0.210681	29.5068	1.75233e-06
FBgn0000017	3655.87	-0.0496115	0.258817	13.4304	0.00379251
FBgn0000042	109097	0.164653	0.0819438	18.3014	0.000381177
FBgn0000043	14339.6	0.351321	0.0625618	35.0779	1.17294e-07
FBgn0000046	177.494	-0.687431	0.391147	44.0617	1.46431e-09
FBgn0000052	781.938	0.221093	0.215273	14.1747	0.00267669
FBgn0000063	258.103	-0.514908	0.212848	15.5084	0.00142994
FBgn0000064	3519.14	-0.460106	0.168421	31.2278	7.61162e-07
FBgn0000083	3749.15	0.618519	0.0953631	74.773	4.05277e-16
FBgn0000100	30721.7	2.16766	0.420644	51.6673	3.52623e-11
FBgn0000109	728.514	0.815042	0.141378	54.2271	1.00367e-11
FBgn0000114	407.338	-0.245859	0.251509	13.2096	0.00420464
FBgn0000116	1411.08	0.702535	0.227939	592.169	5.0228e-128
FBgn0000139	4047.27	0.349992	0.0836752	20.3333	0.000144773
FBgn0000146	5278.54	-1.63724	0.155636	229.776	1.54637e-49
FBgn0000150	14687.7	0.568614	0.197559	36.7202	5.2732e-08
FBgn0000152	205.434	0.26912	0.193178	14.9908	0.0018245
FBgn0000180	18878.9	-0.63321	0.0995563	49.8803	8.47203e-11
FBgn0000183	501.822	0.617822	0.177144	17.4161	0.000580283
FBgn0000216	2794.44	-0.13704	0.196531	18.1412	0.000411316
FBgn0000227	6450.07	-1.79461	0.288344	62.0696	2.12314e-13
FBgn0000228	15756.4	-0.756898	0.271775	20.2092	0.000153614
FBgn0000246	522.213	-1.32073	0.274826	62.4351	1.77352e-13
FBgn0000247	457.17	-0.204012	0.195578	14.3246	0.00249505
FBgn0000250	23469.3	-0.296352	0.129436	20.4988	0.000133775
FBgn0000253	39421.7	-0.441331	0.0990869	33.7037	2.28803e-07
FBgn0000259	3355.07	0.0124251	0.119254	32.5616	3.98473e-07
FBgn0000283	28281.7	-0.386647	0.0921208	34.7505	1.37544e-07
FBgn0000286	499.645	0.205157	0.108815	130.359	4.5253e-28
FBgn0000317	1956.17	-0.16148	0.291329	26.9033	6.16874e-06
FBgn0000318	3105.99	0.341712	0.0925507	23.4984	3.17887e-05
FBgn0000319	14928	0.0371491	0.169549	76.5896	1.65332e-16
FBgn0000346	118.661	0.928224	0.355802	30.1356	1.29233e-06
FBgn0000370	4055.71	0.3792	0.105522	38.3593	2.37231e-08
FBgn0000384	905.786	-0.947569	0.209645	34.1233	1.86589e-07
FBgn0000394	375.797	0.700596	0.161137	19.3765	0.000228514
FBgn0000395	3114.33	-0.140397	0.116754	35.5543	9.30273e-08
FBgn0000404	26984.9	-0.327417	0.112613	35.9211	7.78166e-08
FBgn0000416	28608.8	0.328703	0.121237	27.2904	5.11726e-06
FBgn0000447	1482.58	-0.327768	0.174105	14.2376	0.0025989
FBgn0000449	2401.87	0.311205	0.146592	47.8632	2.2771e-10
FBgn0000454	394.755	0.533251	0.154182	27.4398	4.76101e-06
FBgn0000455	699.653	-0.00380288	0.140956	47.9948	2.1349e-10
FBgn0000459	1871.69	1.03457	0.256856	18.2538	0.000389899
FBgn0000463	21011.9	-0.390205	0.116248	28.4503	2.92148e-06
FBgn0000479	884.874	0.474608	0.239567	16.4843	0.00090206
FBgn0000499	2061.24	-0.279778	0.0914505	54.4929	8.80805e-12
FBgn0000536	498.907	-0.306607	0.0950029	25.5117	1.20677e-05
FBgn0000543	1963.1	0.0335739	0.149865	89.8263	2.38713e-19
FBgn0000562	181.945	0.0362066	0.252183	41.69	4.66822e-09
FBgn0000565	989.122	0.781419	0.253978	18.4336	0.000357961
FBgn0000566	3683.27	0.148064	0.12617	49.4498	1.04633e-10
FBgn0000575	9727.4	0.377229	0.130982	14.0474	0.00284137
FBgn0000576	1253.26	-0.268604	0.179652	17.4613	0.000567958
FBgn0000579	1974.51	0.153956	0.215167	38.9203	1.80445e-08
FBgn0000591	227.303	0.648406	0.208462	24.5636	1.90489e-05
FBgn0000635	191.63	0.878073	0.430696	51.4224	3.97653e-11
FBgn0000658	1052.9	0.390232	0.335275	14.9063	0.00189853
FBgn0000659	5271.63	0.878833	0.220185	16.7498	0.000795613
FBgn0000662	5388.06	-0.105109	0.0677811	13.2793	0.00406995
FBgn0000667	2664.64	0.295072	0.112875	23.3733	3.37579e-05
FBgn0000721	3484.2	-0.704946	0.239108	43.5608	1.87082e-09
FBgn0000826	116.459	0.343116	0.242384	14.1098	0.00275945
FBgn0001075	2210.17	-0.821643	0.310619	53.3526	1.54192e-11
FBgn0001077	11043.5	0.0620108	0.0869936	33.5019	2.52376e-07
FBgn0001078	381.764	-0.695517	0.340734	37.1412	4.29548e-08
FBgn0001084	402.857	0.324893	0.146657	13.7173	0.00331634
FBgn0001085	1436.13	-0.0750277	0.305549	23.7736	2.78521e-05
FBgn0001087	487.128	0.152712	0.196331	38.9642	1.76624e-08
FBgn0001091	733.765	0.0232712	0.167193	59.3614	8.04761e-13
FBgn0001092	403.527	-0.270035	0.294961	15.7769	0.00125989
FBgn0001099	198.833	1.17849	0.303261	47.2654	3.05197e-10
FBgn0001108	1879.16	-0.122976	0.0900539	28.5553	2.7769e-06
FBgn0001133	795.715	-0.161945	0.139661	22.0327	6.42168e-05
FBgn0001137	145.851	-1.03955	0.346078	21.0323	0.000103665
FBgn0001142	3523.82	-0.619645	0.26028	29.6035	1.6722e-06
FBgn0001150	3309.57	0.156692	0.147696	21.3159	9.05138e-05
FBgn0001169	1806.18	-0.344396	0.191897	26.8376	6.36753e-06
FBgn0001179	3191.52	0.252122	0.0943256	14.0832	0.002794
FBgn0001185	650.828	-0.0867047	0.121598	19.1894	0.000249815
FBgn0001189	926.269	0.731452	0.170148	24.7255	1.76212e-05
FBgn0001206	6895.01	0.0202378	0.196668	14.8748	0.00192685
FBgn0001217	480.403	-9.49711	1.23387	95.5678	1.39407e-20
FBgn0001220	1396.15	-0.0343405	0.127263	41.692	4.66376e-09
FBgn0001222	3798	-0.12834	0.0978544	16.1562	0.00105333
FBgn0001224	518.628	-3.5773	0.247074	215.649	1.75111e-46
FBgn0001225	532.509	-0.853545	0.288416	15.783	0.00125625
FBgn0001226	533.991	-1.99923	0.158141	198.716	7.99256e-43
FBgn0001234	2829.79	-0.682817	0.178404	25.5907	1.16175e-05
FBgn0001235	35439.3	-0.154631	0.106054	18.2488	0.000390823
FBgn0001248	536.86	-0.289574	0.212679	43.5556	1.87557e-09
FBgn0001257	1534.9	0.828699	0.289046	47.9554	2.17656e-10
FBgn0001276	809.267	-0.871334	0.195963	20.7549	0.000118366
FBgn0001297	181.883	0.778467	0.18008	58.2796	1.36999e-12
FBgn0001341	8034.13	-0.0146045	0.110892	26.2252	8.55608e-06
FBgn0001404	1381.64	-0.218108	0.117526	45.6602	6.69781e-10
FBgn0001491	2513.82	0.284018	0.0734807	15.0389	0.00178373
FBgn0001612	242.313	0.72488	0.225262	22.8071	4.42999e-05
FBgn0001941	973.481	-0.283353	0.159838	27.4102	4.82954e-06
FBgn0001942	76860.2	0.220325	0.0605908	16.756	0.00079328
FBgn0001961	2150.74	-0.309823	0.0990872	104.808	1.43725e-22
FBgn0001977	1525.24	-0.454598	0.108233	18.3665	0.000369551
FBgn0001978	3866.87	-0.208049	0.133052	56.3094	3.60835e-12
FBgn0001981	1049.02	-0.0564736	0.184628	36.5273	5.79276e-08
FBgn0001987	3042.83	-0.30932	0.140847	48.4895	1.6753e-10
FBgn0001989	1392.22	0.115867	0.128319	47.6512	2.52638e-10
FBgn0001990	1868.14	-0.41876	0.0980445	42.0621	3.89227e-09
FBgn0002031	1086.55	-0.340137	0.161361	63.0852	1.28782e-13
FBgn0002044	3441.81	-0.246855	0.0687065	33.1564	2.98508e-07
FBgn0002121	27419.9	0.542738	0.233195	17.3644	0.000594681
FBgn0002174	1133.12	-0.490132	0.0911513	55.8143	4.60237e-12
FBgn0002283	958.271	-0.303801	0.0968512	15.4442	0.00147385
FBgn0002284	10329.4	0.0714374	0.108506	17.5309	0.000549535
FBgn0002306	728.142	0.919388	0.559309	28.0071	3.61967e-06
FBgn0002431	30022	-0.261684	0.0806431	24.1309	2.3456e-05
FBgn0002526	938.073	-1.61771	0.249552	67.9232	1.18815e-14
FBgn0002552	2728.32	-0.354991	0.0982375	13.3663	0.00390781
FBgn0002566	4152.89	0.137953	0.116596	18.4704	0.000351742
FBgn0002579	32305.1	0.142278	0.081455	22.0349	6.41508e-05
FBgn0002590	18966.3	0.311914	0.0977081	28.7305	2.55128e-06
FBgn0002593	38394.8	0.910224	0.135973	56.9012	2.69772e-12
FBgn0002622	44628.7	0.264593	0.0817494	25.8196	1.04038e-05
FBgn0002626	27211.7	0.182692	0.0784575	16.2668	0.000999721
FBgn0002638	36775	0.186159	0.0658983	16.1145	0.00107432
FBgn0002645	8434.52	-0.0426162	0.110583	19.0791	0.000263288
FBgn0002673	238.843	-0.164267	0.249188	35.3562	1.02439e-07
FBgn0002707	805.811	-0.250992	0.146443	24.7461	1.74475e-05
FBgn0002719	161.704	-1.64097	0.352894	21.8304	7.0751e-05
FBgn0002732	183.266	-0.166499	0.353277	13.1684	0.00428623
FBgn0002774	4833.97	0.231059	0.0996942	24.8483	1.66104e-05
FBgn0002778	1070.66	0.926292	0.212323	27.9964	3.63838e-06
FBgn0002780	41933.3	0.109579	0.0547637	37.7269	3.22898e-08
FBgn0002781	35969.1	-0.1013	0.0679701	38.2754	2.47139e-08
FBgn0002783	32519.9	-0.00445969	0.0756148	18.898	0.000287001
FBgn0002787	1105.02	-0.0336774	0.136164	13.6704	0.00338998
FBgn0002872	2586.37	-0.400164	0.115772	78.8443	5.43132e-17
FBgn0002873	39833	-0.465471	0.122047	24.2336	2.23258e-05
FBgn0002878	739.332	0.463342	0.306096	65.6546	3.63353e-14
FBgn0002891	1046.14	-0.385139	0.178243	49.4847	1.02855e-10
FBgn0002901	571.779	-0.108216	0.134611	47.8949	2.24207e-10
FBgn0002906	979.596	-0.492028	0.257299	21.3634	8.8477e-05
FBgn0002914	4707.56	-0.180595	0.100672	26.3345	8.11679e-06
FBgn0002921	2120.42	0.357094	0.145202	13.2937	0.00404259
FBgn0002924	4679.22	0.365567	0.107246	39.6315	1.27542e-08
FBgn0002973	5617.38	-0.190116	0.148823	30.8329	9.21768e-07
FBgn0002985	6886.88	-0.231247	0.0925898	14.5812	0.00221188
FBgn0002989	1973.9	-0.235907	0.105468	15.6869	0.00131452
FBgn0003002	18365.2	-0.234397	0.117063	20.3047	0.000146766
FBgn0003008	779.657	0.0529728	0.133302	17.5326	0.00054909
FBgn0003041	28164.5	-0.283597	0.0899692	13.2096	0.00420467
FBgn0003048	5904.31	-0.0874566	0.204057	17.6008	0.000531599
FBgn0003071	848.283	0.460237	0.319416	51.1229	4.60575e-11
FBgn0003074	1544.78	-1.04394	0.146704	55.4825	5.41705e-12
FBgn0003076	1219.87	0.312074	0.247004	36.9977	4.60657e-08
FBgn0003079	1797.76	0.168437	0.132042	17.746	0.000496206
FBgn0003082	494.065	0.650819	0.320182	15.6138	0.00136058
FBgn0003090	77.1448	-1.03559	0.729855	181.522	4.13776e-39
FBgn0003116	671.784	0.332997	0.209294	20.7026	0.000121358
FBgn0003117	907.463	-0.275099	0.287408	25.63	1.13994e-05
FBgn0003124	27755.7	0.251094	0.0729712	26.3819	7.93313e-06
FBgn0003134	2618.25	-0.193718	0.0695575	17.2134	0.000638805
FBgn0003139	1494.65	-0.0153714	0.113232	44.0661	1.46118e-09
FBgn0003165	4000.17	-0.149356	0.214609	40.0199	1.05521e-08
FBgn0003169	1963.12	-0.967453	0.214083	22.2594	5.76063e-05
FBgn0003187	145.72	-0.832148	0.244289	37.9547	2.88952e-08
FBgn0003189	3551.71	0.271221	0.136774	25.0828	1.48372e-05
FBgn0003210	4909.76	-0.458836	0.151548	41.6567	4.74474e-09
FBgn0003227	303.361	-2.52657	0.201003	237.139	3.95451e-51
FBgn0003231	7046.44	-0.284775	0.125416	25.4033	1.27151e-05
FBgn0003254	5487.41	0.475654	0.139469	13.615	0.00347892
FBgn0003274	41170.1	0.497728	0.102387	46.1744	5.20738e-10
FBgn0003277	13317.4	-0.354424	0.0868684	60.3718	4.8957e-13
FBgn0003279	84315.9	0.321883	0.0868066	19.3091	0.00023597
FBgn0003285	399.508	0.659782	0.310761	24.582	1.8881e-05
FBgn0003292	832.845	-0.31829	0.278795	36.6893	5.35326e-08
FBgn0003312	244.194	-0.865461	0.285538	19.1467	0.000254947
FBgn0003330	2524.59	-0.108589	0.114736	16.5716	0.000865595
FBgn0003339	144.408	0.73917	0.423703	16.2202	0.00102199
FBgn0003392	6772	0.271572	0.0890041	40.7775	7.28984e-09
FBgn0003411	1174.43	-0.764718	0.250351	16.2774	0.000994744
FBgn0003430	3471.32	-0.134602	0.235053	38.8017	1.91192e-08
FBgn0003435	317.505	0.429203	0.307262	20.3613	0.000142851
FBgn0003447	11770.6	0.250701	0.0884553	25.9134	9.94406e-06
FBgn0003449	3605.75	0.282723	0.110482	17.2144	0.000638502
FBgn0003460	127.958	1.0132	0.354935	13.4829	0.00370063
FBgn0003462	4814.63	-0.0734983	0.198571	23.0229	3.99418e-05
FBgn0003463	19264.1	-0.407568	0.101346	19.462	0.00021939
FBgn0003475	362.023	-0.667847	0.191325	24.9315	1.59582e-05
FBgn0003480	175.604	0.141379	0.174666	18.1847	0.000402897
FBgn0003483	3167.93	1.13809	0.131559	282.001	7.81386e-61
FBgn0003486	8525.77	-0.462203	0.143118	14.9935	0.00182221
FBgn0003512	2291.35	0.0646779	0.18319	14.4978	0.00230019
FBgn0003514	5340.82	0.346589	0.08645	19.1755	0.000251485
FBgn0003517	45837	1.2845	0.308459	48.9724	1.32222e-10
FBgn0003520	11063.2	0.0444438	0.0764279	15.2797	0.00159255
FBgn0003559	1959.01	0.292176	0.107798	32.2919	4.54221e-07
FBgn0003575	5770.05	-0.654154	0.202862	18.7997	0.000300743
FBgn0003598	8203.7	0.287957	0.118586	96.0308	1.10861e-20
FBgn0003654	1388.77	0.0116702	0.262446	19.6422	0.000201332
FBgn0003660	4724	0.0693171	0.0695392	31.3538	7.16037e-07
FBgn0003683	25566.6	-0.375554	0.240033	30.3616	1.15829e-06
FBgn0003701	3686.7	0.14311	0.141107	84.097	4.05482e-18
FBgn0003716	3227.11	-0.402128	0.104944	20.3846	0.000141271
FBgn0003720	1890.12	0.790745	0.22688	29.6775	1.61335e-06
FBgn0003731	8811.89	-0.340375	0.107655	22.0226	6.45295e-05
FBgn0003733	726.66	-0.825233	0.358604	22.5097	5.10923e-05
FBgn0003742	500.778	-0.174024	0.170735	13.4135	0.00382253
FBgn0003744	671.9	0.374207	0.179331	99.0108	2.53619e-21
FBgn0003748	335.104	-0.269027	0.214556	27.3506	4.97066e-06
FBgn0003866	5018.63	0.0194823	0.26403	17.9401	0.000452541
FBgn0003885	13482.7	0.166323	0.0971365	43.673	1.7709e-09
FBgn0003891	4370.95	0.388513	0.0957542	65.4425	4.03378e-14
FBgn0003892	26198.7	-0.289178	0.151224	13.5521	0.00358285
FBgn0003916	224.788	-0.694208	0.411341	14.9847	0.00182977
FBgn0003920	58.7232	1.23628	0.397097	13.5686	0.00355533
FBgn0003922	68.5085	1.27171	0.370073	15.9403	0.0011664
FBgn0003935	19.6238	2.21043	0.568223	18.9517	0.000279753
FBgn0003941	28899.2	0.17521	0.0870703	14.8921	0.00191119
FBgn0003942	43243.1	0.301843	0.108053	34.2455	1.75833e-07
FBgn0003943	5733.81	1.11033	0.477931	15.5783	0.00138355
FBgn0003944	410.914	-0.535054	0.143642	24.9135	1.60974e-05
FBgn0003964	599.37	0.0158551	0.176245	31.8298	5.68389e-07
FBgn0003978	1170.06	-0.98358	0.274488	26.9474	6.03888e-06
FBgn0003984	1346.88	-0.618541	0.13292	22.2581	5.7641e-05
FBgn0003997	762.792	0.684111	0.283736	23.7026	2.88181e-05
FBgn0004049	5085.22	0.0098885	0.0866836	18.426	0.000359247
FBgn0004053	1026.86	-0.110266	0.158191	14.5261	0.00226986
FBgn0004055	935.903	0.209845	0.152201	46.5144	4.4088e-10
FBgn0004103	16024.5	0.270418	0.0856409	17.4663	0.000566629
FBgn0004107	2153.77	-0.00994726	0.11392	22.6871	4.69241e-05
FBgn0004108	97092.8	-0.413662	0.13728	15.3725	0.00152447
FBgn0004118	276.478	-0.264114	0.240119	65.5453	3.83457e-14
FBgn0004183	13.3315	-0.517825	0.713418	19.2904	0.00023808
FBgn0004185	228.837	-0.611101	0.41671	15.6511	0.00133691
FBgn0004186	243.779	-0.691207	0.428768	14.8406	0.00195808
FBgn0004190	31.3704	-0.606481	0.354123	14.6403	0.00215129
FBgn0004191	74.7223	2.46211	0.428123	46.827	3.78288e-10
FBgn0004359	1302.33	-0.139683	0.134438	27.1828	5.38995e-06
FBgn0004362	49842.4	-0.199673	0.124163	26.4497	7.67791e-06
FBgn0004363	20187.5	0.307298	0.114999	36.0107	7.44956e-08
FBgn0004367	840.858	-0.0366494	0.155337	26.5159	7.43683e-06
FBgn0004378	4905.11	-0.326196	0.0983891	72.4699	1.26256e-15
FBgn0004381	173.538	0.089657	0.19586	45.2342	8.25058e-10
FBgn0004387	1444.32	0.0552895	0.119198	61.258	3.16544e-13
FBgn0004391	2781.25	0.00422365	0.127377	15.7392	0.0012825
FBgn0004396	237.059	-0.290998	0.286761	115.835	6.08561e-25
FBgn0004403	22329.9	0.295365	0.0940718	23.4931	3.187e-05
FBgn0004404	12083.3	0.273922	0.0958022	20.7725	0.000117373
FBgn0004406	473.854	-0.952681	0.192031	54.3833	9.2955e-12
FBgn0004419	35849.6	0.133848	0.132411	18.021	0.00043548
FBgn0004432	5981.51	-0.208904	0.187993	42.7836	2.73557e-09
FBgn0004436	2956.53	-0.131022	0.117739	16.8106	0.000773054
FBgn0004456	3069.47	0.226762	0.168451	14.4244	0.00238088
FBgn0004463	1251.91	0.212711	0.117249	25.9843	9.60998e-06
FBgn0004507	566.766	0.714314	0.231897	79.5456	3.84144e-17
FBgn0004509	4606.1	0.23219	0.106138	18.102	0.000419047
FBgn0004556	1737.56	-0.323914	0.168119	38.3248	2.41254e-08
FBgn0004569	1788.14	0.306085	0.11755	17.8776	0.00046616
FBgn0004574	2185.46	-0.0822616	0.121903	18.9751	0.000276654
FBgn0004580	126.195	3.9098	0.447923	104.126	2.01455e-22
FBgn0004583	2255.4	0.363742	0.22376	13.1582	0.00430672
FBgn0004584	1513.1	-0.191289	0.221093	15.3695	0.00152663
FBgn0004587	34503.4	0.139619	0.0801658	20.7212	0.000120288
FBgn0004598	670.933	-1.29189	0.294878	38.6931	2.01593e-08
FBgn0004607	4139.63	0.201819	0.272191	19.7349	0.000192625
FBgn0004629	12.2647	-2.51024	0.799543	37.329	3.91985e-08
FBgn0004638	5972.1	-0.363574	0.084099	23.8633	2.66765e-05
FBgn0004646	4916.14	0.398267	0.108035	76.5042	1.72456e-16
FBgn0004648	3174.84	-0.431	0.097407	22.3826	5.43026e-05
FBgn0004649	595.26	-0.210353	0.334258	14.2196	0.00262093
FBgn0004698	14724.9	-0.438417	0.103494	77.7781	9.19477e-17
FBgn0004795	33613.2	-0.0572616	0.20021	20.1465	0.00015828
FBgn0004828	41886.4	0.301768	0.0746533	20.1117	0.000160928
FBgn0004832	202.658	0.319309	0.239374	14.6803	0.00211129
FBgn0004837	3889.59	-0.507459	0.193595	38.7139	1.99557e-08
FBgn0004838	75387.1	-0.0687197	0.0843382	19.9026	0.000177815
FBgn0004839	487.178	0.804097	0.180449	43.6997	1.74793e-09
FBgn0004863	90.1418	-0.329033	0.61045	21.5945	7.92146e-05
FBgn0004864	2148.38	-0.0829503	0.132417	29.266	1.96899e-06
FBgn0004867	52153.2	1.52914	0.284987	41.3464	5.52146e-09
FBgn0004868	1766.66	0.846989	0.178565	36.4328	6.06559e-08
FBgn0004872	1470.96	-0.738019	0.166231	46.3178	4.8542e-10
FBgn0004878	710.51	0.360047	0.210203	16.9578	0.00072102
FBgn0004888	6020.3	0.112682	0.145242	19.9235	0.000176055
FBgn0004889	719.703	0.323061	0.171303	28.262	3.20001e-06
FBgn0004892	555.523	-0.648756	0.224779	35.3527	1.02614e-07
FBgn0004901	565.756	-0.0836369	0.202798	21.3339	8.97342e-05
FBgn0004913	1176.13	0.57482	0.280361	81.9954	1.14543e-17
FBgn0004915	3596.83	-0.319895	0.110352	16.94	0.000727118
FBgn0004926	2824.94	0.283368	0.132727	15.4489	0.00147054
FBgn0004957	555.855	0.393341	0.104574	34.1278	1.86184e-07
FBgn0005322	1169.76	-0.788804	0.247256	23.1325	3.78946e-05
FBgn0005411	12267.8	0.141898	0.0696562	16.8742	0.00075013
FBgn0005533	23992	0.233891	0.0908075	12.798	0.00509449
FBgn0005590	395.202	0.139348	0.697577	25.0548	1.50383e-05
FBgn0005593	55144.5	0.157297	0.0841002	20.9112	0.000109843
FBgn0005596	706.045	0.114207	0.128686	28.094	3.47071e-06
FBgn0005617	4182.8	-0.296528	0.0744111	37.3019	3.97195e-08
FBgn0005624	5084.3	0.777386	0.190879	43.2844	2.14148e-09
FBgn0005632	6404.31	-0.0282735	0.31209	23.7981	2.75252e-05
FBgn0005640	1575.8	0.278813	0.240989	44.6412	1.10286e-09
FBgn0005649	19217.9	-0.236331	0.0832844	26.7851	6.5307e-06
FBgn0005670	123.246	-0.617273	0.366495	30.4489	1.1103e-06
FBgn0005671	1007.97	-0.0346472	0.197484	33.9644	2.01577e-07
FBgn0005672	5376.41	0.0277788	0.123047	16.1586	0.00105218
FBgn0005777	1794.11	-0.0730643	0.232875	18.9659	0.000277878
FBgn0010014	49.0696	1.72329	0.76491	294.444	1.58545e-63
FBgn0010051	579.445	-0.278939	0.216376	13.4624	0.00373626
FBgn0010052	122.921	-0.0362856	0.448666	29.4234	1.82454e-06
FBgn0010053	274.625	0.811212	0.266821	58.2516	1.38898e-12
FBgn0010078	35137.9	0.192177	0.082304	12.892	0.00487606
FBgn0010100	9034.53	-0.723341	0.206117	22.8165	4.40994e-05
FBgn0010105	1585.08	-0.0905113	0.152185	17.6224	0.0005262
FBgn0010113	9607.42	0.363999	0.101784	24.6993	1.78453e-05
FBgn0010198	34706.1	0.225107	0.0794123	31.4358	6.88104e-07
FBgn0010213	1570.62	0.489269	0.138401	64.8076	5.51461e-14
FBgn0010215	15610.7	0.189666	0.0623675	35.9127	7.8136e-08
FBgn0010217	10629.9	0.132931	0.236347	69.1508	6.48761e-15
FBgn0010222	174.957	0.815328	0.226117	13.8465	0.00312178
FBgn0010225	631.495	-0.0694922	0.127642	27.6097	4.3859e-06
FBgn0010226	7374.16	-0.476026	0.153905	42.4786	3.17547e-09
FBgn0010228	6376.26	0.409205	0.220563	46.334	4.81583e-10
FBgn0010235	195.838	0.456759	0.17507	36.5418	5.75199e-08
FBgn0010238	43108.7	-0.155811	0.0819047	13.6855	0.00336603
FBgn0010247	9261.84	0.466826	0.144329	69.4021	5.73163e-15
FBgn0010263	105.397	-0.557774	0.335267	72.1148	1.50425e-15
FBgn0010265	41422.4	0.2428	0.0765769	25.2361	1.3781e-05
FBgn0010278	3189.13	0.142066	0.153823	17.5823	0.000536284
FBgn0010280	8761.28	-0.654147	0.110482	46.9638	3.53781e-10
FBgn0010292	766.357	-0.204283	0.131956	20.9543	0.000107604
FBgn0010300	13110.6	-0.174101	0.133779	14.8531	0.00194659
FBgn0010303	1836.49	-0.181871	0.135402	16.1799	0.00104161
FBgn0010315	603.148	0.183215	0.114656	13.2705	0.00408663
FBgn0010316	206.866	0.662843	0.244816	81.4431	1.50473e-17
FBgn0010339	822.382	-0.01233	0.148275	13.2567	0.00411316
FBgn0010340	212.771	0.721964	0.157744	30.6797	9.92839e-07
FBgn0010389	3492.14	0.0111128	0.130539	23.2037	3.66204e-05
FBgn0010398	597.519	0.36659	0.163652	16.6583	0.000830825
FBgn0010406	3027.32	0.588126	0.113603	46.2498	5.01858e-10
FBgn0010408	13166	0.266147	0.0713823	30.735	9.66574e-07
FBgn0010409	39597.5	0.277279	0.0928672	16.9096	0.000737667
FBgn0010411	40554	0.260998	0.0766059	25.627	1.14157e-05
FBgn0010412	36874.1	0.223044	0.0913232	20.3883	0.00014102
FBgn0010415	9623.21	0.291718	0.102172	15.0839	0.00174634
FBgn0010422	5286.69	0.0679118	0.0938662	13.4476	0.0037621
FBgn0010431	180.234	-2.1567	0.48606	40.4845	8.41104e-09
FBgn0010434	514.257	-2.55091	0.624432	23.8405	2.69706e-05
FBgn0010452	11094.9	-0.182946	0.118292	32.9708	3.26663e-07
FBgn0010473	6382.46	-0.469045	0.151597	19.7522	0.000191042
FBgn0010516	6614.49	0.0668642	0.0705317	29.1321	2.10075e-06
FBgn0010520	746.138	0.411937	0.115081	21.5495	8.09359e-05
FBgn0010531	72.4305	0.592354	0.257511	52.7057	2.11835e-11
FBgn0010548	3391.79	-0.333251	0.11355	62.214	1.97748e-13
FBgn0010549	236.761	4.01536	0.426425	255.208	4.89185e-55
FBgn0010551	988.458	-0.811714	0.146803	151.859	1.04654e-32
FBgn0010590	6742.5	0.38666	0.1395	20.1603	0.00015724
FBgn0010591	95.1616	0.849439	0.256461	50.8614	5.23616e-11
FBgn0010612	5417.26	0.140126	0.0763386	47.1706	3.19696e-10
FBgn0010621	2546.16	0.211946	0.107462	38.9627	1.76754e-08
FBgn0010638	2719.99	-0.110785	0.0997335	226.041	9.92358e-49
FBgn0010651	2963	1.90574	0.170281	217.377	7.4067e-47
FBgn0010660	6328.33	0.0900994	0.179526	25.2703	1.35559e-05
FBgn0010741	4256.73	0.342199	0.0919848	35.4809	9.64099e-08
FBgn0010747	6505.89	-0.0993699	0.0811813	30.2971	1.19508e-06
FBgn0010750	5972.64	0.226322	0.05598	19.018	0.00027107
FBgn0010762	5705.4	-0.00578912	0.170752	30.6546	1.00496e-06
FBgn0010770	3042.62	0.25316	0.0708944	62.0342	2.1604e-13
FBgn0010772	3957.69	-0.314282	0.0838637	37.5857	3.45904e-08
FBgn0010808	2527.89	0.231159	0.0946409	32.5058	4.09411e-07
FBgn0010812	529.671	0.550385	0.218732	84.5916	3.17556e-18
FBgn0010830	700.1	-0.270793	0.111482	23.7536	2.81204e-05
FBgn0010877	3467.75	-0.165892	0.108035	121.928	2.96619e-26
FBgn0011016	1143.66	0.289475	0.152803	21.4367	8.54296e-05
FBgn0011202	2952.74	-0.0446334	0.115484	26.566	7.25918e-06
FBgn0011207	679.875	0.0289418	0.100449	29.7183	1.58175e-06
FBgn0011211	11462.2	0.323856	0.0846073	85.0661	2.51174e-18
FBgn0011224	15063.1	0.122058	0.0767665	43.1577	2.27844e-09
FBgn0011225	4700.95	0.520366	0.188382	33.1304	3.02294e-07
FBgn0011227	982.522	0.0672434	0.10873	23.3179	3.46664e-05
FBgn0011230	11649.5	-0.961796	0.099625	92.5846	6.09999e-20
FBgn0011236	887.263	0.378186	0.294943	13.6795	0.00337544
FBgn0011272	42753.6	0.160574	0.0789614	16.5293	0.000883068
FBgn0011284	66348	0.159986	0.0825817	21.5155	8.22653e-05
FBgn0011289	5719.11	-0.148225	0.0700805	41.3622	5.47886e-09
FBgn0011291	637.951	0.684232	0.168548	26.6606	6.93532e-06
FBgn0011297	423.799	0.101087	0.200459	28.5324	2.80787e-06
FBgn0011305	3592.2	0.255649	0.0733563	23.5059	3.16748e-05
FBgn0011327	5506.72	0.155291	0.14692	34.0006	1.98065e-07
FBgn0011335	987.569	-0.559298	0.138597	47.0229	3.43677e-10
FBgn0011336	4888.64	-1.00855	0.110986	181.95	3.34399e-39
FBgn0011361	1220.31	0.194615	0.099554	71.1771	2.38877e-15
FBgn0011455	3152.42	0.121523	0.102182	25.2218	1.38767e-05
FBgn0011481	21569.2	0.00161622	0.103444	45.1835	8.45807e-10
FBgn0011509	510.162	0.176599	0.188314	21.2063	9.53842e-05
FBgn0011570	3275.13	-1.62193	0.0940689	378.04	1.26327e-81
FBgn0011586	7264.85	0.115776	0.0984775	14.5621	0.00223183
FBgn0011592	8961.06	-0.0170653	0.122199	17.8464	0.000473129
FBgn0011653	2576.06	0.441112	0.11545	21.0339	0.000103581
FBgn0011655	1837.28	-0.137325	0.112922	21.0562	0.000102485
FBgn0011659	390.163	-0.449975	0.466129	21.7345	7.40788e-05
FBgn0011661	1709.05	0.898429	0.138377	46.8155	3.80428e-10
FBgn0011674	448.278	-1.16885	0.351687	23.6095	3.01364e-05
FBgn0011692	5208.12	0.175727	0.121977	20.4177	0.000139055
FBgn0011703	1609.02	0.865206	0.181595	39.9035	1.11688e-08
FBgn0011725	3432.17	0.224205	0.0956213	41.102	6.22142e-09
FBgn0011740	296.268	0.220351	0.15504	35.7464	8.47235e-08
FBgn0011743	74.7728	-0.891909	0.343066	48.1178	2.01005e-10
FBgn0011754	1853.86	-0.18535	0.117999	16.0792	0.00109235
FBgn0011761	750.283	-0.503924	0.337212	30.779	9.46194e-07
FBgn0011762	1333.68	-0.253616	0.150916	16.9023	0.000740189
FBgn0011763	7259.89	0.1215	0.0817974	20.7694	0.000117544
FBgn0011768	1751.49	0.39	0.109484	16.1257	0.00106865
FBgn0011770	1585.37	0.551972	0.243241	14.2741	0.00255486
FBgn0011785	16902	0.0162411	0.114191	26.6693	6.90628e-06
FBgn0011802	1371.63	-0.369769	0.0996963	118.06	2.01894e-25
FBgn0011818	4374.31	-0.0897716	0.0868973	19.2424	0.000243592
FBgn0011824	2750.66	0.0903484	0.0897808	18.7084	0.000314099
FBgn0011826	205.959	-0.375505	0.185549	40.1754	9.78101e-09
FBgn0011828	203.209	4.28661	0.378924	287.022	6.40277e-62
FBgn0011836	4591.39	-0.29628	0.0823839	20.6875	0.00012224
FBgn0011837	2025.93	0.481284	0.13966	16.3369	0.000967168
FBgn0012034	200.709	-0.324258	0.240307	24.4085	2.05248e-05
FBgn0012036	414.05	2.48267	0.258806	146.501	1.49765e-31
FBgn0013269	23207.2	0.260494	0.071339	30.296	1.19573e-06
FBgn0013275	827.044	-1.29139	0.563472	16.0219	0.00112231
FBgn0013276	843.07	-1.26387	0.56085	16.7017	0.000813938
FBgn0013277	790.057	1.07663	0.189645	122.997	1.74576e-26
FBgn0013278	1306.57	0.960241	0.181464	146.289	1.66466e-31
FBgn0013279	1096.87	1.04065	0.184916	152.924	6.16612e-33
FBgn0013303	487.931	0.0128578	0.138832	37.5753	3.47657e-08
FBgn0013305	2709.4	0.0207611	0.0907398	27.596	4.41491e-06
FBgn0013325	33153.8	0.16898	0.0795193	20.3771	0.00014178
FBgn0013342	195.309	2.66213	0.242055	243.666	1.53361e-52
FBgn0013343	5528.43	-0.443578	0.115797	16.2468	0.00100922
FBgn0013432	907.54	-0.138579	0.109399	57.9859	1.58283e-12
FBgn0013435	608.862	0.082422	0.109804	13.769	0.00323709
FBgn0013563	509.964	0.0526876	0.120153	43.0116	2.4471e-09
FBgn0013576	4968.24	1.0565	0.302708	12.831	0.00501671
FBgn0013674	99709	-0.216394	0.175573	22.3488	5.51908e-05
FBgn0013675	24846.5	-0.108868	0.178162	25.2962	1.33879e-05
FBgn0013676	51746.6	-0.328181	0.233987	27.7299	4.13835e-06
FBgn0013679	10829	-0.0411434	0.117684	35.8176	8.18354e-08
FBgn0013684	11776.2	0.251301	0.155988	20.7143	0.000120681
FBgn0013685	417.974	0.646054	0.137534	28.7825	2.4879e-06
FBgn0013686	888696	-0.0676555	0.188369	18.4872	0.000348951
FBgn0013694	32.6022	0.700711	0.486754	54.4837	8.84821e-12
FBgn0013698	5.32434	-0.907627	1.7525	33.6016	2.40442e-07
FBgn0013717	4952.55	-0.0886797	0.0988379	19.5673	0.000208655
FBgn0013725	2011.91	-0.836531	0.174267	28.6477	2.65557e-06
FBgn0013733	7356.24	0.681614	0.206301	17.3046	0.000611782
FBgn0013746	6627.29	0.436757	0.0836946	35.414	9.96018e-08
FBgn0013753	966.78	-0.389877	0.233733	18.1579	0.000408068
FBgn0013755	750.725	-1.65502	0.35298	25.2467	1.37113e-05
FBgn0013756	46188.1	-0.384283	0.0848977	24.7765	1.7194e-05
FBgn0013759	613.052	0.125944	0.183739	36.6512	5.45344e-08
FBgn0013762	430.585	0.112926	0.184236	22.3177	5.60173e-05
FBgn0013763	11923.8	-0.44182	0.0780452	60.175	5.39328e-13
FBgn0013764	4020.29	-0.0377432	0.136066	31.766	5.86277e-07
FBgn0013765	10337.5	-0.918191	0.121513	64.9477	5.147e-14
FBgn0013770	6538.39	-0.754016	0.248253	120.939	4.8435e-26
FBgn0013773	488.982	0.239927	0.461498	15.2456	0.00161832
FBgn0013799	819.654	0.00531717	0.0950233	24.1782	2.29293e-05
FBgn0013953	476.449	3.03477	0.468166	50.801	5.39374e-11
FBgn0013981	10900.6	0.393196	0.0899942	21.1085	9.99538e-05
FBgn0013997	1466.77	0.0843267	0.149305	18.259	0.000388937
FBgn0014006	1569.2	-0.0989876	0.111534	178.247	2.10918e-38
FBgn0014010	2708.41	0.0203127	0.185092	29.0278	2.20947e-06
FBgn0014011	1861.57	-1.97198	0.137142	215.546	1.84259e-46
FBgn0014018	569.44	0.537634	0.139964	59.5805	7.22558e-13
FBgn0014022	2006.55	0.00298142	0.0995724	124.251	9.371e-27
FBgn0014024	313.501	0.181164	0.201431	26.1014	9.08232e-06
FBgn0014026	68660.8	0.192013	0.0786712	14.4836	0.00231564
FBgn0014028	2956.87	0.00197928	0.169689	19.373	0.000228893
FBgn0014029	5262.05	0.267218	0.0594997	24.3904	2.07048e-05
FBgn0014032	1405.68	-0.288416	0.136213	118.592	1.55089e-25
FBgn0014092	1423.31	0.305632	0.110551	19.332	0.000233408
FBgn0014127	2761.03	-0.207893	0.105452	13.1239	0.00437617
FBgn0014133	3422.65	0.0322047	0.115973	18.7511	0.000307785
FBgn0014135	279.918	0.135652	0.344977	86.7019	1.11895e-18
FBgn0014141	357.732	-0.839606	0.172514	30.6324	1.01584e-06
FBgn0014342	406.194	0.511351	0.260171	69.78	4.75745e-15
FBgn0014380	120.843	-0.27034	0.297832	17.1804	0.000648859
FBgn0014391	2536.4	-0.227599	0.128179	37.848	3.04382e-08
FBgn0014411	1419.72	-0.360085	0.24636	21.4731	8.39539e-05
FBgn0014417	717.371	0.244337	0.229536	73.6478	7.06131e-16
FBgn0014455	2316.35	-1.82246	0.1718	517.384	8.14926e-112
FBgn0014469	239.977	-0.32376	0.231496	19.0491	0.000267086
FBgn0014863	286.298	-0.763663	0.242264	33.7457	2.24182e-07
FBgn0014868	6416.22	0.3049	0.0905692	22.1322	6.12281e-05
FBgn0014869	610.308	-0.507707	0.221741	13.9288	0.00300376
FBgn0014870	9609.79	-0.329257	0.0942593	13.3928	0.00385972
FBgn0014879	17668.4	0.282848	0.0804964	27.5805	4.44806e-06
FBgn0014931	188.104	-1.35544	0.234885	60.7833	3.99831e-13
FBgn0015000	533.084	0.00673778	0.151397	14.1365	0.00272507
FBgn0015019	3824.17	0.430264	0.104419	20.4033	0.000140015
FBgn0015031	3881.75	-0.141434	0.0833435	33.3902	2.66452e-07
FBgn0015075	907.085	-0.322255	0.11363	34.445	1.59578e-07
FBgn0015218	3515.17	0.166438	0.107838	15.4955	0.00143865
FBgn0015229	270.619	1.22419	0.369185	21.9464	6.69281e-05
FBgn0015239	149.087	-1.12605	0.288895	87.1369	9.02395e-19
FBgn0015247	1325.43	-0.113923	0.120533	51.346	4.12828e-11
FBgn0015268	116.593	0.182089	0.206514	13.7356	0.00328807
FBgn0015277	1101.28	0.182824	0.172532	14.8603	0.00194004
FBgn0015279	1945.18	0.215535	0.150168	33.7874	2.19686e-07
FBgn0015282	2865.07	-0.0121065	0.148156	73.4233	7.88842e-16
FBgn0015283	1545.24	-0.0690258	0.146573	14.9918	0.00182366
FBgn0015298	505.786	0.254315	0.230561	14.4689	0.00233161
FBgn0015299	286.963	-0.0319034	0.151957	17.0434	0.000692358
FBgn0015321	4533.8	0.0884262	0.131852	17.0867	0.000678294
FBgn0015351	367.411	-0.117206	0.152187	41.723	4.59351e-09
FBgn0015359	584.41	0.338381	0.20591	13.5437	0.00359681
FBgn0015360	1486.47	-0.308982	0.115646	19.4208	0.000223737
FBgn0015371	8106.63	-0.583252	0.118249	28.0182	3.60028e-06
FBgn0015380	2091.36	-0.354306	0.165579	40.7108	7.53123e-09
FBgn0015391	10115.5	-0.31408	0.234707	23.8393	2.69857e-05
FBgn0015399	1266.55	0.254145	0.441126	962.681	2.24179e-208
FBgn0015402	3069.55	-0.231819	0.121683	19.2105	0.00024732
FBgn0015477	4222.3	-0.231818	0.112589	18.2069	0.000398673
FBgn0015521	15699.9	0.218939	0.0840524	29.2134	2.01971e-06
FBgn0015527	6673.49	0.33876	0.0568778	80.2385	2.72825e-17
FBgn0015546	3344.65	0.287555	0.10768	40.5557	8.12345e-09
FBgn0015553	1022.7	0.491851	0.212425	15.1439	0.00169772
FBgn0015558	2247.17	-0.383886	0.185975	15.0572	0.00176838
FBgn0015568	340.043	-1.1755	0.324764	100.366	1.29668e-21
FBgn0015570	106.71	-0.16225	0.390736	38.9846	1.74876e-08
FBgn0015574	123.741	0.0694874	0.357458	26.1101	9.04452e-06
FBgn0015589	644.888	0.777521	0.149278	39.1817	1.58845e-08
FBgn0015600	7537.46	-0.621318	0.163553	28.3548	3.05958e-06
FBgn0015602	2076.22	-0.248283	0.0795859	28.24	3.23427e-06
FBgn0015609	1004.82	0.354414	0.552106	34.4931	1.5589e-07
FBgn0015623	4357.55	-0.379146	0.131987	15.5123	0.00142731
FBgn0015737	8553.96	0.00285701	0.0793203	19.1561	0.000253812
FBgn0015756	39823.1	0.15458	0.076043	14.7204	0.00207186
FBgn0015774	318.709	0.396962	0.358628	21.2883	9.17133e-05
FBgn0015777	451.089	0.64907	0.336556	13.1936	0.00423602
FBgn0015781	114.209	0.847404	0.278057	108.961	1.83662e-23
FBgn0015789	9245.23	-0.104033	0.128829	23.498	3.17948e-05
FBgn0015793	403.603	0.264782	0.152398	18.1799	0.000403824
FBgn0015808	486.653	0.329796	0.14228	50.9589	4.99172e-11
FBgn0015829	1544.76	0.452407	0.0955958	26.3548	8.03743e-06
FBgn0015834	15396.8	0.240024	0.089014	25.152	1.43508e-05
FBgn0015903	3488.86	1.1637	0.27707	17.3114	0.000609816
FBgn0015905	734.883	0.616075	0.112302	93.7339	3.45453e-20
FBgn0015924	242.362	0.681675	0.21784	15.5144	0.00142587
FBgn0015926	1395.36	-0.975841	0.27078	28.557	2.77463e-06
FBgn0016031	312.647	-0.786091	0.360433	66.1059	2.90913e-14
FBgn0016034	1257.11	-0.39578	0.276323	25.5382	1.19147e-05
FBgn0016041	6150.63	0.0804453	0.202035	32.2017	4.74536e-07
FBgn0016080	417.681	-0.0576742	0.232861	24.8773	1.63796e-05
FBgn0016119	5298.57	0.15298	0.115044	23.2812	3.52843e-05
FBgn0016122	5901.54	-0.0781752	0.103896	21.7159	7.47406e-05
FBgn0016131	416.904	0.951912	0.149529	66.1899	2.79131e-14
FBgn0016641	1145.57	-0.220686	0.151069	13.326	0.00398211
FBgn0016672	271.651	-0.829974	0.196055	32.4958	4.11411e-07
FBgn0016685	21102.1	0.436837	0.0750348	49.4583	1.04195e-10
FBgn0016687	2102.49	-0.0487113	0.152364	34.8288	1.32402e-07
FBgn0016691	7302.69	0.0383182	0.0907776	36.5246	5.80031e-08
FBgn0016693	1217.21	-0.257702	0.113981	19.8104	0.000185817
FBgn0016697	7684.1	0.208506	0.138227	16.6386	0.000838602
FBgn0016726	17772.8	0.208209	0.0899132	17.571	0.000539165
FBgn0016794	3421.14	0.215664	0.1405	13.7578	0.00325408
FBgn0016917	5646.03	-0.0798775	0.0899816	25.6496	1.1292e-05
FBgn0016926	9465.83	-0.116966	0.213491	13.0387	0.00455364
FBgn0016983	21618.3	0.245671	0.0772514	24.2858	2.17724e-05
FBgn0016984	5556.43	-0.0338992	0.0734096	49.6532	9.47017e-11
FBgn0017430	688.345	-0.699684	0.128084	42.3508	3.38013e-09
FBgn0017482	71.7552	-0.121127	0.366582	16.2431	0.00101098
FBgn0017545	85054.5	0.249138	0.0786842	27.6062	4.39321e-06
FBgn0017551	535.329	0.44926	0.233939	17.0687	0.000684115
FBgn0017558	2035.47	1.24711	0.318962	27.098	5.61523e-06
FBgn0017566	3658.78	0.111708	0.10073	30.4137	1.12941e-06
FBgn0017567	1759.71	-0.202305	0.0871978	65.9176	3.19202e-14
FBgn0017579	36906.7	0.239268	0.090717	18.5727	0.000335044
FBgn0017581	38124.9	0.423493	0.101836	45.654	6.71812e-10
FBgn0019624	5816.08	0.0613285	0.0893375	30.7481	9.6045e-07
FBgn0019644	5822.99	-0.0173145	0.143692	21.8905	6.87453e-05
FBgn0019661	25058.9	-0.563333	0.100284	31.4156	6.94898e-07
FBgn0019686	2920.44	-0.374714	0.145603	27.3306	5.0189e-06
FBgn0019890	15463.2	-0.279413	0.0939464	54.8909	7.24435e-12
FBgn0019936	33019.9	0.250196	0.0924225	14.8606	0.00193978
FBgn0019957	5521.57	0.0213761	0.0812308	32.1619	4.83792e-07
FBgn0019960	3419.85	0.0230652	0.119659	14.2337	0.00260372
FBgn0019982	154.485	-0.24033	0.213064	37.9306	2.92371e-08
FBgn0019990	1500.08	-1.15338	0.22139	46.8118	3.81126e-10
FBgn0020018	352.198	0.0711472	0.202985	20.8731	0.000111862
FBgn0020224	3018.82	-0.291233	0.148343	18.7717	0.000304786
FBgn0020235	3566.53	0.124272	0.13016	164.633	1.83288e-35
FBgn0020251	6382.17	-1.23332	0.111694	149.476	3.41831e-32
FBgn0020257	16828.9	-0.453602	0.106517	26.5952	7.15738e-06
FBgn0020261	3016.31	0.202234	0.120474	13.2648	0.00409758
FBgn0020269	176.609	8.64693	0.708935	579.012	3.57486e-125
FBgn0020270	2373.99	0.620379	0.115536	82.7698	7.81273e-18
FBgn0020294	179.987	-1.11852	0.459138	38.5685	2.14226e-08
FBgn0020299	7106.6	0.376281	0.237004	13.78	0.00322039
FBgn0020305	2277.56	-0.304621	0.105605	24.7281	1.75994e-05
FBgn0020306	39025.1	-0.444898	0.112	21.0664	0.000101985
FBgn0020309	560.737	0.643282	0.208579	13.6324	0.00345066
FBgn0020369	2596.18	0.272947	0.174641	24.5906	1.88031e-05
FBgn0020377	13179.6	0.0773337	0.0577959	16.6446	0.000836206
FBgn0020381	123.246	-0.572885	0.225075	21.1233	9.92468e-05
FBgn0020385	2782.74	-0.776724	0.104064	66.0654	2.96785e-14
FBgn0020386	2440.22	0.877883	0.189496	27.7099	4.17868e-06
FBgn0020388	3633.99	-0.368285	0.0989953	16.3242	0.000972979
FBgn0020389	999.039	0.0939045	0.152745	14.7529	0.00204045
FBgn0020391	137.028	-0.736894	0.216083	25.8211	1.03966e-05
FBgn0020407	1156.26	-0.167857	0.203737	25.4764	1.22747e-05
FBgn0020412	2770.8	0.287272	0.107004	76.2251	1.97928e-16
FBgn0020415	593.683	-2.56945	0.327691	244.405	1.06153e-52
FBgn0020497	20628.6	0.0724632	0.078338	15.3187	0.00156359
FBgn0020510	3482.9	-0.413853	0.0896913	23.6362	2.97518e-05
FBgn0020545	968.771	0.105776	0.219706	44.1174	1.42499e-09
FBgn0020546	701.558	-1.02103	0.188351	43.3749	2.0488e-09
FBgn0020616	1690.11	0.348306	0.182321	103.816	2.34826e-22
FBgn0020618	57914.5	0.270306	0.0882674	30.0503	1.34681e-06
FBgn0020620	1971.8	-0.290324	0.113856	21.4165	8.62582e-05
FBgn0020621	3664.15	-0.152035	0.113574	13.3624	0.00391504
FBgn0020633	3293.14	0.0767297	0.0983615	30.0685	1.33499e-06
FBgn0020647	1514.76	-0.548849	0.175998	15.9364	0.00116854
FBgn0020653	1324.3	-0.13255	0.15121	19.815	0.000185408
FBgn0020655	3339.21	-0.203666	0.145041	88.4948	4.61122e-19
FBgn0020910	77149.7	0.142453	0.0718143	20.1968	0.000154521
FBgn0020930	827.685	-0.259131	0.134857	18.5163	0.00034415
FBgn0021750	108.815	0.287033	0.346268	19.3272	0.000233951
FBgn0021761	3076.13	-0.156183	0.13617	15.3612	0.00153259
FBgn0021764	15371.1	-0.00270071	0.0962141	34.1791	1.81597e-07
FBgn0021765	4827.46	0.0142204	0.139404	92.2421	7.22635e-20
FBgn0021768	2664.6	-2.21084	0.179013	274.199	3.8099e-59
FBgn0021795	374.437	0.350023	0.191071	15.2725	0.00159795
FBgn0021796	3502	-0.414496	0.0914838	159.527	2.31869e-34
FBgn0021800	693.304	0.664825	0.258646	24.8448	1.66383e-05
FBgn0021825	2871.9	0.13665	0.114498	16.6555	0.000831903
FBgn0021872	1344.84	0.234011	0.196199	22.5753	4.95094e-05
FBgn0021874	863.745	0.150963	0.161832	15.4966	0.00143792
FBgn0021875	648.059	-0.0268722	0.134925	37.1392	4.29971e-08
FBgn0021895	7452.4	-0.0757563	0.0823115	16.858	0.000755898
FBgn0021906	4857.89	-0.467603	0.11352	53.95	1.14996e-11
FBgn0021967	2550.67	0.028333	0.123956	20.1677	0.000156689
FBgn0022023	12410	0.173766	0.0768922	30.4519	1.10871e-06
FBgn0022027	654.537	0.468151	0.138044	21.648	7.721e-05
FBgn0022029	1463.26	-0.207691	0.152749	17.1073	0.000671731
FBgn0022097	216.952	-0.022991	0.233059	48.3011	1.83737e-10
FBgn0022153	1185.47	0.520277	0.164013	60.8678	3.83563e-13
FBgn0022160	285.715	-1.10223	0.329404	16.3202	0.000974826
FBgn0022224	776.686	0.562812	0.129822	29.348	1.89237e-06
FBgn0022288	2511.5	0.38671	0.144477	15.1944	0.00165781
FBgn0022343	1025.42	0.116334	0.169628	12.9918	0.00465436
FBgn0022344	82.7096	0.16814	0.383878	17.2141	0.000638576
FBgn0022359	287.657	-6.44445	0.5815	567.434	1.15572e-122
FBgn0022800	177.262	-1.25372	0.397525	35.5404	9.36557e-08
FBgn0022959	10899.5	0.310381	0.0863159	18.8283	0.000296682
FBgn0022960	744.685	-1.45061	0.128005	245.704	5.55723e-53
FBgn0023000	997.677	0.0586103	0.107678	911.481	2.86218e-197
FBgn0023083	191.955	-0.386095	0.258511	15.8177	0.00123589
FBgn0023097	6397.68	-0.135977	0.110078	13.9482	0.0029765
FBgn0023129	1918.02	-1.66067	0.208879	61.0513	3.50441e-13
FBgn0023170	16252.1	0.25819	0.0949571	23.7736	2.78511e-05
FBgn0023171	1337.27	-0.227657	0.120978	18.704	0.000314759
FBgn0023174	7970.26	-0.062965	0.122149	34.0066	1.97485e-07
FBgn0023175	7188.98	0.00169548	0.123897	13.6275	0.00345859
FBgn0023177	13185.2	0.052098	0.14771	14.9453	0.001864
FBgn0023180	532.285	0.0100218	0.13397	13.926	0.00300761
FBgn0023181	457.809	0.010062	0.261049	53.9871	1.12919e-11
FBgn0023212	3441.12	-0.223217	0.0945674	43.6369	1.8025e-09
FBgn0023213	18337.1	-0.176919	0.141946	25.1506	1.43608e-05
FBgn0023214	597.687	-0.487189	0.428995	16.8887	0.000745003
FBgn0023407	1736.74	0.214707	0.247452	13.1248	0.00437428
FBgn0023416	653.939	-0.230543	0.131609	25.2175	1.39052e-05
FBgn0023458	1168.57	-0.269234	0.167765	12.9938	0.00464993
FBgn0023477	231.645	-0.908871	0.186591	26.0159	9.46436e-06
FBgn0023506	422.398	0.524642	0.156071	13.1407	0.00434201
FBgn0023507	289.969	0.575276	0.199459	100.603	1.15317e-21
FBgn0023510	1818.99	-0.41628	0.20503	35.1524	1.13118e-07
FBgn0023512	649.211	0.437488	0.115861	39.4493	1.39405e-08
FBgn0023517	1578.54	0.661721	0.150923	44.3893	1.24747e-09
FBgn0023519	1063.07	0.0392616	0.120807	16.9551	0.000721913
FBgn0023520	322.084	0.364445	0.135693	15.7301	0.00128802
FBgn0023521	626.742	-0.266239	0.123869	75.5676	2.7381e-16
FBgn0023527	997.623	-0.400538	0.101049	37.1081	4.36539e-08
FBgn0023528	13829	-1.10856	0.303886	30.88	9.00963e-07
FBgn0023540	169.21	-0.150649	0.337978	45.7239	6.49228e-10
FBgn0023542	698.308	0.202979	0.159666	13.5257	0.00362729
FBgn0023545	513.76	0.227603	0.141128	13.4904	0.00368768
FBgn0024183	3343.98	0.0831639	0.0943743	34.0028	1.9785e-07
FBgn0024191	1482.37	0.683246	0.129135	41.9362	4.13909e-09
FBgn0024194	534.062	-0.249638	0.154331	22.1088	6.19182e-05
FBgn0024196	1438.23	0.382005	0.113556	20.2492	0.000150709
FBgn0024234	3870.32	-0.116833	0.128155	18.8618	0.000291995
FBgn0024238	683.437	-0.447987	0.143171	19.3392	0.000232618
FBgn0024248	1436.96	0.101812	0.109499	20.9244	0.000109151
FBgn0024273	673.495	0.466643	0.164968	13.9413	0.00298618
FBgn0024320	2217.91	0.136435	0.136014	55.8298	4.56744e-12
FBgn0024321	134.256	1.76592	0.259929	45.559	7.03821e-10
FBgn0024326	2849.42	-0.0198693	0.0863003	57.6994	1.82226e-12
FBgn0024329	1787.3	0.0567541	0.211614	15.6388	0.00134465
FBgn0024330	1746.26	-0.0702847	0.180457	15.0375	0.00178491
FBgn0024364	1746.23	-0.305075	0.160158	43.1058	2.33697e-09
FBgn0024432	6300.59	0.063488	0.0884865	22.4123	5.35354e-05
FBgn0024542	1436.65	-0.645256	0.187002	17.0362	0.000694721
FBgn0024555	21765.5	-0.219831	0.095411	16.6689	0.000826647
FBgn0024558	1529.24	0.315586	0.20281	44.925	9.59877e-10
FBgn0024689	4380.02	-0.264061	0.169819	13.7713	0.00323352
FBgn0024698	4530.05	-0.188455	0.161312	40.237	9.491e-09
FBgn0024732	1675.6	-0.788997	0.352592	20.4771	0.000135165
FBgn0024733	55719.9	0.243432	0.086094	20.7624	0.000117938
FBgn0024804	5050.36	0.0584253	0.10276	41.1515	6.07286e-09
FBgn0024807	12049	0.213133	0.0793067	70.4786	3.37117e-15
FBgn0024811	2908.78	-0.302009	0.196878	14.206	0.00263776
FBgn0024841	264.327	-0.0151928	0.217633	39.7151	1.22445e-08
FBgn0024846	293.866	-0.096105	0.169754	20.798	0.000115949
FBgn0024889	1400.15	-0.199345	0.101575	23.2784	3.53318e-05
FBgn0024909	887.677	-0.81597	0.11069	139.047	6.0679e-30
FBgn0024912	286.905	0.386958	0.184464	13.9904	0.00291828
FBgn0024945	1606.7	-0.0258419	0.0913492	19.3662	0.000229635
FBgn0024983	916.629	-0.208732	0.180413	33.6861	2.30774e-07
FBgn0024984	4220.11	-0.182577	0.13043	25.3905	1.27934e-05
FBgn0024986	761.735	-0.0470033	0.141481	38.1024	2.68885e-08
FBgn0024993	338.073	-0.0534672	0.137863	20.6709	0.00012321
FBgn0024996	793.721	0.00584885	0.132086	45.1783	8.47975e-10
FBgn0024998	1905.38	-0.608401	0.120807	60.2835	5.11311e-13
FBgn0025185	446.698	0.104514	0.140862	16.0496	0.00110772
FBgn0025335	367.58	0.0553231	0.151195	14.5635	0.00223037
FBgn0025352	442.204	0.21945	0.245729	20.5629	0.000129736
FBgn0025366	11633	0.0701356	0.0811671	23.0028	4.03279e-05
FBgn0025373	5998.62	0.465755	0.111163	20.228	0.000152237
FBgn0025381	790.445	-0.223113	0.106257	32.5679	3.97254e-07
FBgn0025382	258.137	-0.478561	0.163554	14.1172	0.00274992
FBgn0025383	78.4929	-5.86635	0.505781	322.969	1.06197e-69
FBgn0025387	206.561	-0.52953	0.189536	21.9803	6.58491e-05
FBgn0025388	964.66	-0.446691	0.129753	26.3276	8.14394e-06
FBgn0025394	3441.61	-0.509739	0.157192	16.7061	0.000812218
FBgn0025455	19428.8	-0.379253	0.080879	50.2422	7.0946e-11
FBgn0025463	14837	0.0642692	0.0754501	13.973	0.00294211
FBgn0025519	834.694	-0.455817	0.174703	14.8698	0.00193134
FBgn0025525	456.351	1.09258	0.30611	62.8273	1.46214e-13
FBgn0025571	12622.4	-0.43531	0.0673253	42.2869	3.48724e-09
FBgn0025574	3265.11	0.336537	0.142763	17.9867	0.000442646
FBgn0025582	15482.5	0.195769	0.0791944	16.4719	0.000907368
FBgn0025608	4335.84	-0.317251	0.178766	27.21	5.31968e-06
FBgn0025621	660.951	-0.059764	0.154696	52.0969	2.85603e-11
FBgn0025626	5053.26	-0.831155	0.219095	38.1025	2.68873e-08
FBgn0025628	170.763	-0.0773088	0.269993	30.2935	1.19718e-06
FBgn0025629	644.301	-0.0599085	0.151301	34.164	1.8294e-07
FBgn0025630	207.171	-0.16989	0.178548	38.0121	2.8098e-08
FBgn0025634	429.336	-0.0139201	0.174499	13.9558	0.00296599
FBgn0025635	5179.41	-0.0713067	0.0658318	28.3865	3.013e-06
FBgn0025638	5485.91	0.194182	0.0754621	23.4097	3.31723e-05
FBgn0025640	1158.05	0.212425	0.131885	15.7508	0.00127546
FBgn0025641	2886.88	-0.190901	0.262272	15.0597	0.00176633
FBgn0025674	2800.85	-0.0348957	0.176151	37.8315	3.06848e-08
FBgn0025676	118.808	-1.52955	0.233957	77.3449	1.13879e-16
FBgn0025678	11184.9	0.361481	0.0685887	37.0565	4.47652e-08
FBgn0025681	4095.17	-0.0467637	0.0903829	14.6928	0.00209887
FBgn0025684	463.866	-0.591304	0.137754	19.2581	0.000241781
FBgn0025700	743.121	-0.0616238	0.181671	22.6446	4.78914e-05
FBgn0025702	441.554	-2.16315	0.434972	49.1846	1.19158e-10
FBgn0025712	110.025	-0.816461	0.225363	24.3558	2.10522e-05
FBgn0025724	2750.11	0.248419	0.089956	79.0258	4.96587e-17
FBgn0025725	2114.09	-0.118734	0.10121	27.6952	4.20836e-06
FBgn0025726	3062.66	-0.32574	0.228261	18.798	0.00030099
FBgn0025743	4843.44	-0.535537	0.187891	36.081	7.1988e-08
FBgn0025776	839.373	-0.448738	0.197288	14.4123	0.00239444
FBgn0025781	5700.74	0.161115	0.0684669	16.5866	0.000859464
FBgn0025790	5000.1	-0.0444523	0.115388	22.1369	6.10905e-05
FBgn0025807	431.63	0.170649	0.168996	39.2521	1.53483e-08
FBgn0025814	374.495	0.228532	0.178161	14.2102	0.00263258
FBgn0025815	7928.02	0.64441	0.141765	23.161	3.73793e-05
FBgn0025830	2249.42	0.00602403	0.0874085	21.6061	7.87732e-05
FBgn0025832	398.699	0.587789	0.296951	24.3799	2.08089e-05
FBgn0025864	7771.7	-0.155382	0.265011	31.1529	7.89317e-07
FBgn0025865	5933.8	-0.379508	0.0777811	36.2108	6.75808e-08
FBgn0025866	2607.15	-0.327036	0.241148	14.9847	0.00182978
FBgn0025874	496.305	-0.46411	0.16059	14.8455	0.00195354
FBgn0025885	358.287	-1.0684	0.130734	162.886	4.36712e-35
FBgn0026015	2364.53	0.615648	0.11061	34.0675	1.91726e-07
FBgn0026056	687.375	-0.165561	0.121159	16.285	0.000991178
FBgn0026061	1472.18	0.949988	0.208636	38.4607	2.25785e-08
FBgn0026077	113.625	0.136558	0.604956	42.7609	2.76616e-09
FBgn0026079	2674.33	0.135463	0.0872801	37.8304	3.07005e-08
FBgn0026083	8040.6	-0.40018	0.170381	14.2821	0.00254526
FBgn0026085	272.888	-0.271912	0.146615	14.8854	0.00191727
FBgn0026086	1647.62	0.206042	0.136299	13.7883	0.00320797
FBgn0026148	614.857	0.531588	0.119686	33.4578	2.57843e-07
FBgn0026150	6229.9	0.290699	0.0783019	28.7919	2.47657e-06
FBgn0026175	266.281	2.30526	0.878611	555.317	4.89188e-120
FBgn0026179	5551.59	-0.250008	0.130263	23.6512	2.95384e-05
[truncated: 2,863 more rows]

## Sheet: DESeq2_Between_Pops_Stage_2
baseMean	log2FoldChange	lfcSE	stat	pvalue	padj
[truncated: 700 more rows]

[truncated: 1 more sheets: DESeq2_Between_Pops_Stage_5]
