# Supplementary material for: Natural variation in the maternal and zygotic mRNA complements of the early embryo in Drosophila melanogaster
Source: BMC Genomics. 2022 Sep 8;23:641. doi: 10.1186/s12864-022-08839-4 (PMC9461177; doi:10.1186/s12864-022-08839-4)
Supplement: Supplementary file 5 — Additional file 5: Table S1. Top ten differentially expressed genes (DESeq2) between Zambia and Raleigh populations at stage 2 and stage 5. [file 12864_2022_8839_MOESM5_ESM.xlsx]

## Sheet: Sheet1
Stage 2	Stage 5
'CG43102'	'ThrRS'
'CG6745'	'CG11164'
'CG15739'	'Epg5'
'CR40354'	'Vsp37A'
'Unc-115a'	'Flo2'
'Zcchc7'	'Past1'
'Surf6'	'CR40354'
'CG5757'	'DIP2'
'Stim'	'Ssk'
'GstD9'	'Sec61gamma'
